# Supplementary material for: Characterisation of Aberrant Metabolic Pathways in Hepatoblastoma Using Liquid Chromatography and Tandem Mass Spectrometry (LC-MS/MS)
Source: Cancers (Basel). 2023 Oct 28;15(21):5182. doi: 10.3390/cancers15215182 (PMC10648437; doi:10.3390/cancers15215182)
Supplement: Supplementary file 1 [file cancers-15-05182-s001.zip]

Archive with 8 entries (8 files):
- Chromatograms related to the paper Characterisation of aberrant metabolic pathways in hepatoblastoma using LC-MSMS.pdf
- LIVER-tumour-nontumour-pairs-C18.xlsx
- LIVER-tumour-nontumour-pairs-C18_without_patient83.xlsx
- Liver-tumour-nontumour-pairs-pHILIC.xlsx
- Liver-tumour-nontumour-pairs-pHILIC_without-patient83.xlsx
- Liver_tumour_and_non-tumour_untargeted.xlsx
- Supplementary information.pdf
- Workflow for untargeted hepatoblastoma metabolomics used on Compound Discoverer 3.3.pdf
