# Supplementary material for: Characterisation of Aberrant Metabolic Pathways in Hepatoblastoma Using Liquid Chromatography and Tandem Mass Spectrometry (LC-MS/MS)
Source: Cancers (Basel). 2023 Oct 28;15(21):5182. doi: 10.3390/cancers15215182 (PMC10648437; doi:10.3390/cancers15215182)
Supplement: Supplementary file 1 [file cancers-15-05182-s001.zip › LIVER-tumour-nontumour-pairs-C18_without_patient83.xlsx]

## Sheet: Free Carnitine
Filename	CONC UMOL	Area	area - blank	ISTD Area	Area Ratio	ADJUSTED RATIO	CONC FROM IS CURVE	ACCURACY
BSA0BLANK		2.7614e+06
BSA0BLANKIS		2.57361e+06		1.08306e+08	0.0237624	0
BSA1	0.1	2.94597e+07	2.66983e+07	1.20422e+08	0.244638	0.221707	0.143386	143.386
BSA2	0.5	8.24269e+07	7.96655e+07	9.15789e+07	0.900064	0.869911	0.562603	112.521
BSA3	2	2.8856e+08	2.85799e+08	8.12478e+07	3.5516	3.51762	2.27497	113.749
BSA4	10	1.16623e+09	1.16347e+09	6.94323e+07	16.7966	16.7568	10.8373	108.373
BSA5	25	1.66888e+09	1.66612e+09	4.00789e+07	41.64	41.5711	26.8855	107.542
BSA6	50	2.07534e+09	2.07258e+09	2.492e+07	83.2804	83.1696	53.7888	107.578
BSA7	200	3.40849e+09	3.40573e+09	9.94625e+06	342.692	342.414	221.452	110.726
BSA8	500	6.30162e+09	6.29886e+09	8.18433e+06	769.962	769.625	497.744	99.5489
BSA9	1000	1.07138e+10	1.0711e+10	5.77377e+06	1855.6	1855.12	1199.78	119.978
		SLOPE	1.02248e+07		SLOPE IS	1.54622
QCCONDITION2			1.46619e+09	2.33018e+07	62.922
QCCONDITION3			1.48378e+09	2.21448e+07	67.0033	MEAN	67.56
QCCONDITION4			1.48409e+09	2.03985e+07	72.7548	STD.DEV	4.93999
						CV	7.312
	SAMPLE	WEIGHT	AREA	IS AREA	AREA RATIO	CONCENTRATION FROM AREA RATIO	Dilution factor	weight (kg)	umol/kg	mmol/kg
	HB06_NT	2.4	1.91548e+09	1.14183e+07	167.754	108.493	0.0108493	2.4e-06	4520.53	4.52053
	HB06_T	2.7	5.8675e+08	1.27933e+07	45.864	29.6619	0.00296619	2.7e-06	1098.59	1.09859
	HB10_NT	1.4	3.51213e+08	1.28927e+07	27.2413	17.618	0.0017618	1.4e-06	1258.43	1.25843
	HB10_T	1.7	4.24921e+08	1.65297e+07	25.7065	16.6253	0.00166253	1.7e-06	977.961	0.977961
	HB113_NT	2.2	1.87735e+09	9.67584e+06	194.024	125.482	0.0125482	2.2e-06	5703.74	5.70374
	HB113_T	2.2	2.34638e+08	1.69902e+07	13.8102	8.93153	0.000893153	2.2e-06	405.979	0.405979
	HB121_NT	2.7	2.01485e+09	9.22931e+06	218.31	141.189	0.0141189	2.7e-06	5229.23	5.22923
	HB121_T	2	1.38184e+08	9.89684e+06	13.9625	9.03003	0.000903003	2e-06	451.501	0.451501
	HB141_NT	1.4	9.3882e+08	9.3808e+06	100.079	64.7247	0.00647247	1.4e-06	4623.19	4.62319
	HB141_T	2.3	2.77565e+08	1.07551e+07	25.8077	16.6908	0.00166908	2.3e-06	725.686	0.725686
	HB16_NT	2.8	5.99543e+08	1.21285e+07	49.4324	31.9697	0.00319697	2.8e-06	1141.78	1.14178
	HB16_T	2.7	3.81784e+08	1.06079e+07	35.9904	23.2763	0.00232763	2.7e-06	862.085	0.862085
	HB83_NT	1	8.39509e+08	1.2453e+07	67.4144	43.5994	0.00435994	1e-06	4359.94	4.35994
	HB83_T	2.8	3.67043e+09	8.92561e+06	411.224	265.954	0.0265954	2.8e-06	9498.34	9.49834
	HB86_NT	1.4	1.17313e+09	9.91185e+06	118.356	76.5454	0.00765454	1.4e-06	5467.53	5.46753
	HB86_T	1.4	3.30186e+08	1.48045e+07	22.303	14.4242	0.00144242	1.4e-06	1030.3	1.0303
Sample	NT	T
6	4520.53	1098.59
10	1258.43	977.961
113	5703.74	405.979
121	5229.23	451.501
141	4623.19	725.686
16	1141.78	862.085
86	5467.53	1030.3
	NT	T
MEAN	3992.06	793.157
SD	1954.14	276.772
SEM	690.892	97.8537
t-test	0.00661235
	More accurately integrated in the ZIC-pHILIC column run

## Sheet: C2
Filename	CONC UMOL	Area	area - blank	ISTD Area	Area Ratio	ADJUSTED RATIO	CONC FROM IS CURVE	ACCURACY
BSA0BLANK		0		800080
BSA0BLANKIS		0		5.88452e+06	0	0
BSA1	0.025	1.45179e+07	1.45179e+07	1.01298e+07	1.43318	1.43318	0.0435388	174.155
BSA2	0.125	3.51158e+07	3.51158e+07	4.02982e+06	8.71397	8.71397	0.264722	211.778
BSA3	0.5	1.22981e+08	1.22981e+08	4.56136e+06	26.9615	26.9615	0.819066	163.813
BSA4	2.5	5.55149e+08	5.55149e+08	7.2852e+06	76.2024	76.2024	2.31496	92.5983
BSA5	6.25	1.19009e+09	1.19009e+09	5.61308e+06	212.021	212.021	6.44099	103.056
BSA6	12.5	1.48977e+09	1.48977e+09	4.35756e+06	341.882	341.882	10.3861	83.0885
BSA7	50	3.04098e+09	3.04098e+09	1.08691e+06	2797.81	2797.81	84.995	169.99
BSA8	125	6.54312e+09	6.54312e+09	635791	10291.3	10291.3	312.64	250.112
BSA9	250	9.08871e+09	9.08871e+09	300591	30236.2	30236.2	918.546	367.418
				Peak shape and integration better in ZIC-pHILIC
		SLOPE	3.7063e+07		SLOPE IS	32.9174
QCCONDITION2			3.42704e+08	4.98477e+06	68.7503
QCCONDITION3			3.26172e+08	4.45356e+06	73.2384	MEAN	74.5499
QCCONDITION4			3.14482e+08	4.33799e+06	72.4948	STD.DEV	6.41871
QCCONDITION5			2.9992e+08	3.58258e+06	83.7162	CV	8.60994
	SAMPLE	WEIGHT	AREA	IS AREA	AREA RATIO	CONCENTRATION FROM AREA RATIO	Dilution factor	weight (kg)	umol/kg	mmol/kg
	HB06_NT	2.4	4.38462e+08	2.5044e+06	175.077	5.31866	0.000531866	2.4e-06	221.611	0.221611
	HB06_T	2.7	8.48464e+07	3.18543e+06	26.6358	0.80917	8.0917e-05	2.7e-06	29.9693	0.0299693
	HB10_NT	1.4	7.79813e+07	2.05094e+06	38.0222	1.15508	0.000115508	1.4e-06	82.5057	0.0825057
	HB10_T	1.7	6.57894e+07	3.29773e+06	19.9499	0.60606	6.0606e-05	1.7e-06	35.6506	0.0356506
	HB113_NT	2.2	2.06902e+08	1.87815e+06	110.163	3.34665	0.000334665	2.2e-06	152.12	0.15212
	HB113_T	2.2	1.10818e+08	2.8464e+06	38.9328	1.18274	0.000118274	2.2e-06	53.7611	0.0537611
	HB121_NT	2.7	2.21392e+08	1.27751e+06	173.3	5.26469	0.000526469	2.7e-06	194.989	0.194989
	HB121_T	2	9.48468e+07	1.66135e+06	57.0902	1.73435	0.000173435	2e-06	86.7174	0.0867174
	HB141_NT	1.4	1.70755e+08	2.26832e+06	75.2783	2.28688	0.000228688	1.4e-06	163.349	0.163349
	HB141_T	2.3	3.58017e+06	2.49377e+06	1.43565	0.0436137	4.36137e-06	2.3e-06	1.89625	0.00189625
	HB16_NT	2.8	1.39294e+08	2.29273e+06	60.7548	1.84567	0.000184567	2.8e-06	65.9169	0.0659169
	HB16_T	2.7	1.65778e+08	1.80014e+06	92.0916	2.79766	0.000279766	2.7e-06	103.617	0.103617
	HB83_NT	1	6.20828e+07	1.69289e+06	36.6727	1.11408	0.000111408	1e-06	111.408	0.111408
	HB83_T	2.8	6.27029e+08	1.85831e+06	337.419	10.2505	0.00102505	2.8e-06	366.088	0.366088
	HB86_NT	1.4	1.44298e+08	1.82876e+06	78.9045	2.39705	0.000239705	1.4e-06	171.218	0.171218
	HB86_T	1.4	1.2057e+08	2.2102e+06	54.5515	1.65722	0.000165722	1.4e-06	118.373	0.118373
Sample	NT	T
6	221.611	29.9693
10	82.5057	35.6506
113	152.12	53.7611
121	194.989	86.7174
141	163.349	1.89625
16	65.9169	103.617
86	171.218	118.373
	NT	T
MEAN	150.244	61.4263
SD	56.8771	42.6597
SEM	20.1091	15.0825
t-test	0.0222198

## Sheet: C3
Filename	CONC UMOL	Area	area - blank	ISTD Area	Area Ratio	ADJUSTED RATIO	CONC FROM IS CURVE	ACCURACY
BSA0BLANK		0		82259.7
BSA0BLANKIS		603179		5.84959e+06	0.103115	0
BSA1	0.00125	1.76832e+06	1.76832e+06	6.81229e+06	0.259578	0.259578	0.00236493	189.195
BSA2	0.0063	3.29185e+06	3.29185e+06	4.09544e+06	0.803784	0.803784	0.00732302	116.238
BSA3	0.025	1.45065e+07	1.45065e+07	4.7805e+06	3.03451	3.03451	0.0276465	110.586
BSA4	0.125	7.45644e+07	7.45644e+07	5.35166e+06	13.933	13.933	0.126939	101.551
BSA5	0.3125	1.66977e+08	1.66977e+08	5.06192e+06	32.9868	32.9868	0.300532	96.1703
BSA6	0.625	2.78877e+08	2.78877e+08	4.05926e+06	68.7014	68.7014	0.625917	100.147
BSA7	2.5	7.77825e+08	7.77825e+08	2.78489e+06	279.302	279.302	2.54463	101.785
BSA8	6.25	1.75427e+09	1.75427e+09	2.56195e+06	684.742	684.742	6.23846	99.8154
BSA9	12.5	2.9568e+09	2.9568e+09	2.15435e+06	1372.48	1372.48	12.5042	100.033
		SLOPE	2.39694e+08		SLOPE IS	109.761
QCCONDITION2			1.01206e+09	3.95365e+06	255.98
QCCONDITION3			1.07035e+09	3.90025e+06	274.431	MEAN	305.87
QCCONDITION4			1.14129e+09	3.50979e+06	325.172	STD.DEV	50.6529
QCCONDITION5			1.19016e+09	3.23505e+06	367.895	CV	16.5603
	SAMPLE	WEIGHT	AREA	IS AREA	AREA RATIO	CONCENTRATION FROM AREA RATIO	Dilution factor	weight (kg)	umol/kg	mmol/kg
	HB06_NT	2.4	3.34172e+09	928971	3597.23	32.7732	0.00327732	2.4e-06	1365.55	1.36555
	HB06_T	2.7	2.93856e+08	3.16618e+06	92.8108	0.84557	8.4557e-05	2.7e-06	31.3174	0.0313174
	HB10_NT	1.4	3.80928e+08	1.53626e+06	247.958	2.25906	0.000225906	1.4e-06	161.362	0.161362
	HB10_T	1.7	1.54513e+08	3.74158e+06	41.2962	0.376237	3.76237e-05	1.7e-06	22.1316	0.0221316
	HB113_NT	2.2	1.10269e+09	1.07256e+06	1028.09	9.36661	0.000936661	2.2e-06	425.755	0.425755
	HB113_T	2.2	9.43006e+07	3.01975e+06	31.228	0.284508	2.84508e-05	2.2e-06	12.9322	0.0129322
	HB121_NT	2.7	1.06121e+09	1.13886e+06	931.824	8.48955	0.000848955	2.7e-06	314.428	0.314428
	HB121_T	2	3.54025e+07	1.81238e+06	19.5337	0.177966	1.77966e-05	2e-06	8.89829	0.00889829
	HB141_NT	1.4	1.56936e+09	948190	1655.11	15.0792	0.00150792	1.4e-06	1077.09	1.07709
	HB141_T	2.3	1.8392e+07	2.49838e+06	7.36157	0.0670689	6.70689e-06	2.3e-06	2.91604	0.00291604
	HB16_NT	2.8	5.52771e+08	1.77978e+06	310.585	2.82964	0.000282964	2.8e-06	101.059	0.101059
	HB16_T	2.7	1.61283e+08	1.82619e+06	88.3167	0.804625	8.04625e-05	2.7e-06	29.8009	0.0298009
	HB83_NT	1	5.32332e+08	1.42496e+06	373.578	3.40355	0.000340355	1e-06	340.355	0.340355
	HB83_T	2.8	1.19143e+09	1.32097e+06	901.935	8.21724	0.000821724	2.8e-06	293.473	0.293473
	HB86_NT	1.4	6.75066e+08	1.15762e+06	583.151	5.3129	0.00053129	1.4e-06	379.493	0.379493
	HB86_T	1.4	9.52808e+07	2.48979e+06	38.2686	0.348653	3.48653e-05	1.4e-06	24.9038	0.0249038
Sample	NT	T
6	1365.55	31.3174
10	161.362	22.1316
113	425.755	12.9322
121	314.428	8.89829
141	1077.09	2.91604
16	101.059	29.8009
86	379.493	24.9038
	NT	T
MEAN	546.39	18.9857
SD	482.259	10.8827
SEM	170.504	3.84761
t-test	0.0277736

## Sheet: KMV
Filename	CONC UMOL	Area	area - blank	ISTD Area	Area Ratio	ADJUSTED RATIO	CONC FROM IS CURVE	ACCURACY
BSA0BLANK		805057		5408.11
BSA0BLANKIS		191652		3.00012e+06	0.0638814	0
BSA1	0.01	1.14551e+06	340448	4.08903e+06	0.280141	0.0832588	0.0916912	916.912
BSA2	0.05	1.2663e+06	461242	4.08988e+06	0.309618	0.112777	0.124198	248.397
BSA3	0.2	1.64452e+06	839463	5.09189e+06	0.322969	0.164863	0.18156	90.78
BSA4	1	5.4724e+06	4.66735e+06	4.89643e+06	1.11763	0.953213	1.04975	104.975
BSA5	2.5	1.25143e+07	1.17093e+07	4.8601e+06	2.57492	2.40927	2.65328	106.131
BSA6	5	2.54903e+07	2.46852e+07	5.03797e+06	5.05963	4.89984	5.39609	107.922
BSA7	20	1.33926e+08	1.33121e+08	6.7472e+06	19.8492	19.7298	21.7281	108.64
BSA8	50	7.35561e+08	7.34756e+08	1.62423e+07	45.2867	45.2371	49.8187	99.6373
BSA9	100	2.37943e+09	2.37863e+09	2.63522e+07	90.2934	90.2628	99.4046	99.4046
		SLOPE	2.26067e+07		SLOPE IS	0.908035
QCCONDITION2			4.16135e+06	2.71589e+07	0.153222
QCCONDITION3			3.74423e+06	2.57971e+07	0.145141	MEAN	0.147041
QCCONDITION4			3.66403e+06	2.56658e+07	0.142759	STD.DEV	0.00548417
						CV	3.72969
	SAMPLE	WEIGHT	AREA	IS AREA	AREA RATIO	CONCENTRATION FROM AREA RATIO	Dilution factor	weight (kg)	umol/kg	mmol/kg
	HB06_NT	2.4	2.05962e+06	1.7775e+07	0.115872	0.127607	1.27607e-05	2.4e-06	5.31697	0.00531697
	HB06_T	2.7	1.35367e+06	2.05108e+07	0.0659977	0.0726819	7.26819e-06	2.7e-06	2.69192	0.00269192
	HB10_NT	1.4	597458	2.09103e+06	0.285725	0.314663	3.14663e-05	1.4e-06	22.4759	0.0224759
	HB10_T	1.7	1.11692e+06	2.26256e+07	0.0493655	0.0543652	5.43652e-06	1.7e-06	3.19796	0.00319796
	HB113_NT	2.2	1.39933e+06	1.65057e+07	0.0847785	0.0933648	9.33648e-06	2.2e-06	4.24386	0.00424386
	HB113_T	2.2	1.3235e+06	8.64305e+06	0.153129	0.168638	1.68638e-05	2.2e-06	7.66535	0.00766535
	HB121_NT	2.7	2.18151e+06	1.6986e+07	0.12843	0.141437	1.41437e-05	2.7e-06	5.23841	0.00523841
	HB121_T	2	2.40531e+06	1.40518e+07	0.171174	0.188511	1.88511e-05	2e-06	9.42553	0.00942553
	HB141_NT	1.4	638863	2.68757e+06	0.23771	0.261785	2.61785e-05	1.4e-06	18.6989	0.0186989
	HB141_T	2.3	2.46006e+06	1.38614e+07	0.177476	0.195451	1.95451e-05	2.3e-06	8.49786	0.00849786
	HB16_NT	2.8	1.67242e+06	2.00225e+07	0.0835267	0.0919862	9.19862e-06	2.8e-06	3.28522	0.00328522
	HB16_T	2.7	3.99387e+06	1.48927e+07	0.268176	0.295336	2.95336e-05	2.7e-06	10.9384	0.0109384
	HB83_NT	1	786691	5.74065e+06	0.137039	0.150918	1.50918e-05	1e-06	15.0918	0.0150918
	HB83_T	2.8	2.27527e+06	2.0575e+07	0.110585	0.121784	1.21784e-05	2.8e-06	4.34944	0.00434944
	HB86_NT	1.4	787663	1.29568e+07	0.0607913	0.0669482	6.69482e-06	1.4e-06	4.78201	0.00478201
	HB86_T	1.4	1.19274e+06	7.1291e+06	0.167306	0.184251	1.84251e-05	1.4e-06	13.1608	0.0131608
Concentrations are below the accurately quantifiable range of the calibration curve.
Sample	NT	T
6	5.31697	2.69192
10	22.4759	3.19796
113	4.24386	7.66535
121	5.23841	9.42553
141	18.6989	8.49786
16	3.28522	10.9384
86	4.78201	13.1608
	NT	T
MEAN	9.14876	7.93968
SD	7.91939	3.84858
SEM	2.79993	1.36068
t-test	0.765533

## Sheet: KIC
Filename	CONC UMOL	Area	area - blank	ISTD Area	Area Ratio	ADJUSTED RATIO	CONC FROM IS CURVE	ACCURACY
BSA0BLANK		0		6716.21
BSA0BLANKIS		0		2.25531e+06	0	0
BSA1	0.01	0	0	2.59832e+06	0	0	0	0
BSA2	0.05	0	0	2.68942e+06	0	0	0	0
BSA3	0.2	1.05157e+06	1.05157e+06	3.39327e+06	0.3099	0.3099	0.258471	129.235
BSA4	1	4.69529e+06	4.69529e+06	3.25709e+06	1.44156	1.44156	1.20233	120.233
BSA5	2.5	1.0705e+07	1.0705e+07	3.45399e+06	3.09931	3.09931	2.58497	103.399
BSA6	5	2.16511e+07	2.16511e+07	3.51213e+06	6.16465	6.16465	5.14161	102.832
BSA7	20	1.21917e+08	1.21917e+08	4.89601e+06	24.9013	24.9013	20.7689	103.844
BSA8	50	6.64245e+08	6.64245e+08	1.17143e+07	56.7037	56.7037	47.2936	94.5872
BSA9	100	2.32897e+09	2.32897e+09	2.0844e+07	111.734	111.734	93.1912	93.1912
		SLOPE	2.19637e+07		SLOPE IS	1.19897
QCCONDITION2			6.34169e+06	2.54323e+07	0.249356
QCCONDITION3			5.66869e+06	2.32472e+07	0.243845	MEAN	0.244694
QCCONDITION4			5.39957e+06	2.24159e+07	0.240881	STD.DEV	0.00430049
						CV	1.7575
	SAMPLE	WEIGHT	AREA	IS AREA	AREA RATIO	CONCENTRATION FROM AREA RATIO	Dilution factor	weight (kg)	umol/kg	mmol/kg
	HB06_NT	2.4	3.23369e+06	1.5898e+07	0.203402	0.169647	1.69647e-05	2.4e-06	7.06862	0.00706862
	HB06_T	2.7	1.42671e+06	1.81317e+07	0.0786858	0.0656277	6.56277e-06	2.7e-06	2.43066	0.00243066
	HB10_NT	1.4	248278	1.60705e+06	0.154493	0.128854	1.28854e-05	1.4e-06	9.20388	0.00920388
	HB10_T	1.7	1.05634e+06	2.04198e+07	0.0517311	0.0431462	4.31462e-06	1.7e-06	2.53801	0.00253801
	HB113_NT	2.2	2.34235e+06	1.64237e+07	0.14262	0.118952	1.18952e-05	2.2e-06	5.40692	0.00540692
	HB113_T	2.2	1.42015e+06	6.79451e+06	0.209014	0.174328	1.74328e-05	2.2e-06	7.924	0.007924
	HB121_NT	2.7	3.85615e+06	1.64295e+07	0.234709	0.195758	1.95758e-05	2.7e-06	7.2503	0.0072503
	HB121_T	2	3.47387e+06	1.32639e+07	0.261904	0.218441	2.18441e-05	2e-06	10.922	0.010922
	HB141_NT	1.4	994781	2.07877e+06	0.478542	0.399127	3.99127e-05	1.4e-06	28.5091	0.0285091
	HB141_T	2.3	3.14582e+06	1.01618e+07	0.309572	0.258198	2.58198e-05	2.3e-06	11.226	0.011226
	HB16_NT	2.8	2.15131e+06	1.89237e+07	0.113683	0.0948172	9.48172e-06	2.8e-06	3.38633	0.00338633
	HB16_T	2.7	7.46106e+06	1.42427e+07	0.52385	0.436916	4.36916e-05	2.7e-06	16.1821	0.0161821
	HB83_NT	1	674922	3.5325e+06	0.191061	0.159354	1.59354e-05	1e-06	15.9354	0.0159354
	HB83_T	2.8	3.87582e+06	2.04569e+07	0.189462	0.158021	1.58021e-05	2.8e-06	5.64359	0.00564359
	HB86_NT	1.4	1.30765e+06	1.0694e+07	0.122279	0.101986	1.01986e-05	1.4e-06	7.28473	0.00728473
	HB86_T	1.4	1.61637e+06	4.9987e+06	0.323359	0.269697	2.69697e-05	1.4e-06	19.264	0.019264
Concentrations are below the accurately quantifiable range of the calibration curve.
Sample	NT	T
6	7.06862	2.43066
10	9.20388	2.53801
113	5.40692	7.924
121	7.2503	10.922
141	28.5091	11.226
16	3.38633	16.1821
86	7.28473	19.264
	NT	T
MEAN	9.72998	10.0695
SD	8.47617	6.37241
SEM	2.99678	2.25299
t-test	0.936001
Ranges in T and NT overlap

## Sheet: KIV
Filename	CONC UMOL	Area	area - blank	ISTD Area	Area Ratio	ADJUSTED RATIO	CONC FROM IS CURVE	ACCURACY
BSA0BLANK		0		4283.02
BSA0BLANKIS		195070		352487	0.55341	0
BSA1	0.02	0	0	282094	0	0	0	0
BSA2	0.1	0	0	370713	0	0	0	0
BSA3	0.4	365097	365097	525138	0.69524	0.69524	0.866142	216.536
BSA4	2	792279	792279	450210	1.7598	1.7598	2.19239	109.619
BSA5	5	1.99183e+06	1.99183e+06	473938	4.20274	4.20274	5.23584	104.717
BSA6	10	3.33578e+06	3.33578e+06	376467	8.86076	8.86076	11.0389	110.389
BSA7	40	2.08771e+07	2.08771e+07	580748	35.9486	35.9486	44.7854	111.963
BSA8	100	1.37178e+08	1.37178e+08	1.71534e+06	79.9715	79.9715	99.6299	99.6299
BSA9	200	8.18318e+08	8.18318e+08	5.28099e+06	154.955	154.955	193.046	96.5231
		SLOPE	3.70982e+06		SLOPE IS	0.802686
QCCONDITION2			308820	7.59712e+06	0.0406496
QCCONDITION3			363678	7.2603e+06	0.0500913	MEAN	0.0429554
QCCONDITION4			264918	6.94857e+06	0.0381255	STD.DEV	0.00630736
						CV	14.6835
	SAMPLE	WEIGHT	AREA	IS AREA	AREA RATIO	CONCENTRATION FROM AREA RATIO	Dilution factor	weight (kg)	umol/kg	mmol/kg
	HB06_NT	2.4	320122	4.90771e+06	0.0652284	0.0812627	8.12627e-06	2.4e-06	3.38595	0.00338595
	HB06_T	2.7	249771	5.20434e+06	0.0479929	0.0597903	5.97903e-06	2.7e-06	2.21446	0.00221446
	HB10_NT	1.4	12203.2	411090	0.029685	0.0369821	3.69821e-06	1.4e-06	2.64158	0.00264158
	HB10_T	1.7	185969	6.40824e+06	0.0290204	0.0361541	3.61541e-06	1.7e-06	2.12671	0.00212671
	HB113_NT	2.2	187105	5.9647e+06	0.0313686	0.0390796	3.90796e-06	2.2e-06	1.77635	0.00177635
	HB113_T	2.2	53238.7	1.09193e+06	0.0487565	0.0607416	6.07416e-06	2.2e-06	2.76098	0.00276098
	HB121_NT	2.7	390941	5.83957e+06	0.0669469	0.0834036	8.34036e-06	2.7e-06	3.08902	0.00308902
	HB121_T	2	147336	4.36017e+06	0.0337914	0.0420979	4.20979e-06	2e-06	2.1049	0.0021049
	HB141_NT	1.4	113418	513413	0.220911	0.275214	2.75214e-05	1.4e-06	19.6582	0.0196582
	HB141_T	2.3	138039	2.1989e+06	0.0627766	0.0782082	7.82082e-06	2.3e-06	3.40035	0.00340035
	HB16_NT	2.8	343669	6.9726e+06	0.0492886	0.0614045	6.14045e-06	2.8e-06	2.19302	0.00219302
	HB16_T	2.7	245508	4.77356e+06	0.0514308	0.0640733	6.40733e-06	2.7e-06	2.37309	0.00237309
	HB83_NT	1	51552.8	749279	0.0688032	0.0857162	8.57162e-06	1e-06	8.57162	0.00857162
	HB83_T	2.8	303928	7.63308e+06	0.0398172	0.049605	4.9605e-06	2.8e-06	1.77161	0.00177161
	HB86_NT	1.4	140682	3.69755e+06	0.0380475	0.0474002	4.74002e-06	1.4e-06	3.38573	0.00338573
	HB86_T	1.4	29293.6	808154	0.0362476	0.0451579	4.51579e-06	1.4e-06	3.22556	0.00322556
Concentrations are below the accurately quantifiable range of the calibration curve.
Sample	NT	T
6	3.38595	2.21446
10	2.64158	2.12671
113	1.77635	2.76098
121	3.08902	2.1049
141	19.6582	3.40035
16	2.19302	2.37309
86	3.38573	3.22556
	NT	T
MEAN	5.1614	2.60086
SD	6.421	0.536512
SEM	2.27017	0.189686
t-test	0.308067

## Sheet: C4
Filename	CONC UMOL	Area	area - blank	ISTD Area	Area Ratio	ADJUSTED RATIO	CONC FROM IS CURVE	ACCURACY											Filename	CONC UMOL	Area	area - blank	ISTD Area	Area Ratio	ADJUSTED RATIO	CONC FROM IS CURVE	ACCURACY
BSA0BLANK		0		0															BSA0BLANK		0		0
BSA0BLANKIS		0		1.31326e+07	0	0													BSA0BLANKIS		0		1.31326e+07	0	0
BSA1	0.00125	3.95619e+06	3.95619e+06	1.48387e+07	0.266612	0.266612	0.00432783	346.226											BSA1	0.00125	3.95619e+06	3.95619e+06	1.48387e+07	0.266612	0.266612	0.00425613	340.491
BSA2	0.0063	5.48758e+06	5.48758e+06	1.00984e+07	0.543411	0.543411	0.00882103	140.016											BSA2	0.0063	5.48758e+06	5.48758e+06	1.00984e+07	0.543411	0.543411	0.0086749	137.697
BSA3	0.025	1.8958e+07	1.8958e+07	1.05977e+07	1.78888	1.78888	0.0290383	116.153											BSA3	0.025	1.8958e+07	1.8958e+07	1.05977e+07	1.78888	1.78888	0.0285573	114.229
BSA4	0.125	8.8349e+07	8.8349e+07	1.12454e+07	7.85643	7.85643	0.127531	102.025											BSA4	0.125	8.8349e+07	8.8349e+07	1.12454e+07	7.85643	7.85643	0.125418	100.335
BSA5	0.3125	2.10109e+08	2.10109e+08	1.10614e+07	18.9948	18.9948	0.308337	98.6678											BSA5	0.3125	2.10109e+08	2.10109e+08	1.10614e+07	18.9948	18.9948	0.303229	97.0333
BSA6	0.625	3.41624e+08	3.41624e+08	8.72276e+06	39.1647	39.1647	0.635749	101.72											BSA6	0.625	3.41624e+08	3.41624e+08	8.72276e+06	39.1647	39.1647	0.625217	100.035
BSA7	2.5	8.99712e+08	8.99712e+08	5.81747e+06	154.657	154.657	2.5105	100.42											BSA7	2.5	8.99712e+08	8.99712e+08	5.81747e+06	154.657	154.657	2.46891	98.7563
BSA8	6.25	2.14531e+09	2.14531e+09	5.57098e+06	385.086	385.086	6.25097	100.016											BSA8	6.25	2.14531e+09	2.14531e+09	5.57098e+06	385.086	385.086	6.14742	98.3587
BSA9	12.5	3.74398e+09	3.74398e+09	4.76806e+06	785.221	785.221	12.7462	101.97											BSA9	12.5	3.74398e+09	3.74398e+09	4.76806e+06	785.221	785.221	12.5351	100.281
C4-butryl																			C4-isobutryl using C4-butryl standard curve
		SLOPE	3.01745e+08		SLOPE IS	61.6041															SLOPE	3.01745e+08		SLOPE IS	62.6418
QCCONDITION2			3.63781e+08	1.11535e+07	32.6159	MEAN	34.089												QCCONDITION2			5.7741e+07	1.11535e+07	5.17694	MEAN	5.14595
QCCONDITION3			3.69948e+08	1.12463e+07	32.895	STD.DEV	2.31396												QCCONDITION3			6.09874e+07	1.12463e+07	5.42287	STD.DEV	0.293652
QCCONDITION4			3.83681e+08	1.04386e+07	36.7561	CV	6.788												QCCONDITION4			5.05021e+07	1.04386e+07	4.83803	CV	5.70647
	SAMPLE	WEIGHT	AREA	IS AREA	AREA RATIO	CONCENTRATION FROM AREA RATIO	Dilution factor	weight (kg)	umol/kg	mmol/kg										SAMPLE	WEIGHT	AREA	IS AREA	AREA RATIO	CONCENTRATION FROM AREA RATIO	Dilution factor	weight (kg)	umol/kg	mmol/kg
	HB06_NT	2.4	2.5538e+08	5.24148e+06	48.7229	0.790904	7.90904e-05	2.4e-06	32.9543	0.0329543										HB06_NT	2.4	3.00461e+08	5.24148e+06	57.3236	0.915101	9.15101e-05	2.4e-06	38.1292	0.0381292
	HB06_T	2.7	1.95511e+07	8.34248e+06	2.34356	0.0380422	3.80422e-06	2.7e-06	1.40897	0.00140897										HB06_T	2.7	2.71285e+06	8.34248e+06	0.325186	0.00519119	5.19119e-07	2.7e-06	0.192266	0.000192266
	HB10_NT	1.4	5.82243e+06	4.67351e+06	1.24584	0.0202232	2.02232e-06	1.4e-06	1.44452	0.00144452										HB10_NT	1.4	9.44444e+06	4.67351e+06	2.02084	0.0322603	3.22603e-06	1.4e-06	2.30431	0.00230431
	HB10_T	1.7	1.34381e+07	7.86079e+06	1.7095	0.0277498	2.77498e-06	1.7e-06	1.63234	0.00163234										HB10_T	1.7	1.45574e+06	7.86079e+06	0.18519	0.00295633	2.95633e-07	1.7e-06	0.173902	0.000173902
	HB113_NT	2.2	5.00974e+08	3.46222e+06	144.697	2.34883	0.000234883	2.2e-06	106.765	0.106765										HB113_NT	2.2	4.92292e+07	3.46222e+06	14.219	0.226989	2.26989e-05	2.2e-06	10.3177	0.0103177
	HB113_T	2.2	1.3106e+08	7.77619e+06	16.854	0.273586	2.73586e-05	2.2e-06	12.4357	0.0124357										HB113_T	2.2	1.21406e+07	7.77619e+06	1.56126	0.0249236	2.49236e-06	2.2e-06	1.13289	0.00113289
	HB121_NT	2.7	3.62095e+08	3.5501e+06	101.996	1.65566	0.000165566	2.7e-06	61.3209	0.0613209										HB121_NT	2.7	6.42437e+07	3.5501e+06	18.0963	0.288885	2.88885e-05	2.7e-06	10.6994	0.0106994
	HB121_T	2	8.95239e+07	3.89676e+06	22.9739	0.372929	3.72929e-05	2e-06	18.6464	0.0186464										HB121_T	2	2.43368e+06	3.89676e+06	0.62454	0.00997001	9.97001e-07	2e-06	0.498501	0.000498501
	HB141_NT	1.4	1.06078e+08	4.67229e+06	22.7036	0.36854	3.6854e-05	1.4e-06	26.3243	0.0263243										HB141_NT	1.4	1.07043e+08	4.67229e+06	22.9101	0.365732	3.65732e-05	1.4e-06	26.1237	0.0261237
	HB141_T	2.3	4.69406e+07	7.20408e+06	6.51583	0.105769	1.05769e-05	2.3e-06	4.59867	0.00459867										HB141_T	2.3	1.09753e+07	7.20408e+06	1.52348	0.0243204	2.43204e-06	2.3e-06	1.05741	0.00105741
	HB16_NT	2.8	2.19017e+07	5.38241e+06	4.06912	0.0660527	6.60527e-06	2.8e-06	2.35903	0.00235903										HB16_NT	2.8	2.00234e+07	5.38241e+06	3.72016	0.0593878	5.93878e-06	2.8e-06	2.12099	0.00212099
	HB16_T	2.7	1.20519e+08	4.44324e+06	27.1241	0.440297	4.40297e-05	2.7e-06	16.3073	0.0163073										HB16_T	2.7	3.52624e+06	4.44324e+06	0.793621	0.0126692	1.26692e-06	2.7e-06	0.469229	0.000469229
	HB83_NT	1	4.67877e+07	4.70823e+06	9.93743	0.161311	1.61311e-05	1e-06	16.1311	0.0161311										HB83_NT	1	1.4588e+07	4.70823e+06	3.09841	0.0494624	4.94624e-06	1e-06	4.94624	0.00494624
	HB83_T	2.8	7.9606e+08	3.86769e+06	205.823	3.34106	0.000334106	2.8e-06	119.324	0.119324										HB83_T	2.8	2.24165e+07	3.86769e+06	5.79584	0.0925235	9.25235e-06	2.8e-06	3.30441	0.00330441
	HB86_NT	1.4	2.74449e+08	3.37816e+06	81.2423	1.31878	0.000131878	1.4e-06	94.1986	0.0941986										HB86_NT	1.4	2.61368e+07	3.37816e+06	7.73699	0.123511	1.23511e-05	1.4e-06	8.82225	0.00882225
	HB86_T	1.4	7.69795e+07	5.91684e+06	13.0102	0.211191	2.11191e-05	1.4e-06	15.0851	0.0150851										HB86_T	1.4	2.7232e+06	5.91684e+06	0.460245	0.00734725	7.34725e-07	1.4e-06	0.524804	0.000524804
Sample	NT	T																	Sample	NT	T
6	32.9543	1.40897																	6	38.1292	0.192266
10	1.44452	1.63234																	10	2.30431	0.173902
113	106.765	12.4357																	113	10.3177	1.13289
121	61.3209	18.6464																	121	10.6994	0.498501
141	26.3243	4.59867																	141	26.1237	1.05741
16	2.35903	16.3073																	16	2.12099	0.469229
86	94.1986	15.0851																	86	8.82225	0.524804
	NT	T																		NT	T
MEAN	46.4809	10.0164																	MEAN	14.0739	0.578429
SD	42.2209	7.29531																	SD	13.2811	0.380965
SEM	14.9273	2.57928																	SEM	4.69558	0.134691
t-test	0.0500429																		t-test	0.0360554
																			Significant even though the SD are as big as the means and HB83_T value over laps with NT value range.

## Sheet: C5-TOTAL
Filename	CONC UMOL	Area	area - blank	ISTD Area	Area Ratio	ADJUSTED RATIO	CONC FROM IS CURVE	ACCURACY											Filename	CONC UMOL	Area	area - blank	ISTD Area	Area Ratio	ADJUSTED RATIO	CONC FROM IS CURVE	ACCURACY												Filename	CONC UMOL	Area	area - blank	ISTD Area	Area Ratio	ADJUSTED RATIO	CONC FROM IS CURVE	ACCURACY
BSA0BLANK		0		0															BSA0BLANK		454388		0																BSA0BLANK		454388		0
BSA0BLANKIS		0		2.65337e+07	0	0													BSA0BLANKIS		425434		2.65337e+07	0.0160337	0														BSA0BLANKIS		425434		2.65337e+07	0.0160337	0
BSA1	0.00125	2.37944e+06	2.37944e+06	2.94282e+07	0.0808555	0.0808555	0.00234105	187.284											BSA1	0.00125	2.00681e+06	1.55242e+06	2.94282e+07	0.0681934	0.0527528	0.00163552	130.841												BSA1	0.00125	2.00681e+06	1.55242e+06	2.94282e+07	0.0681934	0.0527528	0.00163718	130.975
BSA2	0.0063	5.06851e+06	5.06851e+06	1.93094e+07	0.26249	0.26249	0.00759999	120.635											BSA2	0.0063	4.94034e+06	4.48595e+06	1.93094e+07	0.255852	0.23232	0.00720272	114.329												BSA2	0.0063	4.94034e+06	4.48595e+06	1.93094e+07	0.255852	0.23232	0.00721005	114.445
BSA3	0.025	1.99611e+07	1.99611e+07	2.05537e+07	0.971167	0.971167	0.0281187	112.475											BSA3	0.025	1.95143e+07	1.90599e+07	2.05537e+07	0.949428	0.92732	0.0287501	115												BSA3	0.025	1.95143e+07	1.90599e+07	2.05537e+07	0.949428	0.92732	0.0287794	115.118
BSA4	0.125	1.07761e+08	1.07761e+08	2.42372e+07	4.4461	4.4461	0.12873	102.984											BSA4	0.125	1.09842e+08	1.09387e+08	2.42372e+07	4.53196	4.51321	0.139925	111.94												BSA4	0.125	1.09842e+08	1.09387e+08	2.42372e+07	4.53196	4.51321	0.140068	112.054
BSA5	0.3125	2.30326e+08	2.30326e+08	2.18047e+07	10.5631	10.5631	0.305839	97.8686											BSA5	0.3125	2.35244e+08	2.3479e+08	2.18047e+07	10.7887	10.7679	0.33384	106.829												BSA5	0.3125	2.35244e+08	2.3479e+08	2.18047e+07	10.7887	10.7679	0.33418	106.938
BSA6	0.625	3.8105e+08	3.8105e+08	1.76576e+07	21.5799	21.5799	0.624813	99.9701											BSA6	0.625	3.8512e+08	3.84665e+08	1.76576e+07	21.8104	21.7846	0.675399	108.064												BSA6	0.625	3.8512e+08	3.84665e+08	1.76576e+07	21.8104	21.7846	0.676086	108.174
BSA7	2.5	1.00635e+09	1.00635e+09	1.1649e+07	86.3894	86.3894	2.50128	100.051											BSA7	2.5	1.01407e+09	1.01361e+09	1.1649e+07	87.0522	87.0132	2.69771	107.908												BSA7	2.5	1.01407e+09	1.01361e+09	1.1649e+07	87.0522	87.0132	2.70046	108.018
BSA8	6.25	2.60905e+09	2.60905e+09	1.23644e+07	211.014	211.014	6.10958	97.7533											BSA8	6.25	2.59119e+09	2.59074e+09	1.23644e+07	209.569	209.532	6.49622	103.939												BSA8	6.25	2.59119e+09	2.59074e+09	1.23644e+07	209.569	209.532	6.50283	104.045
BSA9	12.5	4.85404e+09	4.85404e+09	1.21208e+07	400.47	400.47	11.595	92.7601											BSA9	12.5	4.85834e+09	4.85788e+09	1.21208e+07	400.825	400.787	12.4258	99.4063												BSA9	12.5	4.85834e+09	4.85788e+09	1.21208e+07	400.825	400.787	12.4384	99.5075
C5-total using C5-isovaleryl internal standard because wanted to use same integration for C5-total in standards as in samples																			C5-isovaleryl using C5-isovaleryl internal standard																				C5-2MB using C5-isovaleryl standard curve because there isn't a standard of C5-2MB
		SLOPE	3.88438e+08		SLOPE IS	34.5382															SLOPE	3.88132e+08		SLOPE IS	32.2545																SLOPE	3.88132e+08		SLOPE IS	32.2217
QCCONDITION2			1.82967e+08	3.40884e+07	5.36743
QCCONDITION3			1.86401e+08	3.1877e+07	5.84753	MEAN	6.09947												QCCONDITION2			6.68179e+07	3.1877e+07	2.09612	MEAN	2.22986													QCCONDITION2			9.94943e+07	3.1877e+07	3.1212	MEAN	3.27746
QCCONDITION4			1.84691e+08	2.9033e+07	6.36143	STD.DEV	0.629628												QCCONDITION3			6.45406e+07	2.9033e+07	2.22301	STD.DEV	0.137291													QCCONDITION3			9.35593e+07	2.9033e+07	3.22252	STD.DEV	0.189799
QCCONDITION5			1.93473e+08	2.83623e+07	6.82149	CV	10.3227												QCCONDITION4			6.72313e+07	2.83623e+07	2.37044	CV	6.15696													QCCONDITION4			9.89469e+07	2.83623e+07	3.48867	CV	5.79104
	SAMPLE	WEIGHT	AREA	IS AREA	AREA RATIO	CONCENTRATION FROM AREA RATIO	Dilution factor	weight (kg)	umol/kg	mmol/kg										SAMPLE	WEIGHT	AREA	IS AREA	AREA RATIO	CONCENTRATION FROM AREA RATIO	Dilution factor	weight (kg)	umol/kg	mmol/kg											SAMPLE	WEIGHT	AREA	IS AREA	AREA RATIO	CONCENTRATION FROM AREA RATIO	Dilution factor	weight (kg)	umol/kg	mmol/kg
	HB06_NT	2.4	6.07539e+08	1.23641e+07	49.1373	1.4227	0.00014227	2.4e-06	59.279	0.059279										HB06_NT	2.4	2.77132e+08	1.23641e+07	22.4142	0.694917	6.94917e-05	2.4e-06	28.9549	0.0289549											HB06_NT	2.4	2.64548e+08	1.23641e+07	21.3964	0.664038	6.64038e-05	2.4e-06	27.6682	0.0276682
	HB06_T	2.7	1.122e+07	1.8752e+07	0.598338	0.017324	1.7324e-06	2.7e-06	0.641628	0.000641628										HB06_T	2.7	2.90096e+06	1.8752e+07	0.154701	0.00479626	4.79626e-07	2.7e-06	0.177639	0.000177639											HB06_T	2.7	7.19236e+06	1.8752e+07	0.383551	0.0119035	1.19035e-06	2.7e-06	0.440871	0.000440871
	HB10_NT	1.4	1.32838e+07	9.04573e+06	1.46852	0.0425188	4.25188e-06	1.4e-06	3.03705	0.00303705										HB10_NT	1.4	3.92037e+06	9.04573e+06	0.433394	0.0134367	1.34367e-06	1.4e-06	0.959765	0.000959765											HB10_NT	1.4	8.09551e+06	9.04573e+06	0.894954	0.0277749	2.77749e-06	1.4e-06	1.98392	0.00198392
	HB10_T	1.7	6.00189e+06	1.76018e+07	0.340982	0.00987263	9.87263e-07	1.7e-06	0.580743	0.000580743										HB10_T	1.7	1.50371e+06	1.76018e+07	0.0854294	0.0026486	2.6486e-07	1.7e-06	0.1558	0.0001558											HB10_T	1.7	3.47238e+06	1.76018e+07	0.197275	0.00612241	6.12241e-07	1.7e-06	0.360142	0.000360142
	HB113_NT	2.2	1.58481e+08	9.2184e+06	17.1918	0.497764	4.97764e-05	2.2e-06	22.6256	0.0226256										HB113_NT	2.2	4.9725e+07	9.2184e+06	5.39411	0.167236	1.67236e-05	2.2e-06	7.60163	0.00760163											HB113_NT	2.2	9.56845e+07	9.2184e+06	10.3797	0.322135	3.22135e-05	2.2e-06	14.6425	0.0146425
	HB113_T	2.2	4.18222e+07	1.76518e+07	2.36929	0.0685992	6.85992e-06	2.2e-06	3.11814	0.00311814										HB113_T	2.2	1.16909e+07	1.76518e+07	0.662308	0.0205338	2.05338e-06	2.2e-06	0.933355	0.000933355											HB113_T	2.2	2.65743e+07	1.76518e+07	1.50547	0.0467223	4.67223e-06	2.2e-06	2.12374	0.00212374
	HB121_NT	2.7	1.77455e+08	9.48646e+06	18.7061	0.541607	5.41607e-05	2.7e-06	20.0595	0.0200595										HB121_NT	2.7	4.92691e+07	9.48646e+06	5.19363	0.16102	1.6102e-05	2.7e-06	5.96372	0.00596372											HB121_NT	2.7	1.08582e+08	9.48646e+06	11.446	0.355228	3.55228e-05	2.7e-06	13.1566	0.0131566
	HB121_T	2	1.65812e+07	8.18416e+06	2.02601	0.0586601	5.86601e-06	2e-06	2.93301	0.00293301										HB121_T	2	3.92775e+06	8.18416e+06	0.479921	0.0148792	1.48792e-06	2e-06	0.74396	0.00074396											HB121_T	2	1.09908e+07	8.18416e+06	1.34293	0.041678	4.1678e-06	2e-06	2.0839	0.0020839
	HB141_NT	1.4	2.22873e+08	9.69807e+06	22.9812	0.665385	6.65385e-05	1.4e-06	47.5275	0.0475275										HB141_NT	1.4	9.80198e+07	9.69807e+06	10.1071	0.313356	3.13356e-05	1.4e-06	22.3826	0.0223826											HB141_NT	1.4	1.06202e+08	9.69807e+06	10.9508	0.339858	3.39858e-05	1.4e-06	24.2756	0.0242756
	HB141_T	2.3	2.61238e+07	1.57302e+07	1.66074	0.0480843	4.80843e-06	2.3e-06	2.09062	0.00209062										HB141_T	2.3	8.00552e+06	1.57302e+07	0.508926	0.0157785	1.57785e-06	2.3e-06	0.68602	0.00068602											HB141_T	2.3	1.44931e+07	1.57302e+07	0.921355	0.0285942	2.85942e-06	2.3e-06	1.24323	0.00124323
	HB16_NT	2.8	3.77788e+07	1.12445e+07	3.35976	0.0972768	9.72768e-06	2.8e-06	3.47417	0.00347417										HB16_NT	2.8	1.28964e+07	1.12445e+07	1.14691	0.0355581	3.55581e-06	2.8e-06	1.26993	0.00126993											HB16_NT	2.8	2.16444e+07	1.12445e+07	1.92489	0.059739	5.9739e-06	2.8e-06	2.13354	0.00213354
	HB16_T	2.7	2.32511e+07	9.96775e+06	2.33263	0.0675379	6.75379e-06	2.7e-06	2.5014	0.0025014										HB16_T	2.7	9.87514e+06	9.96775e+06	0.99071	0.0307154	3.07154e-06	2.7e-06	1.13761	0.00113761											HB16_T	2.7	1.09286e+07	9.96775e+06	1.0964	0.0340267	3.40267e-06	2.7e-06	1.26025	0.00126025
	HB83_NT	1	2.81545e+07	9.45838e+06	2.97668	0.0861851	8.61851e-06	1e-06	8.61851	0.00861851										HB83_NT	1	7.00691e+06	9.45838e+06	0.740815	0.0229678	2.29678e-06	1e-06	2.29678	0.00229678											HB83_NT	1	1.8472e+07	9.45838e+06	1.95298	0.0606106	6.06106e-06	1e-06	6.06106	0.00606106
	HB83_T	2.8	3.56646e+08	1.25947e+07	28.3172	0.819883	8.19883e-05	2.8e-06	29.2815	0.0292815										HB83_T	2.8	1.2234e+08	1.25947e+07	9.7136	0.301155	3.01155e-05	2.8e-06	10.7555	0.0107555											HB83_T	2.8	1.99574e+08	1.25947e+07	15.8459	0.491777	4.91777e-05	2.8e-06	17.5635	0.0175635
	HB86_NT	1.4	8.62374e+07	8.64947e+06	9.97025	0.288674	2.88674e-05	1.4e-06	20.6195	0.0206195										HB86_NT	1.4	2.49809e+07	8.64947e+06	2.88815	0.0895424	8.95424e-06	1.4e-06	6.39589	0.00639589											HB86_NT	1.4	5.44289e+07	8.64947e+06	6.29275	0.195295	1.95295e-05	1.4e-06	13.9497	0.0139497
	HB86_T	1.4	1.63493e+07	1.35155e+07	1.20967	0.0350242	3.50242e-06	1.4e-06	2.50173	0.00250173										HB86_T	1.4	5.4274e+06	1.35155e+07	0.401569	0.01245	1.245e-06	1.4e-06	0.889287	0.000889287											HB86_T	1.4	8.59989e+06	1.35155e+07	0.636299	0.0197475	1.97475e-06	1.4e-06	1.41054	0.00141054
																								Cannot be quantified accurately
Sample	NT	T																	Sample	NT	T																		Sample	NT	T
6	59.279	0.641628																	6	28.9549	0.177639																		6	27.6682	0.440871
10	3.03705	0.580743																	10	0.959765	0.1558																		10	1.98392	0.360142
113	22.6256	3.11814																	113	7.60163	0.933355																		113	14.6425	2.12374
121	20.0595	2.93301																	121	5.96372	0.74396																		121	13.1566	2.0839
141	47.5275	2.09062																	141	22.3826	0.68602																		141	24.2756	1.24323
16	3.47417	2.5014																	16	1.26993	1.13761																		16	2.13354	1.26025
86	20.6195	2.50173																	86	6.39589	0.889287																		86	13.9497	1.41054
	NT	T																		NT	T																			NT	T
MEAN	25.2318	2.05247																	MEAN	10.5041	0.67481																		MEAN	13.9729	1.27467
SD	21.1231	1.03861																	SD	10.8306	0.376051																		SD	9.82114	0.698452
SEM	7.46816	0.367205																	SEM	3.82919	0.132954																		SEM	3.4723	0.24694
t-test	0.0286492																		t-test	0.0558745																			t-test	0.0143526
Decrease in all but HB83. But there is no clear numerical cutoff.

## Sheet: C6
Filename	CONC UMOL	Area	area - blank	ISTD Area	Area Ratio	ADJUSTED RATIO	CONC FROM IS CURVE	ACCURACY
BSA0BLANK		0		0
BSA0BLANKIS		0		2.65337e+07	0	0
BSA1	0.00125	4.24252e+06	4.24252e+06	2.94282e+07	0.144165	0.144165	0.00349282	279.425
BSA2	0.0063	7.16879e+06	7.16879e+06	1.93094e+07	0.37126	0.37126	0.00899484	142.775
BSA3	0.025	2.74289e+07	2.74289e+07	2.05537e+07	1.3345	1.3345	0.032332	129.328
BSA4	0.125	1.26228e+08	1.26228e+08	2.42372e+07	5.20805	5.20805	0.12618	100.944
BSA5	0.3125	2.85009e+08	2.85009e+08	2.18047e+07	13.071	13.071	0.316682	101.338
BSA6	0.625	4.52186e+08	4.52186e+08	1.76576e+07	25.6085	25.6085	0.62044	99.2704
BSA7	2.5	1.30917e+09	1.30917e+09	1.1649e+07	112.385	112.385	2.72285	108.914
BSA8	6.25	3.41225e+09	3.41225e+09	1.23644e+07	275.974	275.974	6.68627	106.98
BSA9	12.5	6.3482e+09	6.3482e+09	1.21208e+07	523.743	523.743	12.6892	101.513
C6-hexanoyl
		SLOPE	5.09019e+08		SLOPE IS	41.2747
QCCONDITION2			6.52124e+07	3.40884e+07	1.91304
QCCONDITION3			5.79779e+07	3.1877e+07	1.8188	MEAN	1.86349
QCCONDITION4			5.32842e+07	2.9033e+07	1.8353	STD.DEV	0.043936
QCCONDITION5			5.35146e+07	2.83623e+07	1.88682	CV	2.35773
	SAMPLE	WEIGHT	AREA	IS AREA	AREA RATIO	CONCENTRATION FROM AREA RATIO	Dilution factor	weight (kg)	umol/kg	mmol/kg
	HB06_NT	2.4	5.94113e+07	1.23641e+07	4.80514	0.116418	1.16418e-05	2.4e-06	4.85077	0.00485077
	HB06_T	2.7	1.7825e+07	1.8752e+07	0.950563	0.0230301	2.30301e-06	2.7e-06	0.852968	0.000852968
	HB10_NT	1.4	1.56366e+06	9.04573e+06	0.172862	0.00418808	4.18808e-07	1.4e-06	0.299149	0.000299149
	HB10_T	1.7	5.93059e+06	1.76018e+07	0.336931	0.00816314	8.16314e-07	1.7e-06	0.480185	0.000480185
	HB113_NT	2.2	2.8896e+07	9.2184e+06	3.1346	0.0759449	7.59449e-06	2.2e-06	3.45204	0.00345204
	HB113_T	2.2	3.47061e+07	1.76518e+07	1.96615	0.0476356	4.76356e-06	2.2e-06	2.16526	0.00216526
	HB121_NT	2.7	2.04849e+07	9.48646e+06	2.15939	0.0523174	5.23174e-06	2.7e-06	1.93768	0.00193768
	HB121_T	2	1.80529e+07	8.18416e+06	2.20584	0.0534428	5.34428e-06	2e-06	2.67214	0.00267214
	HB141_NT	1.4	2.62724e+07	9.69807e+06	2.70904	0.0656343	6.56343e-06	1.4e-06	4.68816	0.00468816
	HB141_T	2.3	9.35271e+06	1.57302e+07	0.59457	0.0144052	1.44052e-06	2.3e-06	0.626312	0.000626312
	HB16_NT	2.8	5.26889e+06	1.12445e+07	0.468576	0.0113526	1.13526e-06	2.8e-06	0.40545	0.00040545
	HB16_T	2.7	2.10753e+07	9.96775e+06	2.11435	0.0512262	5.12262e-06	2.7e-06	1.89727	0.00189727
	HB83_NT	1	2.43758e+06	9.45838e+06	0.257716	0.00624392	6.24392e-07	1e-06	0.624392	0.000624392
	HB83_T	2.8	7.85187e+07	1.25947e+07	6.23428	0.151044	1.51044e-05	2.8e-06	5.39441	0.00539441
	HB86_NT	1.4	1.40677e+07	8.64947e+06	1.62642	0.0394048	3.94048e-06	1.4e-06	2.81463	0.00281463
	HB86_T	1.4	1.22604e+07	1.35155e+07	0.907135	0.021978	2.1978e-06	1.4e-06	1.56986	0.00156986
Sample	NT	T
6	4.85077	0.852968
10	0.299149	0.480185
113	3.45204	2.16526
121	1.93768	2.67214
141	4.68816	0.626312
16	0.40545	1.89727
86	2.81463	1.56986
	NT	T
MEAN	2.63541	1.46628
SD	1.85913	0.835985
SEM	0.657303	0.295565
t-test	0.208488
The ranges overlap

## Sheet: C8
Filename	CONC UMOL	Area	area - blank	ISTD Area	Area Ratio	ADJUSTED RATIO	CONC FROM IS CURVE	ACCURACY
BSA0BLANK		1.63201e+06		0
BSA0BLANKIS		1.25195e+06		1.18158e+07	0.105955	0
BSA1	0.00125	2.31648e+06	1.06453e+06	1.32243e+07	0.175168	0.0804982	0.00108197	86.5578
BSA2	0.0063	4.31961e+06	3.06767e+06	8.14248e+06	0.530503	0.376748	0.00506386	80.3787
BSA3	0.025	1.78526e+07	1.66006e+07	8.6298e+06	2.06871	1.92364	0.0258556	103.422
BSA4	0.125	9.13106e+07	9.00586e+07	9.38512e+06	9.72929	9.59589	0.128978	103.182
BSA5	0.3125	2.25451e+08	2.24199e+08	9.6697e+06	23.3152	23.1857	0.311638	99.7243
BSA6	0.625	3.90339e+08	3.89087e+08	8.54618e+06	45.674	45.5275	0.611934	97.9095
BSA7	2.5	1.32202e+09	1.32077e+09	6.68202e+06	197.847	197.66	2.65674	106.27
BSA8	6.25	3.83296e+09	3.8317e+09	7.62467e+06	502.704	502.54	6.75462	108.074
BSA9	12.5	7.52431e+09	7.52306e+09	7.13784e+06	1054.14	1053.97	14.1663	113.331
		SLOPE	6.0267e+08		SLOPE IS	74.3994
QCCONDITION2			1.95435e+07	9.02103e+06	2.16644
QCCONDITION3			1.67784e+07	8.00274e+06	2.09658	MEAN	2.06266
QCCONDITION4			1.65912e+07	8.01521e+06	2.06996	STD.DEV	0.104886
QCCONDITION5			1.36055e+07	7.09493e+06	1.91764	CV	5.085
	SAMPLE	WEIGHT	AREA	IS AREA	AREA RATIO	CONCENTRATION FROM AREA RATIO	Dilution factor	weight (kg)	umol/kg	mmol/kg
	HB06_NT	2.4	1.31765e+07	4.68008e+06	2.81544	0.0378422	3.78422e-06	2.4e-06	1.57676	0.00157676
	HB06_T	2.7	3.23543e+06	5.49727e+06	0.588552	0.00791071	7.91071e-07	2.7e-06	0.292989	0.000292989
	HB10_NT	1.4	952217	2.99862e+06	0.317552	0.0042682	4.2682e-07	1.4e-06	0.304872	0.000304872
	HB10_T	1.7	2.29866e+06	6.09148e+06	0.377357	0.00507204	5.07204e-07	1.7e-06	0.298355	0.000298355
	HB113_NT	2.2	1.9477e+06	3.7144e+06	0.524364	0.00704795	7.04795e-07	2.2e-06	0.320362	0.000320362
	HB113_T	2.2	1.38923e+07	5.49887e+06	2.5264	0.0339573	3.39573e-06	2.2e-06	1.54351	0.00154351
	HB121_NT	2.7	1.78122e+06	3.7805e+06	0.47116	0.00633285	6.33285e-07	2.7e-06	0.23455	0.00023455
	HB121_T	2	9.64096e+06	3.05513e+06	3.15567	0.0424152	4.24152e-06	2e-06	2.12076	0.00212076
	HB141_NT	1.4	6.41274e+06	3.60514e+06	1.77878	0.0239085	2.39085e-06	1.4e-06	1.70775	0.00170775
	HB141_T	2.3	3.2225e+06	3.73696e+06	0.862331	0.0115906	1.15906e-06	2.3e-06	0.503938	0.000503938
	HB16_NT	2.8	2.36278e+06	3.96879e+06	0.59534	0.00800195	8.00195e-07	2.8e-06	0.285784	0.000285784
	HB16_T	2.7	1.627e+07	2.87344e+06	5.66221	0.0761055	7.61055e-06	2.7e-06	2.81872	0.00281872
	HB83_NT	1	510552	3.47624e+06	0.146869	0.00197406	1.97406e-07	1e-06	0.197406	0.000197406
	HB83_T	2.8	7.06264e+06	3.70689e+06	1.90527	0.0256087	2.56087e-06	2.8e-06	0.914596	0.000914596
	HB86_NT	1.4	1.34318e+06	3.11141e+06	0.431696	0.00580241	5.80241e-07	1.4e-06	0.414458	0.000414458
	HB86_T	1.4	9.11577e+06	3.61217e+06	2.52363	0.03392	3.392e-06	1.4e-06	2.42286	0.00242286
Sample	NT	T
6	1.57676	0.292989
10	0.304872	0.298355
113	0.320362	1.54351
121	0.23455	2.12076
141	1.70775	0.503938
16	0.285784	2.81872
86	0.414458	2.42286
	NT	T
MEAN	0.692076	1.42873
SD	0.652409	1.06734
SEM	0.230661	0.377363
t-test	0.260964
The ranges overlap

[truncated: 8 more sheets: C10, C14, C16, C16_1, C18, C18_1, C18_2, C18_3]
