# Supplementary material for: Characterisation of Aberrant Metabolic Pathways in Hepatoblastoma Using Liquid Chromatography and Tandem Mass Spectrometry (LC-MS/MS)
Source: Cancers (Basel). 2023 Oct 28;15(21):5182. doi: 10.3390/cancers15215182 (PMC10648437; doi:10.3390/cancers15215182)
Supplement: Supplementary file 1 [file cancers-15-05182-s001.zip › Liver-tumour-nontumour-pairs-pHILIC.xlsx]

## Sheet: LYSINE
Filename	CONC UMOL	Area	area - blank	ISTD Area	Area Ratio	ADJUSTED RATIO	CONC FROM CURVE	ACCURACY	CONC FROM IS CURVE	ACCURACY
BSA0BLANK		1.09273e+06		128982
BSA0BLANKIS		519176		1.21464e+08	0.00427434	0
AA1	0.683995	3.6179e+06	2.52517e+06	1.34185e+08	0.0269621	0.0188186	0.57945	84.7156	0.201788	29.5014
AA2	1.36799	5.13235e+06	4.03962e+06	1.08488e+08	0.047308	0.0372356	0.926969	67.7614	0.39927	29.1866
AA3	6.83995	2.10055e+07	1.99128e+07	8.8278e+07	0.237947	0.225569	4.56937	66.8042	2.41873	35.3618
AA4	17.0999	5.55065e+07	5.44138e+07	7.9531e+07	0.697923	0.684184	12.4863	73.0199	7.33636	42.903
AA5	34.1997	1.45131e+08	1.44038e+08	7.29759e+07	1.98875	1.97377	33.0523	96.6449	21.1644	61.8846
AA6	68.3995	3.09965e+08	3.08872e+08	7.01423e+07	4.41909	4.40351	70.8767	103.622	47.2179	69.0326
AA7	170.999	6.90262e+08	6.89169e+08	4.508e+07	15.3119	15.2877	158.143	92.4821	163.927	95.8644
AA8	341.997	1.50218e+09	1.50109e+09	3.52027e+07	42.6723	42.6412	344.453	100.718	457.233	133.695
		SLOPE	4.35788e+06		SLOPE IS	0.0932593
		SLOPE	4.35788e+06		SLOPE IS	0.0932593
QCCONDITION1			2.57196e+08	7.0671e+07	0.210949
QCCONDITION2			2.74204e+08	6.84154e+07	0.221562	MEAN	0.216623
QCCONDITION3			2.60259e+08	6.33074e+07	0.211559	STD.DEV	0.0115961
QCCONDITION4			2.30239e+08	6.49801e+07	0.204711	CV	5.35313
QCCONDITION5			2.19272e+08	6.57576e+07	0.234336
	SAMPLE	WEIGHT	AREA	IS AREA	AREA RATIO	CONCENTRATION FROM AREA RATIO	Dilution factor	weight (kg)	umol/kg	mmol/kg
	HB06_NT	2.4	1.14434e+08	4.10306e+07	2.78898	29.9057	0.00299057	2.4e-06	1246.07	1.24607
	HB06_T	2.7	1.36877e+08	7.034e+07	1.94594	20.8659	0.00208659	2.7e-06	772.81	0.77281
	HB10_NT	1.4	4.85055e+07	5.79729e+07	0.836692	8.97168	0.000897168	1.4e-06	640.834	0.640834
	HB10_T	1.7	1.28963e+08	8.85802e+07	1.4559	15.6113	0.00156113	1.7e-06	918.31	0.91831
	HB113_NT	2.2	1.22816e+08	3.39156e+07	3.62122	38.8296	0.00388296	2.2e-06	1764.98	1.76498
	HB113_T	2.2	1.04185e+08	7.26459e+07	1.43415	15.3781	0.00153781	2.2e-06	699.004	0.699004
	HB121_NT	2.7	1.58605e+08	3.12826e+07	5.07006	54.3653	0.00543653	2.7e-06	2013.53	2.01353
	HB121_T	2	1.24491e+08	5.10301e+07	2.43956	26.1589	0.00261589	2e-06	1307.94	1.30794
	HB141_NT	1.4	4.42618e+07	5.02945e+07	0.880051	9.43661	0.000943661	1.4e-06	674.044	0.674044
	HB141_T	2.3	3.66998e+08	6.65452e+07	5.51503	59.1365	0.00591365	2.3e-06	2571.15	2.57115
	HB16_NT	2.8	1.28804e+08	6.03132e+07	2.13558	22.8994	0.00228994	2.8e-06	817.835	0.817835
	HB16_T	2.7	1.26695e+08	5.07589e+07	2.49601	26.7642	0.00267642	2.7e-06	991.268	0.991268
	HB83_NT	1	5.97273e+07	5.50905e+07	1.08417	11.6253	0.00116253	1e-06	1162.53	1.16253
	HB83_T	2.8	2.18703e+08	2.04371e+07	10.7013	114.748	0.0114748	2.8e-06	4098.13	4.09813
	HB86_NT	1.4	8.45478e+07	4.24366e+07	1.99233	21.3634	0.00213634	1.4e-06	1525.95	1.52595
	HB86_T	1.4	1.27511e+08	7.26087e+07	1.75614	18.8307	0.00188307	1.4e-06	1345.05	1.34505
Sample	NT	T
6	1246.07	772.81
10	640.834	918.31
113	1764.98	699.004
121	2013.53	1307.94
141	674.044	2571.15
16	817.835	991.268
83	1162.53	4098.13
86	1525.95	1345.05
	NT	T
MEAN	1230.72	1587.96
SD	509.706	1174.99
SEM	180.208	415.422
t-test	0.485669

## Sheet: SERINE
Filename	CONC UMOL	Area	area - blank	ISTD Area	Area Ratio	ADJUSTED RATIO	CONC FROM CURVE	ACCURACY	CONC FROM IS CURVE	ACCURACY
BSA0BLANK		0		128982
BSA0BLANKIS		0		1.21464e+08	0	0
AA1	0.951475	0	0	1.34185e+08	0	0	0	0	0	0
AA2	1.90295	0	0	1.08488e+08	0	0	0	0	0	0
AA3	9.51475	3.34655e+06	3.34655e+06	8.8278e+07	0.0379092	0.0379092	13.6391	143.347	5.32344	55.9493
AA4	23.7869	5.54356e+06	5.54356e+06	7.9531e+07	0.0697032	0.0697032	22.5932	94.9819	9.78815	41.1494
AA5	47.5737	1.5693e+07	1.5693e+07	7.29759e+07	0.215044	0.215044	63.9583	134.44	30.1978	63.4758
AA6	95.1475	2.23812e+07	2.23812e+07	7.01423e+07	0.319083	0.319083	91.2163	95.8684	44.8076	47.0927
AA7	237.869	5.42627e+07	5.42627e+07	4.508e+07	1.2037	1.2037	221.152	92.9723	169.031	71.0605
AA8	475.737	1.18816e+08	1.18816e+08	3.52027e+07	3.37519	3.37519	484.243	101.788	473.965	99.6274
		SLOPE	245364		SLOPE IS	0.00712118
		SLOPE	245364		SLOPE IS	0.00712118
QCCONDITION1			3.01413e+07	7.0671e+07	0.210949
QCCONDITION2			2.82096e+07	6.84154e+07	0.221562	MEAN	0.216623
QCCONDITION3			2.81324e+07	6.33074e+07	0.211559	STD.DEV	0.0115961
QCCONDITION4			2.77703e+07	6.49801e+07	0.204711	CV	5.35313
QCCONDITION5			2.81326e+07	6.57576e+07	0.234336
	SAMPLE	WEIGHT	AREA	IS AREA	AREA RATIO	CONCENTRATION FROM AREA RATIO	Dilution factor	weight (kg)	umol/kg	mmol/kg
	HB06_NT	2.4	2.28763e+07	4.10306e+07	0.557544	78.2937	0.00782937	2.4e-06	3262.24	3.26224
	HB06_T	2.7	1.3312e+07	7.034e+07	0.189252	26.5759	0.00265759	2.7e-06	984.291	0.984291
	HB10_NT	1.4	1.18265e+07	5.79729e+07	0.204001	28.6471	0.00286471	1.4e-06	2046.22	2.04622
	HB10_T	1.7	8.70992e+06	8.85802e+07	0.0983281	13.8078	0.00138078	1.7e-06	812.226	0.812226
	HB113_NT	2.2	1.27976e+07	3.39156e+07	0.377337	52.988	0.0052988	2.2e-06	2408.54	2.40854
	HB113_T	2.2	1.66556e+07	7.26459e+07	0.229271	32.1957	0.00321957	2.2e-06	1463.44	1.46344
	HB121_NT	2.7	1.96321e+07	3.12826e+07	0.627573	88.1277	0.00881277	2.7e-06	3263.99	3.26399
	HB121_T	2	1.66218e+07	5.10301e+07	0.325726	45.7404	0.00457404	2e-06	2287.02	2.28702
	HB141_NT	1.4	1.38264e+07	5.02945e+07	0.274909	38.6045	0.00386045	1.4e-06	2757.46	2.75746
	HB141_T	2.3	3.66092e+07	6.65452e+07	0.550141	77.2542	0.00772542	2.3e-06	3358.88	3.35888
	HB16_NT	2.8	2.44882e+07	6.03132e+07	0.406018	57.0155	0.00570155	2.8e-06	2036.27	2.03627
	HB16_T	2.7	1.90928e+07	5.07589e+07	0.376146	52.8207	0.00528207	2.7e-06	1956.32	1.95632
	HB83_NT	1	9.54862e+06	5.50905e+07	0.173326	24.3395	0.00243395	1e-06	2433.95	2.43395
	HB83_T	2.8	2.97437e+07	2.04371e+07	1.45538	204.374	0.0204374	2.8e-06	7299.06	7.29906
	HB86_NT	1.4	6.50196e+06	4.24366e+07	0.153216	21.5155	0.00215155	1.4e-06	1536.82	1.53682
	HB86_T	1.4	1.83804e+07	7.26087e+07	0.253143	35.5478	0.00355478	1.4e-06	2539.13	2.53913
Sample	NT	T
6	3262.24	984.291
10	2046.22	812.226
113	2408.54	1463.44
121	3263.99	2287.02
141	2757.46	3358.88
16	2036.27	1956.32
83	2433.95	7299.06
86	1536.82	2539.13
	NT	T
MEAN	2468.19	2587.55
SD	607.604	2079.5
SEM	214.82	735.214
t-test	0.881689

## Sheet: THREON
Filename	CONC UMOL	Area	area - blank	ISTD Area	Area Ratio	ADJUSTED RATIO	CONC FROM IS CURVE	ACCURACY
BSA0BLANK		1.88536e+06		128982
BSA0BLANKIS		1.83609e+06		1.21464e+08	0.0151164	0
AA1	0.839631	9.59945e+06	7.71408e+06	1.34185e+08	0.0715389	0.0574884	0.820009	97.6631
AA2	1.67926	1.84839e+07	1.65986e+07	1.08488e+08	0.170378	0.152999	2.18236	129.96
AA3	8.39631	7.38147e+07	7.19293e+07	8.8278e+07	0.836161	0.814804	11.6223	138.421
AA4	20.9908	1.4338e+08	1.41494e+08	7.9531e+07	1.80282	1.77911	25.3771	120.896
AA5	41.9815	2.16602e+08	2.14717e+08	7.29759e+07	2.96813	2.94229	41.9686	99.9692
AA6	83.9631	2.98703e+08	2.96818e+08	7.01423e+07	4.25853	4.23165	60.3599	71.8887
AA7	209.908	4.83662e+08	4.81776e+08	4.508e+07	10.729	10.6871	152.44	72.6226
AA8	419.815	7.57975e+08	7.56089e+08	3.52027e+07	21.5317	21.4782	306.363	72.9756
		SLOPE	1.71246e+06		SLOPE IS	0.070107
		SLOPE	1.71246e+06		SLOPE IS	0.070107
QCCONDITION1			8.17959e+07	7.0671e+07	0.210949
QCCONDITION2			7.57605e+07	6.84154e+07	0.221562	MEAN	0.216623
QCCONDITION3			7.32051e+07	6.33074e+07	0.211559	STD.DEV	0.0115961
QCCONDITION4			7.41727e+07	6.49801e+07	0.204711	CV	5.35313
QCCONDITION5			7.10148e+07	6.57576e+07	0.234336
	SAMPLE	WEIGHT	AREA	IS AREA	AREA RATIO	CONCENTRATION FROM AREA RATIO	Dilution factor	weight (kg)	umol/kg	mmol/kg
	HB06_NT	2.4	2.97103e+07	4.10306e+07	0.7241	10.3285	0.00103285	2.4e-06	430.354	0.430354
	HB06_T	2.7	4.92118e+07	7.034e+07	0.699627	9.97942	0.000997942	2.7e-06	369.608	0.369608
	HB10_NT	1.4	3.04581e+07	5.79729e+07	0.525385	7.49404	0.000749404	1.4e-06	535.289	0.535289
	HB10_T	1.7	3.6343e+07	8.85802e+07	0.410284	5.85226	0.000585226	1.7e-06	344.25	0.34425
	HB113_NT	2.2	3.80677e+07	3.39156e+07	1.12243	16.0102	0.00160102	2.2e-06	727.735	0.727735
	HB113_T	2.2	5.39098e+07	7.26459e+07	0.742089	10.5851	0.00105851	2.2e-06	481.141	0.481141
	HB121_NT	2.7	4.47434e+07	3.12826e+07	1.43029	20.4016	0.00204016	2.7e-06	755.614	0.755614
	HB121_T	2	5.33935e+07	5.10301e+07	1.04631	14.9245	0.00149245	2e-06	746.226	0.746226
	HB141_NT	1.4	2.0787e+07	5.02945e+07	0.413305	5.89535	0.000589535	1.4e-06	421.096	0.421096
	HB141_T	2.3	1.26292e+08	6.65452e+07	1.89785	27.0707	0.00270707	2.3e-06	1176.99	1.17699
	HB16_NT	2.8	4.87943e+07	6.03132e+07	0.809015	11.5397	0.00115397	2.8e-06	412.133	0.412133
	HB16_T	2.7	4.85761e+07	5.07589e+07	0.956998	13.6505	0.00136505	2.7e-06	505.575	0.505575
	HB83_NT	1	2.12991e+07	5.50905e+07	0.38662	5.51471	0.000551471	1e-06	551.471	0.551471
	HB83_T	2.8	8.89227e+07	2.04371e+07	4.35105	62.063	0.0062063	2.8e-06	2216.54	2.21654
	HB86_NT	1.4	2.60541e+07	4.24366e+07	0.613952	8.75735	0.000875735	1.4e-06	625.525	0.625525
	HB86_T	1.4	5.12708e+07	7.26087e+07	0.706124	10.0721	0.00100721	1.4e-06	719.435	0.719435
					Above the calibration curve range that I used since I used a more linear section of the curve.
Sample	NT	T
6	430.354	369.608
10	535.289	344.25
113	727.735	481.141
121	755.614	746.226
141	421.096	1176.99
16	412.133	505.575
83	551.471	2216.54
86	625.525	719.435
	NT	T
MEAN	557.402	819.97
SD	135.904	625.207
SEM	48.0494	221.044
t-test	0.287276

## Sheet: TYROSINE
Filename	CONC UMOL	Area	area - blank	ISTD Area	Area Ratio	ADJUSTED RATIO	CONC FROM CURVE	ACCURACY	CONC FROM IS CURVE	ACCURACY
BSA0BLANK		519476		128982
BSA0BLANKIS		358982		1.21464e+08	0.00295547	0
AA1	0.551876	671864	152388	1.34185e+08	0.005007	0.00113566	0.111125	20.1358	0.027037	4.8991
AA2	1.10375	976301	456826	1.08488e+08	0.00899916	0.00421084	0.333127	30.1813	0.100249	9.08255
AA3	5.51876	3.01885e+06	2.49937e+06	8.8278e+07	0.0341971	0.0283125	1.8226	33.0255	0.674046	12.2137
AA4	13.7969	5.9748e+06	5.45533e+06	7.9531e+07	0.0751255	0.0685937	3.97814	28.8336	1.63304	11.8362
AA5	27.5938	1.37304e+07	1.32109e+07	7.29759e+07	0.18815	0.181031	9.63369	34.9125	4.30987	15.619
AA6	55.1876	8.29985e+07	8.24791e+07	7.01423e+07	1.18329	1.17588	60.1456	108.984	27.9947	50.7263
AA7	137.969	1.76192e+08	1.75672e+08	4.508e+07	3.90843	3.8969	128.104	92.8499	92.775	67.2433
AA8	275.938	3.74424e+08	3.73904e+08	3.52027e+07	10.6362	10.6215	272.659	98.8117	252.869	91.6398
		SLOPE	1.37132e+06		SLOPE IS	0.0420038
		SLOPE	1.37132e+06		SLOPE IS	0.0420038
QCCONDITION1			6.52585e+07	7.0671e+07	0.210949
QCCONDITION2			6.13983e+07	6.84154e+07	0.221562	MEAN	0.216623
QCCONDITION3			5.66751e+07	6.33074e+07	0.211559	STD.DEV	0.0115961
QCCONDITION4			5.33239e+07	6.49801e+07	0.204711	CV	5.35313
QCCONDITION5			5.15234e+07	6.57576e+07	0.234336
	SAMPLE	WEIGHT	AREA	IS AREA	AREA RATIO	CONCENTRATION FROM AREA RATIO	Dilution factor	weight (kg)	umol/kg	mmol/kg
	HB06_NT	2.4	1.78878e+07	4.10306e+07	0.435962	10.3791	0.00103791	2.4e-06	432.463	0.432463
	HB06_T	2.7	2.91257e+07	7.034e+07	0.41407	9.85792	0.000985792	2.7e-06	365.108	0.365108
	HB10_NT	1.4	1.08104e+07	5.79729e+07	0.186473	4.43942	0.000443942	1.4e-06	317.101	0.317101
	HB10_T	1.7	2.18311e+07	8.85802e+07	0.246456	5.86748	0.000586748	1.7e-06	345.146	0.345146
	HB113_NT	2.2	2.06508e+07	3.39156e+07	0.608888	14.496	0.0014496	2.2e-06	658.91	0.65891
	HB113_T	2.2	3.70173e+07	7.26459e+07	0.509557	12.1312	0.00121312	2.2e-06	551.419	0.551419
	HB121_NT	2.7	2.84421e+07	3.12826e+07	0.909198	21.6456	0.00216456	2.7e-06	801.689	0.801689
	HB121_T	2	3.45077e+07	5.10301e+07	0.676223	16.0991	0.00160991	2e-06	804.954	0.804954
	HB141_NT	1.4	9.87938e+06	5.02945e+07	0.19643	4.67649	0.000467649	1.4e-06	334.035	0.334035
	HB141_T	2.3	1.02779e+08	6.65452e+07	1.5445	36.7705	0.00367705	2.3e-06	1598.72	1.59872
	HB16_NT	2.8	2.02713e+07	6.03132e+07	0.336101	8.00168	0.000800168	2.8e-06	285.774	0.285774
	HB16_T	2.7	4.37524e+07	5.07589e+07	0.861967	20.5211	0.00205211	2.7e-06	760.042	0.760042
	HB83_NT	1	1.26189e+07	5.50905e+07	0.229058	5.45327	0.000545327	1e-06	545.327	0.545327
	HB83_T	2.8	5.91783e+07	2.04371e+07	2.89564	68.9375	0.00689375	2.8e-06	2462.05	2.46205
	HB86_NT	1.4	1.31624e+07	4.24366e+07	0.310167	7.38425	0.000738425	1.4e-06	527.446	0.527446
	HB86_T	1.4	4.20757e+07	7.26087e+07	0.579485	13.796	0.0013796	1.4e-06	985.429	0.985429
Sample	NT	T
6	432.463	365.108
10	317.101	345.146
113	658.91	551.419
121	801.689	804.954
141	334.035	1598.72
16	285.774	760.042
83	545.327	2462.05
86	527.446	985.429
	NT	T
MEAN	487.843	984.108
SD	181.007	719.426
SEM	63.9956	254.356
t-test	0.0968161

## Sheet: TYRPTO
Filename	CONC UMOL	Area	area - blank	ISTD Area	Area Ratio	ADJUSTED RATIO	CONC FROM IS CURVE	ACCURACY
BSA0BLANK		1.18367e+06		292436
BSA0BLANKIS		976814		1.49308e+08	0.00654228	0
AA1	0.489716	4.18702e+07	4.06865e+07	1.75956e+08	0.237958	0.231231	0.461436	94.2252
AA2	0.979432	7.08046e+07	6.9621e+07	1.50288e+08	0.471126	0.46325	0.924443	94.3857
AA3	4.89716	2.69343e+08	2.68159e+08	1.21701e+08	2.21315	2.20342	4.39706	89.7879
AA4	12.2429	5.98925e+08	5.97741e+08	9.97157e+07	6.00632	5.99445	11.9623	97.7079
AA5	24.4858	1.22483e+09	1.22365e+09	9.4094e+07	13.0171	13.0046	25.9514	105.985
AA6	48.9716	2.17656e+09	2.17538e+09	9.22599e+07	23.5916	23.5788	47.0529	96.0821
AA7	122.429	4.1756e+09	4.17441e+09	6.79626e+07	61.4396	61.4222	122.572	100.117
AA8	244.858	7.19147e+09	7.19028e+09	5.39737e+07	133.24	133.218	265.845	108.571
		SLOPE	2.92436e+07		SLOPE IS	0.501113
		SLOPE	2.92436e+07		SLOPE IS	0.501113
QCCONDITION1			2.48496e+08	6.48338e+07	0.210949
QCCONDITION2			2.42432e+08	6.20643e+07	0.221562	MEAN	0.216623
QCCONDITION3			2.35209e+08	6.16989e+07	0.211559	STD.DEV	0.0115961
QCCONDITION4			2.2486e+08	6.27233e+07	0.204711	CV	5.35313
QCCONDITION5			2.25537e+08	5.85431e+07	0.234336
	SAMPLE	WEIGHT	AREA	IS AREA	AREA RATIO	CONCENTRATION FROM AREA RATIO	Dilution factor	weight (kg)	umol/kg	mmol/kg
	HB06_NT	2.4	2.1519e+08	3.18409e+07	6.7583	13.4866	0.00134866	2.4e-06	561.942	0.561942
	HB06_T	2.7	1.87167e+08	6.60516e+07	2.83366	5.65473	0.000565473	2.7e-06	209.435	0.209435
	HB10_NT	1.4	5.96508e+07	5.72001e+07	1.04284	2.08106	0.000208106	1.4e-06	148.647	0.148647
	HB10_T	1.7	1.25924e+08	9.16473e+07	1.37401	2.74192	0.000274192	1.7e-06	161.289	0.161289
	HB113_NT	2.2	1.82344e+08	3.47123e+07	5.25301	10.4827	0.00104827	2.2e-06	476.486	0.476486
	HB113_T	2.2	1.73084e+08	8.36776e+07	2.06846	4.12774	0.000412774	2.2e-06	187.625	0.187625
	HB121_NT	2.7	1.91521e+08	3.28726e+07	5.82617	11.6265	0.00116265	2.7e-06	430.61	0.43061
	HB121_T	2	1.49046e+08	6.46079e+07	2.30693	4.60362	0.000460362	2e-06	230.181	0.230181
	HB141_NT	1.4	7.77619e+07	3.97922e+07	1.9542	3.89972	0.000389972	1.4e-06	278.552	0.278552
	HB141_T	2.3	4.64535e+07	7.45214e+07	0.623358	1.24395	0.000124395	2.3e-06	54.0847	0.0540847
	HB16_NT	2.8	2.01818e+08	5.2559e+07	3.83984	7.66263	0.000766263	2.8e-06	273.665	0.273665
	HB16_T	2.7	2.47951e+08	4.88732e+07	5.07336	10.1242	0.00101242	2.7e-06	374.97	0.37497
	HB83_NT	1	6.22409e+07	6.28288e+07	0.990642	1.97689	0.000197689	1e-06	197.689	0.197689
	HB83_T	2.8	2.21841e+08	1.65412e+07	13.4115	26.7634	0.00267634	2.8e-06	955.836	0.955836
	HB86_NT	1.4	1.14617e+08	4.54061e+07	2.52426	5.0373	0.00050373	1.4e-06	359.807	0.359807
	HB86_T	1.4	2.13799e+08	7.13154e+07	2.99794	5.98257	0.000598257	1.4e-06	427.327	0.427327
Sample	NT	T
6	561.942	209.435
10	148.647	161.289
113	476.486	187.625
121	430.61	230.181
141	278.552	54.0847
16	273.665	374.97
83	197.689	955.836
86	359.807	427.327
	NT	T
MEAN	340.925	325.093
SD	142.19	280.9
SEM	50.2719	99.3133
t-test	0.903381

## Sheet: METHI
Filename	CONC UMOL	Area	area - blank	ISTD Area	Area Ratio	ADJUSTED RATIO	CONC FROM CURVE	ACCURACY	CONC FROM IS CURVE	ACCURACY
BSA0BLANK		299269		292436
BSA0BLANKIS		201915		1.49308e+08	0.00135234	0
AA1	0.670241	6.1346e+06	5.83533e+06	1.75956e+08	0.0348644	0.0331636	0.14722	21.9652	0.0560542	8.36328
AA2	1.34048	8.72391e+06	8.42464e+06	1.50288e+08	0.0580479	0.0560566	0.212546	15.8559	0.0947486	7.06825
AA3	6.70241	6.39099e+07	6.36106e+07	1.21701e+08	0.525137	0.522678	1.60484	23.9442	0.883446	13.181
AA4	16.756	3.75827e+08	3.75528e+08	9.97157e+07	3.76898	3.76598	9.47422	56.5421	6.36538	37.9886
AA5	33.5121	1.46034e+09	1.46004e+09	9.4094e+07	15.52	15.5168	36.8355	109.917	26.227	78.2615
AA6	67.0241	3.44897e+09	3.44867e+09	9.22599e+07	37.3832	37.38	87.0069	129.814	63.1808	94.2658
AA7	167.56	6.68089e+09	6.68059e+09	6.79626e+07	98.3025	98.2981	168.545	100.588	166.147	99.1563
AA8	335.121	1.31828e+10	1.31825e+10	5.39737e+07	244.244	244.239	332.582	99.2424	412.82	123.186
		SLOPE	3.96368e+07		SLOPE IS	0.591635
		SLOPE	3.96368e+07		SLOPE IS	0.591635
QCCONDITION1			5.65073e+08	6.48338e+07	0.210949
QCCONDITION2			5.82021e+08	6.20643e+07	0.221562	MEAN	0.216623
QCCONDITION3			5.42616e+08	6.16989e+07	0.211559	STD.DEV	0.0115961
QCCONDITION4			5.20159e+08	6.27233e+07	0.204711	CV	5.35313
QCCONDITION5			4.96212e+08	5.85431e+07	0.234336
	SAMPLE	WEIGHT	AREA	IS AREA	AREA RATIO	CONCENTRATION FROM AREA RATIO	Dilution factor	weight (kg)	umol/kg	mmol/kg
	HB06_NT	2.4	2.10229e+08	3.18409e+07	6.60248	11.1597	0.00111597	2.4e-06	464.989	0.464989
	HB06_T	2.7	4.30772e+08	6.60516e+07	6.52175	11.0233	0.00110233	2.7e-06	408.269	0.408269
	HB10_NT	1.4	1.93032e+07	5.72001e+07	0.337468	0.570399	5.70399e-05	1.4e-06	40.7428	0.0407428
	HB10_T	1.7	3.48395e+08	9.16473e+07	3.80147	6.42537	0.000642537	1.7e-06	377.963	0.377963
	HB113_NT	2.2	2.4782e+08	3.47123e+07	7.13924	12.067	0.0012067	2.2e-06	548.499	0.548499
	HB113_T	2.2	1.7303e+08	8.36776e+07	2.06782	3.4951	0.00034951	2.2e-06	158.868	0.158868
	HB121_NT	2.7	2.28994e+08	3.28726e+07	6.96611	11.7743	0.00117743	2.7e-06	436.087	0.436087
	HB121_T	2	4.40496e+08	6.46079e+07	6.81799	11.524	0.0011524	2e-06	576.199	0.576199
	HB141_NT	1.4	4.41178e+07	3.97922e+07	1.1087	1.87397	0.000187397	1.4e-06	133.855	0.133855
	HB141_T	2.3	1.04964e+09	7.45214e+07	14.085	23.8069	0.00238069	2.3e-06	1035.08	1.03508
	HB16_NT	2.8	1.3464e+08	5.2559e+07	2.56169	4.32985	0.000432985	2.8e-06	154.637	0.154637
	HB16_T	2.7	5.26004e+08	4.88732e+07	10.7626	18.1913	0.00181913	2.7e-06	673.753	0.673753
	HB83_NT	1	3.0486e+07	6.28288e+07	0.485224	0.82014	8.2014e-05	1e-06	82.014	0.082014
	HB83_T	2.8	6.63732e+08	1.65412e+07	40.1261	67.8223	0.00678223	2.8e-06	2422.23	2.42223
	HB86_NT	1.4	1.08443e+08	4.54061e+07	2.3883	4.03678	0.000403678	1.4e-06	288.341	0.288341
	HB86_T	1.4	1.73734e+08	7.13154e+07	2.43614	4.11763	0.000411763	1.4e-06	294.117	0.294117
Sample	NT	T
6	464.989	408.269
10	40.7428	377.963
113	548.499	158.868
121	436.087	576.199
141	133.855	1035.08
16	154.637	673.753
83	82.014	2422.23
86	288.341	294.117
	NT	T
MEAN	268.646	743.31
SD	193.918	729.553
SEM	68.5605	257.936
t-test	0.157767

## Sheet: PROLINE
Filename	CONC UMOL	Area	area - blank	ISTD Area	Area Ratio	ADJUSTED RATIO	CONC FROM CURVE	ACCURACY
BSA0BLANK		336893		128982
BSA0BLANKIS		266740		1.21464e+08	0.00219605	0
AA1	0.86881	2.46941e+06	2.13252e+06	1.34185e+08	0.018403	0.0158924	0.426965	49.1437
AA2	1.73762	4.88823e+06	4.55134e+06	1.08488e+08	0.0450578	0.0419525	1.1271	64.8643
AA3	8.6881	2.056e+07	2.02231e+07	8.8278e+07	0.2329	0.229084	6.15456	70.839
AA4	21.7202	4.49795e+07	4.46426e+07	7.9531e+07	0.565559	0.561323	15.0805	69.4307
AA5	43.4405	9.47275e+07	9.43907e+07	7.29759e+07	1.29807	1.29345	34.7498	79.994
AA6	86.881	1.84678e+08	1.84341e+08	7.01423e+07	2.6329	2.6281	70.6065	81.2681
AA7	217.202	3.57415e+08	3.57078e+08	4.508e+07	7.92846	7.92099	212.805	97.9756
AA8	434.405	7.33599e+08	7.33263e+08	3.52027e+07	20.8393	20.8297	559.612	128.823
		SLOPE	1.66166e+06		SLOPE IS	0.0372218
		SLOPE	1.66166e+06		SLOPE IS	0.0372218
QCCONDITION1			1.5282e+08	7.0671e+07	0.210949
QCCONDITION2			1.46498e+08	6.84154e+07	0.221562	MEAN	0.216623
QCCONDITION3			1.39293e+08	6.33074e+07	0.211559	STD.DEV	0.0115961
QCCONDITION4			1.36534e+08	6.49801e+07	0.204711	CV	5.35313
QCCONDITION5			1.32425e+08	6.57576e+07	0.234336
	SAMPLE	WEIGHT	AREA	IS AREA	AREA RATIO	CONCENTRATION FROM AREA RATIO	Dilution factor	weight (kg)	umol/kg	mmol/kg
	HB06_NT	2.4	6.49025e+07	4.10306e+07	1.58181	42.4968	0.00424968	2.4e-06	1770.7	1.7707
	HB06_T	2.7	7.39819e+07	7.034e+07	1.05177	28.257	0.0028257	2.7e-06	1046.55	1.04655
	HB10_NT	1.4	3.21413e+07	5.79729e+07	0.554419	14.895	0.0014895	1.4e-06	1063.93	1.06393
	HB10_T	1.7	5.06405e+07	8.85802e+07	0.571691	15.359	0.0015359	1.7e-06	903.473	0.903473
	HB113_NT	2.2	6.27494e+07	3.39156e+07	1.85017	49.7065	0.00497065	2.2e-06	2259.39	2.25939
	HB113_T	2.2	7.41032e+07	7.26459e+07	1.02006	27.405	0.0027405	2.2e-06	1245.68	1.24568
	HB121_NT	2.7	7.19841e+07	3.12826e+07	2.30109	61.821	0.0061821	2.7e-06	2289.67	2.28967
	HB121_T	2	6.83811e+07	5.10301e+07	1.34002	36.0009	0.00360009	2e-06	1800.04	1.80004
	HB141_NT	1.4	3.95511e+07	5.02945e+07	0.78639	21.1272	0.00211272	1.4e-06	1509.08	1.50908
	HB141_T	2.3	4.3508e+08	6.65452e+07	6.53812	175.653	0.0175653	2.3e-06	7637.09	7.63709
	HB16_NT	2.8	5.93815e+07	6.03132e+07	0.984553	26.451	0.0026451	2.8e-06	944.678	0.944678
	HB16_T	2.7	6.39143e+07	5.07589e+07	1.25918	33.829	0.0033829	2.7e-06	1252.93	1.25293
	HB83_NT	1	2.75296e+07	5.50905e+07	0.499715	13.4253	0.00134253	1e-06	1342.53	1.34253
	HB83_T	2.8	1.80275e+08	2.04371e+07	8.82101	236.985	0.0236985	2.8e-06	8463.76	8.46376
	HB86_NT	1.4	3.63366e+07	4.24366e+07	0.856256	23.0042	0.00230042	1.4e-06	1643.15	1.64315
	HB86_T	1.4	6.25714e+07	7.26087e+07	0.861761	23.1521	0.00231521	1.4e-06	1653.72	1.65372
Sample	NT	T
6	1770.7	1046.55
10	1063.93	903.473
113	2259.39	1245.68
121	2289.67	1800.04
141	1509.08	7637.09
16	944.678	1252.93
83	1342.53	8463.76
86	1643.15	1653.72
	NT	T
MEAN	1602.89	3000.4
SD	497.528	3138.44
SEM	175.903	1109.61
t-test	0.265114

## Sheet: GLUT ACID
Filename	CONC UMOL	Area	area - blank	ISTD Area	Area Ratio	ADJUSTED RATIO	CONC FROM IS CURVE	ACCURACY
BSA0BLANK		3.47197e+06		128982
BSA0BLANKIS		3.46573e+06		1.21464e+08	0.0285331	0
AA1	0.67981	3.26094e+07	2.91374e+07	1.34185e+08	0.243018	0.217144	1.34557	197.933
AA2	1.35962	65098624	6.16267e+07	1.08488e+08	0.600054	0.56805	3.52003	258.898
AA3	6.7981	2.1618e+08	2.12708e+08	8.8278e+07	2.44885	2.40952	14.931	219.636
AA4	16.9952	3.56197e+08	3.52725e+08	7.9531e+07	4.47872	4.43506	27.4827	161.708
AA5	33.9905	5.27896e+08	5.24424e+08	7.29759e+07	7.23384	7.18626	44.531	131.01
AA6	67.981	8.38149e+08	8.34677e+08	7.01423e+07	11.9493	11.8998	73.7391	108.47
AA7	169.952	1.25006e+09	1.24659e+09	4.508e+07	27.7299	27.6529	171.356	100.826
AA8	339.905	1.98668e+09	1.98321e+09	3.52027e+07	56.4356	56.3369	349.102	102.706
		SLOPE	5.51619e+06		SLOPE IS	0.161377
		SLOPE	5.51619e+06		SLOPE IS	0.161377
QCCONDITION1			1.76823e+09	7.0671e+07	0.210949
QCCONDITION2			1.73503e+09	6.84154e+07	0.221562	MEAN	0.216623
QCCONDITION3			1.65493e+09	6.33074e+07	0.211559	STD.DEV	0.0115961
QCCONDITION4			1.61253e+09	6.49801e+07	0.204711	CV	5.35313
QCCONDITION5			1.60937e+09	6.57576e+07	0.234336
	SAMPLE	WEIGHT	AREA	IS AREA	AREA RATIO	CONCENTRATION FROM AREA RATIO	Dilution factor	weight (kg)	umol/kg	mmol/kg
	HB06_NT	2.4	9.10327e+08	4.10306e+07	22.1865	137.483	0.0137483	2.4e-06	5728.46	5.72846
	HB06_T	2.7	2.13144e+09	7.034e+07	30.3019	187.771	0.0187771	2.7e-06	6954.49	6.95449
	HB10_NT	1.4	5.75336e+08	5.79729e+07	9.92422	61.4973	0.00614973	1.4e-06	4392.66	4.39266
	HB10_T	1.7	1.60062e+09	8.85802e+07	18.0698	111.973	0.0111973	1.7e-06	6586.62	6.58662
	HB113_NT	2.2	9.63553e+08	3.39156e+07	28.4103	176.05	0.017605	2.2e-06	8002.27	8.00227
	HB113_T	2.2	1.08118e+09	7.26459e+07	14.8829	92.2246	0.00922246	2.2e-06	4192.03	4.19203
	HB121_NT	2.7	9.05173e+08	3.12826e+07	28.9353	179.303	0.0179303	2.7e-06	6640.86	6.64086
	HB121_T	2	8.51018e+08	5.10301e+07	16.6768	103.341	0.0103341	2e-06	5167.04	5.16704
	HB141_NT	1.4	7.0742e+08	5.02945e+07	14.0655	87.1598	0.00871598	1.4e-06	6225.7	6.2257
	HB141_T	2.3	2.42421e+09	6.65452e+07	36.4296	225.743	0.0225743	2.3e-06	9814.89	9.81489
	HB16_NT	2.8	1.0037e+09	6.03132e+07	16.6414	103.122	0.0103122	2.8e-06	3682.92	3.68292
	HB16_T	2.7	1.01744e+09	5.07589e+07	20.0445	124.21	0.012421	2.7e-06	4600.36	4.60036
	HB83_NT	1	4.96545e+08	5.50905e+07	9.01325	55.8523	0.00558523	1e-06	5585.23	5.58523
	HB83_T	2.8	1.93101e+09	2.04371e+07	94.4855	585.497	0.0585497	2.8e-06	20910.6	20.9106
	HB86_NT	1.4	6.40453e+08	4.24366e+07	15.092	93.5203	0.00935203	1.4e-06	6680.02	6.68002
	HB86_T	1.4	1.02809e+09	7.26087e+07	14.1593	87.7407	0.00877407	1.4e-06	6267.2	6.2672
Sample	NT	T
6	5728.46	6954.49
10	4392.66	6586.62
113	8002.27	4192.03
121	6640.86	5167.04
141	6225.7	9814.89
16	3682.92	4600.36
83	5585.23	20910.6
86	6680.02	6267.2
	NT	T
MEAN	5867.26	8061.65
SD	1362.27	5478.85
SEM	481.633	1937.07
t-test	0.31793

## Sheet: GLUTAMINE
Filename	CONC UMOL	Area	area - blank	ISTD Area	Area Ratio	ADJUSTED RATIO	CONC FROM IS CURVE	ACCURACY
BSA0BLANK		4.2934e+06		128982
BSA0BLANKIS		2.57696e+06		1.21464e+08	0.0212159	0
AA1	0.683995	5.42375e+07	4.99441e+07	1.34185e+08	0.4042	0.372204	0.365899	53.4944
AA2	1.36799	1.12246e+08	1.07953e+08	1.08488e+08	1.03464	0.995067	0.978211	71.5073
AA3	6.83995	4.61734e+08	4.5744e+08	8.8278e+07	5.23045	5.18181	5.09404	74.4749
AA4	17.0999	1.14672e+09	1.14243e+09	7.9531e+07	14.4185	14.3645	14.1212	82.5809
AA5	34.1997	2.60749e+09	2.6032e+09	7.29759e+07	35.7308	35.672	35.0677	102.538
AA6	68.3995	4.5873e+09	4.583e+09	7.01423e+07	65.3999	65.3387	64.2319	93.907
AA7	170.999	7.78024e+09	7.77595e+09	4.508e+07	172.587	172.492	169.57	99.1647
AA8	341.997	9.97003e+09	9.96574e+09	3.52027e+07	283.218	283.096	278.301	81.3751
		SLOPE	2.99504e+07		SLOPE IS	1.01723
		SLOPE	2.99504e+07		SLOPE IS	1.01723
QCCONDITION1			3.34645e+09	7.0671e+07	0.210949
QCCONDITION2			3.67433e+09	6.84154e+07	0.221562	MEAN	0.216623
QCCONDITION3			3.55906e+09	6.33074e+07	0.211559	STD.DEV	0.0115961
QCCONDITION4			3.6033e+09	6.49801e+07	0.204711	CV	5.35313
QCCONDITION5			3.38196e+09	6.57576e+07	0.234336
	SAMPLE	WEIGHT	AREA	IS AREA	AREA RATIO	CONCENTRATION FROM AREA RATIO	Dilution factor	weight (kg)	umol/kg	mmol/kg
	HB06_NT	2.4	1.62427e+09	4.10306e+07	39.5868	38.9162	0.00389162	2.4e-06	1621.51	1.62151
	HB06_T	2.7	8.4094e+09	7.034e+07	119.554	117.528	0.0117528	2.7e-06	4352.9	4.3529
	HB10_NT	1.4	4.78135e+09	5.79729e+07	82.4757	81.0786	0.00810786	1.4e-06	5791.33	5.79133
	HB10_T	1.7	7.5863e+09	8.85802e+07	85.6433	84.1926	0.00841926	1.7e-06	4952.51	4.95251
	HB113_NT	2.2	2.78946e+09	3.39156e+07	82.2472	80.8541	0.00808541	2.2e-06	3675.18	3.67518
	HB113_T	2.2	3.81136e+09	7.26459e+07	52.4649	51.5762	0.00515762	2.2e-06	2344.37	2.34437
	HB121_NT	2.7	2.80199e+09	3.12826e+07	89.57	88.0528	0.00880528	2.7e-06	3261.21	3.26121
	HB121_T	2	4.6487e+09	5.10301e+07	91.0973	89.5542	0.00895542	2e-06	4477.71	4.47771
	HB141_NT	1.4	1.76436e+09	5.02945e+07	35.0806	34.4863	0.00344863	1.4e-06	2463.31	2.46331
	HB141_T	2.3	8.15434e+08	6.65452e+07	12.2538	12.0463	0.00120463	2.3e-06	523.751	0.523751
	HB16_NT	2.8	5.98613e+09	6.03132e+07	99.2509	97.5696	0.00975696	2.8e-06	3484.63	3.48463
	HB16_T	2.7	3.07377e+09	5.07589e+07	60.5562	59.5305	0.00595305	2.7e-06	2204.83	2.20483
	HB83_NT	1	2.32566e+09	5.50905e+07	42.2153	41.5002	0.00415002	1e-06	4150.02	4.15002
	HB83_T	2.8	3.11837e+09	2.04371e+07	152.584	149.999	0.0149999	2.8e-06	5357.12	5.35712
	HB86_NT	1.4	2.49547e+09	4.24366e+07	58.8046	57.8085	0.00578085	1.4e-06	4129.18	4.12918
	HB86_T	1.4	3.1974e+09	7.26087e+07	44.036	43.29	0.004329	1.4e-06	3092.15	3.09215
Sample	NT	T
6	1621.51	4352.9
10	5791.33	4952.51
113	3675.18	2344.37
121	3261.21	4477.71
141	2463.31	523.751
16	3484.63	2204.83
83	4150.02	5357.12
86	4129.18	3092.15
	NT	T
MEAN	3572.05	3413.17
SD	1237.42	1656.98
SEM	437.494	585.83
t-test	0.793674

## Sheet: ASPARG
Filename	CONC UMOL	Area	area - blank	ISTD Area	Area Ratio	ADJUSTED RATIO	CONC FROM IS CURVE	ACCURACY
BSA0BLANK		808346		128982
BSA0BLANKIS		679087		1.21464e+08	0.00559087	0
AA1	0.757002	1.2095e+07	1.12866e+07	1.34185e+08	0.0901365	0.0841124	0.52694	69.6087
AA2	1.514	2.5286e+07	2.44777e+07	1.08488e+08	0.233077	0.225626	1.41348	93.3603
AA3	7.57002	1.02636e+08	1.01828e+08	8.8278e+07	1.16264	1.15349	7.22626	95.4589
AA4	18.9251	2.15584e+08	2.14775e+08	7.9531e+07	2.71069	2.70052	16.918	89.3947
AA5	37.8501	4.51437e+08	4.50629e+08	7.29759e+07	6.18611	6.17503	38.6848	102.205
AA6	75.7002	7.61834e+08	7.61026e+08	7.01423e+07	10.8613	10.8497	67.9705	89.789
AA7	189.251	1.36177e+09	1.36096e+09	4.508e+07	30.2078	30.1899	189.131	99.9367
AA8	378.501	2.21589e+09	2.21508e+09	3.52027e+07	62.9466	62.9236	394.198	104.147
		SLOPE	5.81786e+06		SLOPE IS	0.159624
		SLOPE	5.81786e+06		SLOPE IS	0.159624
QCCONDITION1			1.2675e+08	7.0671e+07	0.210949
QCCONDITION2			1.20838e+08	6.84154e+07	0.221562	MEAN	0.216623
QCCONDITION3			1.23322e+08	6.33074e+07	0.211559	STD.DEV	0.0115961
QCCONDITION4			1.21674e+08	6.49801e+07	0.204711	CV	5.35313
QCCONDITION5			1.11262e+08	6.57576e+07	0.234336
	SAMPLE	WEIGHT	AREA	IS AREA	AREA RATIO	CONCENTRATION FROM AREA RATIO	Dilution factor	weight (kg)	umol/kg	mmol/kg
	HB06_NT	2.4	7.20665e+07	4.10306e+07	1.75641	11.0034	0.00110034	2.4e-06	458.475	0.458475
	HB06_T	2.7	5.06957e+07	7.034e+07	0.720723	4.51512	0.000451512	2.7e-06	167.227	0.167227
	HB10_NT	1.4	4.82125e+07	5.79729e+07	0.831639	5.20998	0.000520998	1.4e-06	372.141	0.372141
	HB10_T	1.7	3.91166e+07	8.85802e+07	0.441596	2.76647	0.000276647	1.7e-06	162.733	0.162733
	HB113_NT	2.2	1.33698e+08	3.39156e+07	3.94209	24.696	0.0024696	2.2e-06	1122.55	1.12255
	HB113_T	2.2	9.82609e+07	7.26459e+07	1.3526	8.47365	0.000847365	2.2e-06	385.166	0.385166
	HB121_NT	2.7	1.39706e+08	3.12826e+07	4.46594	27.9778	0.00279778	2.7e-06	1036.22	1.03622
	HB121_T	2	1.08605e+08	5.10301e+07	2.12825	13.3329	0.00133329	2e-06	666.643	0.666643
	HB141_NT	1.4	5.05171e+07	5.02945e+07	1.00442	6.29242	0.000629242	1.4e-06	449.459	0.449459
	HB141_T	2.3	1.90285e+08	6.65452e+07	2.85948	17.9138	0.00179138	2.3e-06	778.861	0.778861
	HB16_NT	2.8	7.8966e+07	6.03132e+07	1.30927	8.20217	0.000820217	2.8e-06	292.935	0.292935
	HB16_T	2.7	3.83922e+07	5.07589e+07	0.756364	4.7384	0.00047384	2.7e-06	175.496	0.175496
	HB83_NT	1	6.16048e+07	5.50905e+07	1.11825	7.00549	0.000700549	1e-06	700.549	0.700549
	HB83_T	2.8	7.38836e+07	2.04371e+07	3.61518	22.648	0.0022648	2.8e-06	808.859	0.808859
	HB86_NT	1.4	8.26714e+07	4.24366e+07	1.94811	12.2044	0.00122044	1.4e-06	871.741	0.871741
	HB86_T	1.4	4.31553e+07	7.26087e+07	0.594355	3.72346	0.000372346	1.4e-06	265.961	0.265961
Sample	NT	T
6	458.475	167.227
10	372.141	162.733
113	1122.55	385.166
121	1036.22	666.643
141	449.459	778.861
16	292.935	175.496
83	700.549	808.859
86	871.741	265.961
	NT	T
MEAN	663.008	426.368
SD	317.228	281.654
SEM	112.157	99.5799
t-test	0.0981416

[truncated: 13 more sheets: GLYCINE, ASPARTIC ACID, ALANINE, LEUCINE, ARGININE, ISOLEUCINE, VALINE, FREE CARNITINE, ACETYLCARNITINE, C4-0H, C4-DC, C3-DC, C3-PROPIONOYL]
