# Supplementary material for: Characterisation of Aberrant Metabolic Pathways in Hepatoblastoma Using Liquid Chromatography and Tandem Mass Spectrometry (LC-MS/MS)
Source: Cancers (Basel). 2023 Oct 28;15(21):5182. doi: 10.3390/cancers15215182 (PMC10648437; doi:10.3390/cancers15215182)
Supplement: Supplementary file 1 [file cancers-15-05182-s001.zip › Liver_tumour_and_non-tumour_untargeted.xlsx]

## Sheet: Compounds updated annotations
Peak_ID	Name	Formula	Annot. Source: Predicted Compositions	Annot. Source: mzCloud Search	Annot. Source: Metabolika Search	Annot. Source: BioCyc Search	Annot. Source: ChemSpider Search	Annot. Source: MassList Search	Level of identification according to MSI	Further evidence of annotations from standards run at later dates and the HMDB predicted and experimental MS/MS spectra	Pathway	Annot. DeltaMass [ppm]	Calc. MW	m/z	RT [min]	Area (Max.)	# ChemSpider Results	# mzCloud Results	# Scan IDs (mzCloud)	mzCloud Best Match	mzCloud Best Match Confidence	Mass List Match: Alison_CAB_stds_database_RTmz_15min_3.1_ITH	Mass List Match: Mass list for untargeted liver tumour and non-tumour	MS2	Reference Ion	Area: Blank1.raw (F58)	Area: Blankend1.raw (F59)	Area: QC1.raw (F109)	Area: QC2.raw (F110)	Area: QC3.raw (F111)	Area: QC4.raw (F112)	Area: QC5.raw (F113)	Area: QC6.raw (F114)	Area: HB6_NT1.raw (F60)	Area: HB6_NT2.raw (F61)	Area: HB6_NT3.raw (F62)	Area: HB10_NT1.raw (F66)	Area: HB10_NT2.raw (F67)	Area: HB10_NT3.raw (F68)	Area: HB16_NT1.raw (F72)	Area: HB16_NT2.raw (F73)	Area: HB16_NT3.raw (F74)	Area: HB83_NT1.raw (F78)	Area: HB83_NT2.raw (F79)	Area: HB83_NT3.raw (F80)	Area: HB86_NT1.raw (F84)	Area: HB86_NT2.raw (F85)	Area: HB86_NT3.raw (F86)	Area: HB113_NT1.raw (F90)
1	L-(+)-Lactic acid	C3 H6 O3	Full match	Full match	Full match	Full match	Full match	No results				-0.69	90.0316	89.0244	7.416	1.85242e+10	9	1	1	98.8	9.9	No matches found	No matches found	DDA for preferred ion	[M-H]-1	1.08961e+09	1.04216e+09	9.52334e+09	9.37921e+09	9.91101e+09	8.81833e+09	8.49123e+09	9.10551e+09	1.45315e+10	1.45251e+10	1.4691e+10	4.87029e+09	4.95311e+09	4.94214e+09	4.56093e+09	4.7985e+09	4.49468e+09	1.51834e+10	1.53171e+10	1.53345e+10	7.78643e+09	6.37943e+09	7.47434e+09	5.81801e+09
2	Betaine	C5 H11 N O2	Full match	Full match	Partial match	Partial match	Partial match	Full match	2		1 C metabolism	-2.87	117.079	118.086	8.173	1.36492e+10	7	3	1	90.2	9.5	Single match found	Multiple matches found	DDA for preferred ion	[M+H]+1	1.19615e+08	5.54087e+07	8.16536e+09	7.48579e+09	8.10089e+09	7.16965e+09	6.52805e+09	6.36285e+09	1.04527e+10	9.90728e+09	1.02205e+10	7.85869e+09	9.55026e+09	6.37043e+09	6.30135e+09	6.54011e+09	6.34654e+09	9.3976e+09	9.79587e+09	8.68203e+09	5.44367e+09	2.84008e+09	6.71855e+09	5.85789e+09
3	L-Carnitine	C7 H15 N O3	Full match	Partial match	No results	Invalid mass	Partial match	Full match	2		Fatty acid transport into/out of mitochondria	-2.4	161.105	162.112	8.598	1.36382e+10	2	2	1	95.9	76.3	No matches found	Single match found	DDA for preferred ion	[M+H]+1	1.71448e+06	1.64556e+06	7.60458e+09	7.10032e+09	7.85954e+09	6.6592e+09	6.67127e+09	6.2778e+09	1.36382e+10	1.29818e+10	1.27178e+10	6.82025e+09	6.90783e+09	5.73967e+09	4.73402e+09	4.5283e+09	4.86827e+09	1.12955e+10	1.2916e+10	1.11229e+10	5.59375e+09	3.48136e+09	6.12758e+09	7.72182e+09
4	Creatine	C4 H9 N3 O2	Full match	Full match	No results	Full match	Full match	No results	2	There was a creatine peak at RT 9.21 min in standard mix B however due to poor chromatography I did not add creatine to my mass list.	Facilitates recycling of ATP; formed in the Arginine and proline metabolism pathway	-2.03	131.069	132.076	9.206	1.07291e+10	2	1	1	98.3	83.7	No matches found	No matches found	DDA for preferred ion	[M+H]+1	1.60257e+06	840306	7.634e+09	6.55949e+09	7.55039e+09	6.48783e+09	6.81333e+09	6.35103e+09	1.0336e+10	9.99134e+09	1.03013e+10	7.39642e+09	6.75801e+09	6.60548e+09	5.23144e+09	5.58138e+09	5.55272e+09	9.68271e+09	9.90877e+09	8.85008e+09	4.9865e+09	5.32055e+09	6.44185e+09	5.62655e+09
5	O-Acetylcarnitine	C9 H17 N O4	Full match	Partial match	No results	Invalid mass	Partial match	Full match	2		Fatty acid transport into/out of mitochondria	-2.34	203.115	204.123	7.889	4.24716e+09	3	1	1	92.2	63.9	No matches found	Single match found	DDA for preferred ion	[M+H]+1	2.9193e+06	1.17494e+06	1.43574e+09	1.36145e+09	1.5223e+09	1.20251e+09	1.31342e+09	1.22789e+09	1.26192e+09	1.14004e+09	1.19255e+09	3.30564e+09	4.24716e+09	3.32371e+09	1.71581e+09	1.87925e+09	1.71064e+09	1.04537e+09	1.10786e+09	9.6528e+08	1.83888e+09	1.39757e+09	2.22217e+09	1.14486e+09
6	Nicotinamide	C6 H6 N2 O	Full match	Full match	Full match	Full match	Partial match	Full match	2		A form of vitamin B3, in the nad+ signalling pathway (cancer). Can create or be created from, NAD+. Seems to be conncected to glycolysis and TCA cycle through NAD.	-2.34	122.048	123.055	7.099	3.85679e+09	2	1	1	90.8	9.5	No matches found	Single match found	DDA for preferred ion	[M+H]+1	1.02969e+07	3.10608e+07	1.02129e+09	8.72385e+08	8.17364e+08	7.47737e+08	7.91226e+08	2.31927e+09	1.15265e+09	2.51928e+09	3.85679e+09	1.18426e+09	3.08013e+09	1.00819e+09	1.12425e+09	1.08805e+09	9.25853e+08	1.10117e+09	1.16909e+09	1.04844e+09	1.3531e+09	1.04532e+09	1.20255e+09	1.23958e+09
7	L-Histidine	C6 H9 N3 O2	Full match	Full match	Full match	Full match	Full match	No results				-1.29	155.069	156.077	9.183	3.6251e+09	2	1	1	94.6	72.4	No matches found	No matches found	DDA for preferred ion	[M+H]+1	1.42942e+06	1.16491e+07	1.1156e+08	2.47979e+08	4.87397e+08	4.87093e+08	6.58498e+08	4.7198e+08	1.28517e+08	1.23334e+08	1.29709e+08	3.10769e+08	1.45442e+08	2.34947e+07	1.18143e+08	1.15856e+08	1.67726e+08	1.03411e+08	1.19605e+08	1.21016e+08	2.63685e+09	2.65158e+09	3.6251e+09	4.07646e+07
8	sn-Glycero-3-Phosphocholine	C8 H20 N O6 P	Not the top hit	No results	No results	Invalid mass	Not the top hit	Full match	3	Matches the HMDB experimental MS/MS spectrum of glycerophosphocholine at 10 V (splash10-0zfr-0960000000-7df186ffc569be161b39): m/z 60.0809 (Δ72 ppm), m/z 86.0962 (Δ60 ppm), m/z 104.1068 (Δ61 ppm), m/z 124.9996 (Δ63 ppm), m/z 184.0730 (Δ65 ppm), 258.1096 (Δ63 ppm). Δppm are due to lower mass accuracy of HMDB MS/MS spectrum.	Lipid anabolism/catabolism	-2.1	257.102	258.11	8.713	3.41544e+09	4	0				No matches found	Single match found	DDA for preferred ion	[M+H]+1	113950	173968	1.20968e+09	1.09977e+09	1.23052e+09	9.7759e+08	1.14828e+09	1.02122e+09	3.41544e+09	3.23444e+09	2.76052e+09	8.15262e+08	9.40607e+08	6.34136e+08	1.13156e+09	1.16543e+09	1.08092e+09	2.62184e+09	2.75226e+09	2.4447e+09	6.9583e+08	5.64055e+08	7.42366e+08	1.76265e+09
9	trans-Petroselinic acid	C18 H34 O2	Full match	Full match	Partial match	Not the top hit	Not the top hit	No results				-1.07	282.256	281.248	3.909	3.09523e+09	9	2	1	88.3	9.4	No matches found	No matches found	DDA for preferred ion	[M-H]-1	2.97623e+07	1.67664e+07	1.20772e+09	1.11846e+09	1.23385e+09	1.03156e+09	1.02251e+09	1.02673e+09	1.15455e+09	1.04303e+09	1.07102e+09	1.37489e+09	1.45362e+09	1.38203e+09	5.41077e+08	6.00562e+08	5.5835e+08	4.45483e+08	5.13325e+08	4.33311e+08	9.26687e+08	7.93019e+08	9.52437e+08	9.86313e+08
10	L-Proline	C5 H9 N O2	Full match	Full match	Full match	Full match	Full match	Full match				-1.99	115.063	116.07	8.71	2.78708e+09	6	2	1	94.9	9.7	No matches found	Single match found	DDA for preferred ion	[M+H]+1	7.54933e+06	2.62918e+06	1.54061e+09	1.42918e+09	1.56297e+09	1.33658e+09	1.49938e+09	1.40622e+09	1.40291e+09	1.30837e+09	1.21266e+09	1.02961e+09	1.14133e+09	8.27771e+08	6.75631e+08	7.13851e+08	6.65699e+08	1.25412e+09	1.27158e+09	1.194e+09	1.49296e+09	1.48157e+09	1.63217e+09	1.19228e+09
11	Propionylcarnitine	C10 H19 N O4	Full match	Full match	No results	No results	Full match	No results	2	Matches our MS/MS spectrum of propionylcarnitine standard too. RT for propionylcarnitine standard with my guard and column was 7.41 min (standard run with QC for ID) so this is within 0.5 min RT difference that is possible when columns are changed.	Fatty acid transport into/out of mitochondria	-2.5	217.131	218.138	7.521	2.58551e+09	2	1	1	91.1	59.7	No matches found	No matches found	DDA for preferred ion	[M+H]+1	1.56162e+06	588421	8.13852e+08	8.04045e+08	9.19121e+08	6.62668e+08	6.60599e+08	6.9627e+08	1.40812e+09	1.31283e+09	1.41768e+09	2.89021e+08	3.13247e+08	2.31921e+08	1.19338e+09	1.40054e+09	1.18819e+09	6.5769e+08	8.12849e+08	6.66704e+08	1.07333e+09	7.37343e+08	1.27883e+09	2.01171e+09
12	Linoleic acid	C18 H32 O2	Full match	Full match	Full match	Full match	Full match	No results				-0.79	280.24	279.233	3.915	2.25689e+09	12	1	1	92.1	9.6	No matches found	No matches found	DDA for preferred ion	[M-H]-1	1.1562e+06	4.50355e+06	8.30624e+08	7.64034e+08	8.56949e+08	7.0915e+08	7.04451e+08	7.03806e+08	1.29184e+09	1.16801e+09	1.19709e+09	1.37163e+09	1.4402e+09	1.36146e+09	4.20247e+08	4.69427e+08	4.26871e+08	5.86095e+08	6.73012e+08	5.74963e+08	5.67212e+08	4.81644e+08	5.86295e+08	6.78682e+08
13	Choline phosphate	C5 H14 N O4 P	Full match	No results	No results	No results	No results	Full match				-2.19	183.066	184.073	8.635	2.22487e+09	0	0				No matches found	Single match found	DDA for preferred ion	[M+H]+1	79120.2	542336	4.51238e+08	4.1381e+08	4.49541e+08	3.66413e+08	4.00485e+08	3.6742e+08	2.42383e+08	2.36262e+08	2.12248e+08	8.96737e+08	9.2725e+08	7.39584e+08	1.09442e+08	1.06725e+08	1.09268e+08	2.04808e+08	2.18211e+08	1.95077e+08	2.61662e+08	1.75712e+08	2.83827e+08	1.33894e+08
14	diazoxide	C8 H7 Cl N2 O2 S	Full match	No results	No results	No results	Full match	No results	3	Matches the HMDB experimental MS/MS spectrum of diazoxide at -35 V (splash10-004i-0980000000-6193677d506ed51f5632): m/z 125.00392 (Δ5 ppm), m/z 129.04596 (Δ13 ppm), m/z 140.99825 (Δ3 ppm), m/z 165.02242 (Δ16 ppm), m/z 188.96486 (Δ7 ppm), 228.98425 (Δ26 ppm). Δppm are due to lower mass accuracy of HMDB MS/MS spectrum.	A drug	-1.39	229.991	228.984	4.939	2.19944e+09	1	0				No matches found	No matches found	DDA for preferred ion	[M-H]-1	3.29181e+06	190240	3.64005e+08	3.61451e+08	3.85586e+08	3.23874e+08	3.34514e+08	3.05396e+08	2.19944e+09	1.89191e+09	2.04648e+09	2.42896e+06	2.75305e+06	2.60898e+06	844118	380993	1.00514e+06	1.9122e+09	2.15235e+09	1.83945e+09	2.44238e+06	2.22844e+06	2.44281e+06	563171
15	Noramidopyrine	C12 H15 N3 O	Full match	No results	No results	No results	Full match	No results				-2.71	217.121	218.128	4.909	2.13035e+09	1	0				No matches found	No matches found	DDA for preferred ion	[M+H]+1	34751.7	79349.4	2.65896e+08	2.8046e+08	2.79968e+08	2.46254e+08	2.33457e+08	2.21571e+08	59906.4	54710.3	62725.8	255689	240361	188962	99752.6	50368.8	27525.4	56615	86593.6	45904.7	2.04059e+09	1.79522e+09	2.13035e+09	2.73475e+06
16	L-Isoleucine	C6 H13 N O2	Full match	Partial match	Full match	Not the top hit	Not the top hit	Full match				-2	131.094	132.102	8.034	2.05062e+09	13	4	1	94.9	9.7	Single match found	Multiple matches found	DDA for preferred ion	[M+H]+1	1.64686e+07	8.47853e+06	9.59159e+08	9.28615e+08	1.08777e+09	9.3525e+08	9.50532e+08	9.09265e+08	1.48856e+09	1.4914e+09	1.47208e+09	6.9286e+08	7.80946e+08	5.7261e+08	5.71142e+08	6.39408e+08	6.19253e+08	1.4404e+09	1.4985e+09	1.38987e+09	4.35522e+08	3.96292e+08	6.0245e+08	6.49781e+08
17	Arachidonic acid	C20 H32 O2	Full match	Full match	Partial match	Full match	Full match	No results				-0.89	304.24	303.233	3.906	1.79294e+09	11	1	1	95.1	9.8	No matches found	No matches found	DDA for preferred ion	[M-H]-1	209441	72105	4.79097e+08	4.47711e+08	5.06393e+08	4.10278e+08	4.12968e+08	4.12682e+08	2.64856e+08	2.38147e+08	2.3857e+08	4.04916e+08	4.26063e+08	3.97646e+08	1.41944e+08	1.5579e+08	1.44024e+08	1.2861e+08	1.4999e+08	1.26316e+08	4.56512e+08	3.85876e+08	4.76313e+08	3.94545e+08
18	Ketamine	C13 H16 Cl N O	No results	No results	No results	No results	Full match	No results				-2.94	237.091	238.099	4.742	1.7327e+09	2	0				No matches found	No matches found	DDA for preferred ion	[M+H]+1	33798.3	234095	1.30805e+08	1.29377e+08	1.39208e+08	1.1955e+08	1.16332e+08	1.13643e+08	141293	93875.5	98091.8	249973	397725	127329	143955	235207	208904	91764.8	111478	57717.6	120748	980452	165861	6.85132e+08
19		C2 H4 N2 O10 S	Full match	No results	No results	No results	No results	No results				-4.11	247.958	246.95	3.922	1.61127e+09	0	0				No matches found	No matches found	DDA for preferred ion	[M-H]-1	147881	47848.5	5.23808e+08	5.43021e+08	5.98984e+08	4.86042e+08	4.84283e+08	4.86521e+08	6.52597e+06	6.73084e+06	6.53178e+06	2.84084e+08	3.29422e+08	2.75535e+08	3.24043e+08	3.56752e+08	3.45631e+08	1.05262e+07	9.90852e+06	9.32698e+06	4.71145e+08	4.76066e+08	5.18595e+08	4.88373e+08
20	Hypoxanthine	C5 H4 N4 O	Full match	Full match	Partial match	Partial match	Partial match	Full match				-2.31	136.038	137.046	8.248	1.50743e+09	2	1	1	93.2	9.7	No matches found	Single match found	DDA for preferred ion	[M+H]+1	314634	759708	9.52845e+08	9.38053e+08	1.00894e+09	8.8758e+08	8.25251e+08	8.02117e+08	9.9885e+08	9.31112e+08	9.36222e+08	7.75412e+08	8.54993e+08	5.92895e+08	9.10694e+08	9.7701e+08	9.57266e+08	1.07808e+09	1.13832e+09	9.97663e+08	1.0433e+09	6.90132e+08	1.24555e+09	7.82365e+08
21	4-oxoproline	C5 H7 N O3	Full match	Partial match	Partial match	Full match	Partial match	No results	3		Glutathione metabolism. Looks like it is in a pathway of degrading glutathione. HMDB states it is elevated in problems of glutamine or glutathione metabolism.	-2.02	129.042	147.076	9.119	1.4528e+09	7	2	1	88.4	9.4	No matches found	No matches found	DDA for preferred ion	[M+NH4]+1	764000	444063	6.01719e+08	4.86149e+08	7.24521e+08	5.23702e+08	7.57026e+08	7.09595e+08	1.37428e+09	1.27757e+09	1.28713e+09	8.02817e+08	7.42637e+08	6.10994e+08	3.20627e+08	3.95347e+08	4.77902e+08	1.1779e+09	1.4528e+09	1.1945e+09	2.38891e+08	2.64155e+08	3.51678e+08	4.35193e+08
22	L-Glutamate	C5 H9 N O4	Full match	Full match	Full match	Partial match	Full match	Full match	2	Note that RT used is from a mass list run on a different day but is still an appropriate mass list	Alanine, aspartate and glutamate metabolism, just off glutathione metabolism	-1.44	147.053	148.06	8.675	1.44167e+09	9	1	1	91	77.1	Single match found	No matches found	DDA for preferred ion	[M+H]+1	436013	146428	5.43549e+08	5.14625e+08	5.79792e+08	5.12487e+08	6.13398e+08	5.7564e+08	6.53312e+08	6.13453e+08	5.81717e+08	4.91659e+08	5.2994e+08	3.7494e+08	3.83436e+08	3.94331e+08	4.36755e+08	6.02189e+08	5.99209e+08	6.34009e+08	1.23783e+09	1.27794e+09	1.44167e+09	4.98404e+08
23	Mannitol	C6 H14 O6	Full match	Partial match	Partial match	Partial match	Partial match	Full match				-0.51	182.079	181.072	9.091	1.35225e+09	4	3	1	98.6	97.3	No matches found	Single match found	DDA for preferred ion	[M-H]-1	73043.2	28757.1	1.25749e+08	1.15015e+08	1.24342e+08	1.01948e+08	9.26953e+07	9.92391e+07	2.94693e+07	2.94681e+07	3.20153e+07	1.55876e+07	1.55751e+07	1.40263e+07	4.49987e+07	4.4711e+07	3.82931e+07	3.016e+07	3.60896e+07	2.95977e+07	1.15297e+09	1.21274e+09	1.35225e+09	1.02172e+07
24	Alpha-Hydroxyisobutyricacid	C4 H8 O3	Full match	Partial match	No results	Partial match	Partial match	Full match				0.02	104.047	103.04	7.175	1.19483e+09	11	2	1	93.2	9.7	No matches found	Single match found	DDA for preferred ion	[M-H]-1	2.37987e+07	1.65822e+07	3.07109e+08	2.91206e+08	3.09185e+08	2.44344e+08	2.46651e+08	2.57254e+08	9.29249e+07	8.6517e+07	8.42671e+07	1.31035e+08	1.20067e+08	1.21863e+08	3.84055e+08	3.74806e+08	3.60072e+08	8.89407e+07	9.34052e+07	8.70974e+07	3.50154e+08	3.2071e+08	4.01902e+08	2.12561e+08
25	(S)-Malate	C4 H6 O5	Full match	Full match	Full match	Full match	Full match	Full match	2	Note that RT used is from a mass list run on a different day but is still an appropriate mass list	TCA cycle	-0.42	134.021	133.014	9.143	1.11098e+09	4	3	1	94.4	60.6	Single match found	No matches found	DDA for preferred ion	[M-H]-1	593933	1.85309e+06	6.60404e+08	5.68394e+08	6.96618e+08	5.26833e+08	6.35389e+08	6.03626e+08	7.45224e+08	7.36216e+08	7.83071e+08	6.41097e+08	6.32303e+08	4.76498e+08	3.97158e+08	4.89266e+08	5.20058e+08	8.83918e+08	8.55221e+08	8.07118e+08	6.34886e+08	8.00176e+08	8.80499e+08	5.89904e+08
26	4-Hydroxy-5-methyl-3(2H)-thiophenone	C5 H6 O2 S	Full match	No results	No results	No results	Full match	No results				-2.88	130.008	148.042	5.285	1.10635e+09	1	0				No matches found	No matches found	DDA for other ion	[M+NH4]+1	11671.8	10704.5	2.78493e+08	2.53101e+08	2.39168e+08	2.0563e+08	2.05519e+08	1.71011e+08	2.12048e+07	1.66638e+07	1.86902e+07	1.10635e+09	1.06315e+09	1.10319e+09	8.71045e+08	9.48573e+08	8.95856e+08	6.72798e+07	7.92537e+07	6.32031e+07	5.61044e+08	4.83541e+08	5.76263e+08	9.69224e+07
27	L-methionine-(R)-S-oxide	C5 H11 N O3 S	Full match	No results	Partial match	Full match	Full match	No results				-1.95	165.046	148.042	5.292	1.10635e+09	2	0				No matches found	No matches found	DDA for other ion	[M+H-H2O]+1	11102.8	8993.74	2.78493e+08	2.53101e+08	2.39168e+08	2.0563e+08	2.05519e+08	1.71011e+08	2.12048e+07	1.66638e+07	1.86902e+07	1.10635e+09	1.06315e+09	1.10319e+09	8.71045e+08	9.48573e+08	8.95856e+08	6.72798e+07	7.92537e+07	6.32031e+07	5.61044e+08	4.83541e+08	5.76263e+08	9.69224e+07
28	L-Phenylalanine	C9 H11 N O2	Full match	Full match	Full match	Full match	Full match	Full match				-1.97	165.079	166.086	7.725	1.01182e+09	11	1	1	94	70.4	No matches found	Single match found	DDA for preferred ion	[M+H]+1	1.08583e+07	1.16976e+06	4.74766e+08	4.66859e+08	5.15619e+08	4.1078e+08	4.16026e+08	4.11087e+08	7.23218e+08	6.97661e+08	7.21175e+08	3.29341e+08	3.85249e+08	3.09388e+08	2.60307e+08	2.97203e+08	3.10836e+08	7.08616e+08	7.25762e+08	6.60466e+08	2.18463e+08	1.427e+08	2.59529e+08	1.80013e+08
29		C12 H22 O12	Full match	No results	No results	No results	No results	No results				-1.05	358.111	357.104	8.888	9.50565e+08	0	0				No matches found	No matches found	DDA for preferred ion	[M-H]-1	74637.8	117414	9.6785e+07	9.67867e+07	1.29776e+08	1.17086e+08	1.50186e+08	1.42682e+08	1.2473e+06	1.28625e+06	1.10195e+06	282052	286638	132614	890610	626264	680070	1.34715e+06	918852	1.25481e+06	8.10598e+08	8.61749e+08	9.50565e+08	2.90023e+06
30	D-Glucose	C6 H12 O6	Full match	Partial match	Partial match	Partial match	Partial match	Full match	2		Glycolysis	-0.54	180.063	179.056	9.452	9.28003e+08	30	4	1	94	59.6	Single match found	Multiple matches found	DDA for preferred ion	[M-H]-1	202251	143446	1.69394e+08	1.53758e+08	1.61649e+08	1.21e+08	1.55067e+08	1.2196e+08	9.28003e+08	9.13333e+08	8.20316e+08	3.98883e+07	3.6955e+07	3.86459e+07	4.24613e+07	4.68608e+07	4.27427e+07	8.14802e+08	8.52354e+08	7.98885e+08	4.08695e+07	4.10167e+07	4.76931e+07	4.53807e+07
31	Succinate	C4 H6 O4	Full match	Full match	Full match	Not the top hit	Full match	Full match	2		TCA cycle	-0.2	118.027	117.019	8.846	8.98712e+08	7	3	1	89.1	9.5	Single match found	Multiple matches found	DDA for preferred ion	[M-H]-1	1.83904e+07	7.8918e+06	2.0247e+08	2.07742e+08	2.07523e+08	1.84097e+08	1.90799e+08	1.87348e+08	8.93778e+08	7.78765e+08	8.98712e+08	3.35077e+07	3.55922e+07	2.85807e+07	1.09172e+08	1.13665e+08	1.11504e+08	7.70018e+08	7.73251e+08	6.69079e+08	7.96792e+07	7.1011e+07	7.64099e+07	9.31065e+07
32	Palmitoleic acid	C16 H30 O2	No results	Full match	Full match	Not the top hit	Full match	No results				-0.43	254.224	253.217	3.946	7.75709e+08	13	1	1	98.4	9.9	No matches found	No matches found	DDA for preferred ion	[M-H]-1	5.84299e+06	3.42224e+06	2.18104e+08	2.0365e+08	2.23743e+08	1.89259e+08	1.86053e+08	1.85565e+08	2.88948e+08	2.59423e+08	2.74348e+08	3.01772e+08	3.14086e+08	3.07474e+08	6.99126e+07	7.80928e+07	7.32935e+07	1.44334e+08	1.65804e+08	1.42805e+08	8.07673e+07	7.37779e+07	8.66689e+07	1.69339e+08
33		C12 H11 Cl O	Full match	No results	No results	No results	No results	No results				-2.83	206.049	224.083	4.892	7.46241e+08	0	0				No matches found	No matches found	DDA for preferred ion	[M+NH4]+1	45331.5	53746.1	6.32914e+07	6.43764e+07	6.72144e+07	5.91288e+07	5.62547e+07	5.42579e+07	78144.3	71366.3	81821.9	38533.9	71908.5	40305.3	64643.7	75967.7	62867.8	68634.9	86664.9	59879.9	153678	399604	139867	6.29295e+08
34	Norketamine	C12 H14 Cl N O	Full match	Full match	No match	No results	Full match	No results				-2.64	223.076	224.083	4.91	7.46241e+08	1	1	1	93.5	80.8	No matches found	No matches found	DDA for preferred ion	[M+H]+1	43046	44930.4	6.32914e+07	6.43764e+07	6.72144e+07	5.91288e+07	5.62547e+07	5.42579e+07	74204.5	67768.2	77696.8	36130.1	71908.5	35219.4	56375.4	68084.8	59409	65174.6	82295.6	56861	145930	399604	132815	6.29295e+08
35	DL-Stachydrine	C7 H13 N O2	Full match	Full match	No results	No results	Full match	No results				-1.87	143.094	144.102	8.514	6.95818e+08	3	1	1	87.3	9.4	No matches found	No matches found	DDA for preferred ion	[M+H]+1	1.6454e+06	4.15128e+06	7.47706e+07	5.94381e+07	6.82302e+07	6.26223e+07	5.0484e+07	4.79815e+07	1.44549e+07	9.95964e+06	1.55401e+06	3.28308e+06	3.57206e+06	9.16259e+06	5.21357e+07	6.01519e+07	5.29416e+07	5.50699e+06	1.26432e+07	1.28088e+07	3.41554e+08	1.59268e+08	3.70756e+08	4.44592e+06
36	Betaine	C5 H11 N O2	Full match	Partial match	Partial match	Partial match	Partial match	Full match				-1.95	117.079	118.086	8.55	6.71336e+08	7	3	1	88.9	9.4	No matches found	Multiple matches found	DDA for preferred ion	[M+H]+1	3.26913e+07	3.3622e+07	3.98526e+08	3.93238e+08	3.94789e+08	4.3199e+08	4.31208e+08	3.65036e+08	3.99197e+08	3.35429e+08	3.89006e+08	3.62991e+08	3.37348e+08	2.95919e+08	2.7757e+08	3.31504e+08	3.13854e+08	4.1482e+08	4.08887e+08	4.03036e+08	2.46293e+08	2.15927e+08	2.66289e+08	2.6327e+08
37	TO0110000	C5 H9 N O	Full match	No results	Partial match	No results	Full match	No results				-2.72	99.0681	100.075	5.635	6.64133e+08	4	0				No matches found	No matches found	DDA for preferred ion	[M+H]+1	4.96249e+07	1.94254e+07	2.49344e+08	2.34377e+08	2.41268e+08	2.17748e+08	2.05172e+08	1.97496e+08	4.37022e+08	5.70485e+08	6.01779e+08	2.81987e+07	2.80006e+07	4.52071e+07	2.77235e+08	3.10929e+08	2.96638e+08	6.64133e+08	4.9772e+08	6.13502e+08	3.20081e+07	2.9557e+07	3.12136e+07	2.68402e+07
38	phosphate	H3 O4 P	No results	No results	Full match	Full match	Full match	No results				-0.19	97.9769	96.9696	9.116	6.54496e+08	1	0				No matches found	No matches found	DDA for other ion	[M-H]-1	2.35814e+07	2.00483e+07	1.74638e+08	4.05252e+08	4.12352e+08	1.59612e+08	2.08029e+08	3.44897e+08	6.54496e+08	6.22205e+08	6.04892e+08	1.20809e+08	4.508e+08	3.65354e+08	2.61493e+08	2.6035e+08	6.44328e+07	6.10572e+08	6.12864e+08	6.00813e+08	2.18573e+08	6.48374e+07	6.19688e+07	2.16806e+08
39	phosphate	H3 O4 P	No match	No results	Full match	Full match	Full match	No results				1.39	97.977	96.9698	9.356	6.53259e+08	1	0				No matches found	No matches found	No MS2	[M-H]-1	3.56311e+07	2.93181e+07	2.46889e+08	1.93628e+08	4.37295e+08	1.66235e+08	2.02459e+08	1.60681e+08	6.53259e+08	6.13169e+08	6.05676e+08	4.66446e+08	3.04137e+08	2.60223e+08	2.00265e+08	3.09047e+08	2.01486e+08	6.09083e+08	6.30165e+08	5.91375e+08	2.6265e+08	1.97929e+08	2.428e+08	2.15689e+08
40	Citric acid	C6 H8 O7	Full match	Full match	Not the top hit	Not the top hit	Full match	No results	2	Citric acid standard ran on my column on 15 minute LC method is at 9.46 min.	TCA cycle	-0.45	192.027	191.02	8.514	6.45546e+08	8	1	1	66.9	63.5	No matches found	No matches found	DDA for preferred ion	[M-H]-1	217483	334058	3.10229e+08	2.93099e+08	3.40407e+08	2.89954e+08	3.01939e+08	3.02332e+08	5.12646e+08	6.45546e+08	6.41688e+08	2.3027e+08	2.58711e+08	1.78917e+08	1.71887e+08	1.77924e+08	1.68204e+08	5.75354e+08	5.63357e+08	3.77646e+08	3.35819e+08	3.09606e+08	3.85827e+08	1.34569e+08
41	L-Isoleucine	C6 H13 N O2	Full match	Not the top hit	Full match	Not the top hit	Not the top hit	Full match				-1.91	131.094	132.102	8.552	6.4003e+08	13	5	1	89.2	9.5	No matches found	Single match found	DDA for preferred ion	[M+H]+1	3.54639e+07	6.17497e+06	8.8359e+07	8.67667e+07	8.43188e+07	7.44445e+07	6.97712e+07	6.31766e+07	3.46857e+07	3.19332e+07	1.5434e+07	2.59867e+07	2.25288e+07	3.22786e+07	5.70835e+07	5.58609e+07	5.3833e+07	3.20139e+07	4.36124e+07	1.83445e+07	3.64316e+08	1.95194e+08	3.93682e+08	3.91705e+07
42	Pyruvate	C3 H4 O3	Full match	Full match	Full match	Not the top hit	Full match	Full match				-0.31	88.016	87.0087	7.117	5.92424e+08	4	1	1	78.2	8.9	Single match found	No matches found	DDA for preferred ion	[M-H]-1	1.66304e+07	6.38587e+06	7.88236e+07	8.12092e+07	7.9925e+07	6.98257e+07	7.16722e+07	1.06908e+08	2.86012e+07	2.81601e+07	2.75812e+07	2.81003e+07	4.68827e+07	2.78882e+07	1.19459e+07	1.16534e+07	1.23456e+07	8.54314e+07	8.57273e+07	8.12077e+07	3.92737e+07	3.41164e+07	4.27435e+07	8.72533e+06
43		C6 H13 Cl O6	Full match	No results	No match	No results	No results	No results				-0.25	216.04	215.033	9.361	5.58946e+08	0	0				No matches found	No matches found	DDA for preferred ion	[M-H]-1	89732.2	24146.9	2.7413e+08	2.08501e+08	2.26845e+08	1.33203e+08	2.50174e+08	1.44709e+08	5.58946e+08	5.08316e+08	4.04748e+08	1.50731e+08	1.1658e+08	1.06991e+08	9.57167e+07	1.29315e+08	1.14838e+08	4.74151e+08	5.08507e+08	4.62241e+08	7.40974e+07	8.5522e+07	1.1998e+08	7.45806e+07
44	5-Oxoproline	C5 H7 N O3	Full match	Partial match	Partial match	Partial match	Partial match	Full match	2	Matches our MS/MS spectrum of 5-oxoproline in standard mix B at 30 V (08112021 MSMS method development): m/z 82.0297 (Δ5 ppm), m/z 128.0353 (Δ3 ppm).	Glutathione metabolism. Looks like it is in a pathway of degrading glutathione. HMDB states it is elevated in problems of glutamine or glutathione metabolism.	-0.46	129.043	128.035	7.511	5.57018e+08	7	1	1	90.2	9.5	Single match found	Single match found	DDA for preferred ion	[M-H]-1	5.03693e+06	8.2637e+06	3.12107e+08	3.18803e+08	3.68883e+08	2.84056e+08	2.99084e+08	2.86218e+08	2.38492e+08	2.21368e+08	2.30148e+08	4.9724e+08	5.36807e+08	4.52543e+08	2.64312e+08	2.66727e+08	2.52964e+08	3.11031e+08	3.4295e+08	3.14641e+08	5.1232e+08	4.24871e+08	5.57018e+08	2.93759e+08
45		C4 H7 N O2 S	Full match	No results	No results	No results	No results	No results				-1.3	133.02	134.027	7.113	5.56038e+08	0	0				No matches found	No matches found	DDA for preferred ion	[M+H]+1	12099.7	379449	2.73571e+08	2.32845e+08	2.29005e+08	2.2149e+08	2.3383e+08	2.39419e+08	2.67166e+08	2.49802e+08	2.67548e+08	3.79773e+08	3.46057e+08	3.41871e+08	2.39726e+07	2.32303e+07	2.05443e+07	3.43845e+08	3.3678e+08	3.1229e+08	1.73962e+08	1.65925e+08	1.49023e+08	1.38403e+08
46	D-Gluconic acid	C6 H12 O7	Full match	Full match	Full match	Full match	Full match	Full match				-1.07	196.058	195.051	8.629	5.55596e+08	3	4	1	97.4	100	Single match found	No matches found	DDA for preferred ion	[M-H]-1	105066	113134	1.38563e+08	1.35402e+08	1.35726e+08	1.43972e+08	1.4581e+08	1.5297e+08	1.26199e+08	1.23608e+08	1.29333e+08	4.45828e+07	4.39693e+07	3.69447e+07	3.49966e+07	3.59584e+07	4.2087e+07	1.27997e+08	1.11493e+08	1.18238e+08	6.89943e+07	8.00096e+07	7.41515e+07	1.65093e+08
47		C3 H7 N O2	No results	Invalid mass	No results	No results	No results	No results	4	CD reckons the 90.0548 m/z is [M+2H]+2 meaning the MW is 178.09, whereas mzCloud reckons the 90.0548 m/z is [M+H]+ meaning the MW is 89.05 and so it is beta-alanine or alanine.	beta-Alanine metabolism. (It is formed by the degradation of dihydrouracil and carnosine, and it can form malonate semialdehyde which can feed into fatty acid biosynthesis, or acetyl-CoA.)	999997	178.095	90.0548	9.258	5.51794e+08	0	2	1	73	8.6	No matches found	No matches found	DDA for other ion	[M+2H]+2	2.37609e+07	2.52188e+06	3.11087e+08	2.79517e+08	3.13928e+08	2.32064e+08	2.74929e+08	2.2813e+08	4.67046e+08	4.71593e+08	4.23886e+08	1.63753e+08	1.49632e+08	1.42394e+08	1.30494e+08	1.47564e+08	1.41319e+08	4.41358e+08	4.93751e+08	4.29898e+08	1.66813e+08	1.81803e+08	2.1902e+08	2.36617e+08
48		C6 H10 N2 O3 S	Full match	No results	No results	No results	No results	No results				-2.3	190.041	191.048	5.931	5.12926e+08	0	0				No matches found	No matches found	DDA for preferred ion	[M+H]+1	41310.9	12579.1	2.58748e+08	2.46329e+08	2.75041e+08	2.27e+08	2.27186e+08	1.75691e+08	4.03905e+08	3.64778e+08	5.05152e+08	5.17402e+07	5.53998e+07	4.98926e+07	7.73515e+06	9.74991e+06	1.12838e+07	4.37458e+08	5.12926e+08	4.42299e+08	4.2066e+07	3.99534e+07	4.76627e+07	3.03769e+07
49	Creatinine	C4 H7 N3 O	Full match	Full match	No results	Full match	Partial match	Full match				-2.09	113.059	114.066	7.948	5.02052e+08	1	1	1	89.4	9.5	No matches found	Single match found	DDA for preferred ion	[M+H]+1	1.87463e+06	1.65482e+06	2.75089e+08	2.58616e+08	2.82654e+08	2.2528e+08	2.43897e+08	2.28815e+08	3.6306e+08	3.45904e+08	3.50982e+08	2.1685e+08	2.63406e+08	2.16465e+08	1.98369e+08	2.11824e+08	1.90725e+08	2.87728e+08	3.31268e+08	2.76723e+08	2.10794e+08	1.58919e+08	2.34602e+08	2.21406e+08
50	L-Glutathione (reduced)	C10 H17 N3 O6 S	Full match	Full match	Full match	Full match	Full match	No results	2	RT for glutathione standard with my guard and column was 7.91 min (ITH database) so although this is >0.5 min RT difference, this RT change is possible when columns are changed.	Antioxidant (glutathione metabolism)	-1.95	307.083	308.09	8.41	4.87791e+08	2	1	1	92.7	83.3	No matches found	No matches found	DDA for preferred ion	[M+H]+1	88549.6	245669	2.14157e+07	3.78932e+07	7.76311e+07	8.23432e+07	9.96043e+07	9.67758e+07	4.21345e+08	4.50168e+08	4.25003e+08	1.10524e+07	1.42995e+07	6.12689e+06	2.01816e+07	2.8235e+07	2.88599e+07	4.87791e+08	4.01234e+08	4.40376e+08	2.58744e+07	4.13407e+07	4.34541e+07	3.97643e+07
51	DL-Stachydrine	C7 H13 N O2	Full match	Full match	No results	No results	Full match	No results				-2.15	143.094	144.102	7.966	4.8131e+08	3	1	1	86.6	9.3	No matches found	No matches found	DDA for preferred ion	[M+H]+1	2.14621e+06	1.32389e+06	7.59329e+07	7.04052e+07	8.53979e+07	6.57245e+07	6.87343e+07	6.69728e+07	2.01407e+07	1.91838e+07	1.90916e+07	1.69798e+07	2.28533e+07	1.66804e+07	2.67244e+07	2.83904e+07	2.6137e+07	1.62062e+07	1.82304e+07	1.49787e+07	2.63349e+08	1.93979e+08	3.12176e+08	1.36652e+08
52	MFCD22416941	C25 H47 N O4	Full match	No results	No results	No results	Full match	No results				-2.93	425.349	426.357	4.572	4.70546e+08	7	0				No matches found	No matches found	DDA for preferred ion	[M+H]+1	38949.4	23585.4	9.16457e+07	8.69823e+07	9.63023e+07	7.91262e+07	7.94297e+07	7.72354e+07	2.06293e+07	1.87206e+07	1.88028e+07	7.97071e+07	9.03769e+07	8.02183e+07	5.83932e+07	6.35784e+07	5.97703e+07	3.47998e+07	4.21554e+07	3.37914e+07	1.56322e+08	1.4031e+08	1.74283e+08	1.7743e+08
53	4-Trimethylammoniobutanoate	C7 H15 N O2	Full match	Partial match	No results	Invalid mass	Partial match	Full match	2	Matches our MS/MS spectrum of 4-trimethylammoniobutanoate in standard mix B at 30 V (08112021 MSMS method development): m/z 58.0656 (Δ3 ppm), m/z 60.0810 (Δ0 ppm), 87.0439 (Δ1 ppm), 146.1173 (1 ppm) [and matches with experimental HMDB MSMS spectrum of 4-TMAB at 10 V (splash10-0002-7900000000-990405988c934085cb3e)].	Fatty acid transport into/out of mitochondria	-1.86	145.11	146.117	8.591	4.67996e+08	2	1	1	88	9.4	No matches found	Single match found	DDA for preferred ion	[M+H]+1	3.04016e+06	189912	1.94581e+08	1.83602e+08	2.06652e+08	1.70649e+08	1.72928e+08	1.6236e+08	3.62816e+08	3.41406e+08	3.30023e+08	1.15155e+08	1.19241e+08	9.67788e+07	2.86118e+08	2.71532e+08	3.01327e+08	2.86145e+08	3.28922e+08	2.75353e+08	1.52995e+08	9.21807e+07	1.69704e+08	1.09293e+08
54	Inosine	C10 H12 N4 O5	Full match	Full match	Full match	Full match	Partial match	Full match	2		Nucleotide metabolism (purine) (connected to xanthine via hypoxanthine)	-2.21	268.08	269.087	8.252	4.64248e+08	5	1	1	82.8	9.1	No matches found	Single match found	DDA for preferred ion	[M+H]+1	19678.3	117536	1.42129e+08	1.45845e+08	1.60602e+08	1.36647e+08	1.31828e+08	1.30387e+08	4.64248e+08	4.46794e+08	4.47101e+08	6.4863e+07	7.34353e+07	5.02268e+07	9.17494e+07	1.05395e+08	1.00993e+08	3.39188e+08	3.43071e+08	3.13234e+08	1.1092e+08	8.09564e+07	1.31436e+08	7.37067e+07
55	Dimethyl maleate	C6 H8 O4	Full match	No results	Partial match	No results	Full match	No results	4			-2.72	144.042	162.076	7.914	4.42277e+08	8	0				No matches found	No matches found	DDA for preferred ion	[M+NH4]+1	429096	494133	3.57684e+08	3.64019e+08	4.1843e+08	3.66248e+08	4.11937e+08	3.9818e+08	3.46921e+08	3.1903e+08	3.25272e+08	8.92145e+07	1.08493e+08	7.92445e+07	7.44884e+07	7.71773e+07	7.45302e+07	4.0215e+08	4.42277e+08	3.87313e+08	1.32499e+08	9.98102e+07	1.62685e+08	7.72912e+07
56	L-2-Aminoadipate	C6 H11 N O4	Full match	Invalid mass	Not the top hit	Full match	Full match	Full match	2	Note that RT used is from a mass list run on a different day but is still an appropriate mass list	Lysine degradation	-2.68	161.068	162.076	7.919	4.42277e+08	7	1	1	62	65.6	Single match found	No matches found	DDA for preferred ion	[M+H]+1	477810	494133	3.57684e+08	3.64019e+08	4.1843e+08	3.66248e+08	4.11937e+08	3.9818e+08	3.46921e+08	3.1903e+08	3.25272e+08	8.92145e+07	1.08493e+08	7.92445e+07	7.44884e+07	7.71773e+07	7.45302e+07	4.0215e+08	4.42277e+08	3.87313e+08	1.32499e+08	9.98102e+07	1.62685e+08	7.72912e+07
57	MFCD00036904 = 1-Palmitoylglycerophosphocholine	C24 H50 N O7 P	Full match	No results	No results	No results	Full match	No results	3	Partially matches HMDB predicted MS/MS spectrum of 1-Palmitoylglycerophosphocholine at 10 V (splash10-0002-1000900000-bae518f53efb0b12c62e): 496.3389 (Δ2 ppm), 478.3295 (Δ1 ppm), 184.0731 (Δ1 ppm).	Lipid anabolism/catabolism	-2.42	495.331	496.339	4.697	4.24954e+08	2	0				No matches found	No matches found	DDA for preferred ion	[M+H]+1	112996	184618	1.34158e+08	1.33308e+08	1.41942e+08	1.17373e+08	1.13386e+08	1.03142e+08	4.24954e+08	3.86845e+08	3.9287e+08	2.24585e+08	2.53431e+08	2.27385e+08	7.358e+07	1.20007e+08	1.14311e+08	2.27477e+08	3.01208e+08	2.28272e+08	9.08464e+07	8.22257e+07	9.52751e+07	1.27121e+08
58	tranexamic acid	C8 H15 N O2	Full match	No results	No results	No results	Full match	No results				-1.59	157.11	158.117	9.337	4.20401e+08	2	0				No matches found	No matches found	DDA for preferred ion	[M+H]+1	2.36589e+06	886843	5.94947e+07	5.27743e+07	6.40594e+07	4.43729e+07	5.46458e+07	4.50399e+07	387840	744344	295191	4.43765e+06	4.53659e+06	4.95009e+06	4.41837e+06	4.48966e+06	882853	3.44431e+06	499730	3.29626e+06	1.08489e+06	905228	470168	3.60817e+08
59	myo-Inositol	C6 H12 O6	Full match	Partial match	Not the top hit	Not the top hit	Not the top hit	Full match				-0.67	180.063	179.056	9.855	4.16293e+08	30	5	1	71.3	46.2	Single match found	Multiple matches found	DDA for preferred ion	[M-H]-1	78794.2	39788.9	2.8048e+07	2.66057e+07	2.61488e+07	2.90396e+07	2.7968e+07	3.1146e+07	8.15019e+07	8.20858e+07	8.48724e+07	1.99202e+07	1.87451e+07	1.93103e+07	5.62803e+06	5.94937e+06	7.61811e+06	9.40564e+07	8.42612e+07	8.69149e+07	2.35965e+07	2.27591e+07	2.50186e+07	8.44253e+06
60	di-homo-γ-linolenate	C20 H34 O2	Full match	No results	No results	Full match	Full match	No results				-0.97	306.256	305.248	3.899	4.13946e+08	5	0				No matches found	No matches found	No MS2	[M-H]-1	217710	72078.5	9.8225e+07	9.17213e+07	1.03652e+08	8.45374e+07	8.45664e+07	8.42711e+07	4.80212e+07	4.19935e+07	4.35987e+07	5.97939e+07	6.38311e+07	5.92855e+07	1.80485e+07	2.04657e+07	1.86961e+07	2.01218e+07	2.37269e+07	1.988e+07	8.17433e+07	6.73725e+07	8.43429e+07	6.51732e+07
61	3-Methylsulfolene	C5 H8 O2 S	Full match	No results	No results	No results	Full match	No results				-2.36	132.024	150.058	8.266	4.12132e+08	1	0				No matches found	No matches found	DDA for preferred ion	[M+NH4]+1	386736	180214	1.42648e+08	1.42581e+08	1.69362e+08	1.44095e+08	1.41586e+08	1.38925e+08	1.94155e+08	1.84316e+08	1.71916e+08	9.04892e+07	1.10671e+08	6.73881e+07	7.67862e+07	8.55345e+07	9.32547e+07	1.78098e+08	1.86781e+08	1.63762e+08	7.52216e+07	5.30177e+07	9.538e+07	1.1354e+08
62		C17 H31 N10 O6 P S	Full match	No results	No results	No results	No results	No results				0.42	534.189	535.196	4.119	4.00362e+08	0	0				No matches found	No matches found	DDA for preferred ion	[M+H]+1	27022.9	14527.8	6.07035e+07	5.60756e+07	5.98352e+07	4.72258e+07	4.85378e+07	4.41431e+07	4.36915e+07	3.70239e+07	4.3055e+07	106987	91353.6	98204.6	21838.9	27094.3	29983.8	4.18083e+07	5.55029e+07	4.65195e+07	2.53414e+07	1.98852e+07	2.83747e+07	7.03738e+07
63		C12 H13 N3 O	Full match	No results	No results	No results	No results	No results				-1.7	215.106	216.113	4.922	3.7642e+08	0	0				No matches found	No matches found	DDA for preferred ion	[M+H]+1	35579.7	8727.65	5.30342e+07	4.44781e+07	5.44562e+07	4.74913e+07	4.72835e+07	4.3644e+07	61333.8	56013.9	64220.3	39480.6	34416.1	27403.3	33813.4	28158	26696.9	53870.1	68021.5	46998.5	3.3411e+08	3.53696e+08	3.7642e+08	471553
64	O-Butanoylcarnitine	C11 H21 N O4	Full match	No results	No results	No match	Partial match	Full match	2	Matches our MS/MS spectrum of butyrylcarnitine (O-butanoylcarnitine) alone at 30 V (230406_UM_CSF_004) [and of O-butanoylcarnitine in standard mix A at 30 V (08112021 MSMS method development)]: m/z 60.0809 (Δ3 ppm), m/z 71.0490 (Δ3 ppm), m/z 85.0282 (Δ32 ppm; 2 ppm from standard mix A), m/z 144.1018 (Δ2 ppm), m/z 173.0805 (Δ2 ppm), 232.1538 (Δ3 ppm).	Fatty acid transport into/out of mitochondria	-2.28	231.147	232.154	7.224	3.7531e+08	4	0				No matches found	Multiple matches found	DDA for preferred ion	[M+H]+1	762196	287860	1.26946e+08	1.22347e+08	1.31934e+08	1.0665e+08	1.15084e+08	1.07174e+08	3.14284e+08	2.69543e+08	2.9521e+08	1.01071e+08	1.14636e+08	9.5629e+07	8.20315e+07	8.12835e+07	7.93053e+07	1.92333e+08	2.16934e+08	1.97929e+08	1.42331e+08	1.1319e+08	1.63155e+08	7.96123e+07
65			No results	No results	No results	No results	No results	No results					127.946	128.953	13.347	3.70604e+08	0	0				No matches found	No matches found	DDA for preferred ion	[M+H]+1	36981.5	7.07134e+07	6.29123e+07	2.96894e+07	5.9548e+07	1.36458e+08	7.452e+07	1.40523e+08	7.19081e+07	3.70604e+08	7.4396e+07	6.31877e+07	2.42813e+08	6.46282e+07	1.31992e+08	1.35553e+08	3.54422e+08	3.08794e+07	6.67154e+07	1.33925e+08	7.70852e+07	1.06729e+08	1.89977e+08	1.43625e+08
66		C7 H12 N2 O3 S	Full match	No results	No results	No results	No results	No results				-1.93	204.056	205.064	5.283	3.49219e+08	0	0				No matches found	No matches found	DDA for preferred ion	[M+H]+1	11580.8	3948.89	8.28729e+07	8.28393e+07	8.43093e+07	7.53567e+07	8.10822e+07	7.12511e+07	2.44e+07	1.99596e+07	2.24778e+07	1.85323e+08	1.78667e+08	1.78537e+08	3.16811e+08	3.46004e+08	3.49219e+08	4.68206e+07	5.41497e+07	4.63068e+07	6.84717e+07	6.34222e+07	7.3401e+07	1.27795e+07
67	L-Homoserine	C4 H9 N O3	Full match	Not the top hit	Not the top hit	Partial match	Not the top hit	Full match				-1.09	119.058	120.065	9.029	3.48082e+08	6	4	1	79.7	49.9	Single match found	Single match found	DDA for preferred ion	[M+H]+1	3.42014e+06	1.23527e+06	1.04506e+08	9.75677e+07	1.35045e+08	1.03992e+08	1.4546e+08	1.27096e+08	2.83793e+08	2.93516e+08	2.48717e+08	6.49537e+07	7.90143e+07	4.75813e+07	4.55899e+07	5.31689e+07	5.73151e+07	2.80461e+08	2.7168e+08	2.55705e+08	4.04588e+07	3.98259e+07	5.33456e+07	7.73444e+07
68	sn-glycero-3-phosphoethanolamine	C5 H14 N O6 P	Full match	No results	No results	Full match	Partial match	No results	3	Partially matches the HMDB predicted MS/MS spectrum of sn-glycero-3-phosphoethanolamine at 20 V (splash10-0006-9100000000-e78309daae6335fa2b3a): m/z 98.9841 may be phosphate (Δ6 ppm), m/z 155.0103 may be a glycerophosphate ion (Δ4 ppm), m/z 173.0211 may be a glycerophosphate ion (Δ2 ppm), m/z 198.0522 may be a glycerophosphoethanolamine ion (Δ5 ppm), m/z 216.0626 may be the molecular ion (Δ5 ppm).	Lipid anabolism/catabolism	-1.27	215.056	216.063	9.073	3.46049e+08	2	0				No matches found	No matches found	DDA for preferred ion	[M+H]+1	11445.4	6716.69	9.87017e+07	8.12422e+07	1.17609e+08	8.71841e+07	1.07769e+08	1.00097e+08	3.05145e+08	3.00682e+08	2.81071e+08	6.1258e+07	6.0838e+07	4.59068e+07	7.58664e+07	8.45503e+07	8.8543e+07	2.52293e+08	2.92114e+08	2.5494e+08	2.80108e+07	3.01503e+07	3.93982e+07	1.02305e+08
69		C12 H22 N2 O3 S	Full match	No results	No results	No results	No results	No results				-2.47	274.134	275.142	4.765	3.45253e+08	0	0				No matches found	No matches found	DDA for preferred ion	[M+H]+1	20992.5	9326.99	3.40367e+08	3.41535e+08	3.45253e+08	3.03508e+08	2.95435e+08	2.42885e+08	250339	261303	257101	952736	1.16446e+06	935995	1.10382e+06	1.2121e+06	1.18577e+06	575070	850662	577646	2.89793e+06	2.47358e+06	2.90162e+06	2.19422e+06
70	O-succinylcarnitine	C11 H19 N O6	Full match	No results	Partial match	No results	Full match	No results	4		Fatty acid transport into/out of mitochondria	-2.76	261.121	262.128	7.911	3.35532e+08	4	0				No matches found	No matches found	DDA for preferred ion	[M+H]+1	62188.9	20567.4	4.40584e+07	4.23145e+07	4.57963e+07	3.66092e+07	4.03438e+07	3.71978e+07	3.35532e+08	2.99339e+08	3.15169e+08	1.08816e+07	1.37572e+07	1.14572e+07	2.79451e+06	3.02364e+06	2.54071e+06	2.1115e+08	2.38256e+08	1.92364e+08	3.81965e+06	2.56697e+06	4.37118e+06	3.43269e+06
71		C6 H10 O5	Full match	No results	Partial match	Full match	Partial match	No results	4	Detected in fruit (plant), very few articles - either keep in or remove		-0.4	162.053	161.045	9.421	3.31056e+08	8	0				No matches found	No matches found	DDA for preferred ion	[M-H]-1	3.52549e+06	2.02988e+06	6.38258e+07	6.55456e+07	6.54257e+07	6.57658e+07	5.43413e+07	6.02353e+07	2.75161e+08	2.78885e+08	3.31056e+08	1.67512e+07	1.66261e+07	1.92855e+07	1.94419e+07	1.93639e+07	1.70707e+07	2.94522e+08	2.75836e+08	2.5943e+08	1.81851e+07	1.64746e+07	1.93385e+07	1.90543e+07
72		C5 H6 O3	Full match	No results	Partial match	No results	Full match	No results	4	This is norfuraneol (HMDB) and is a food compound - take it out		0.24	114.032	113.024	9.418	3.30591e+08	2	0				No matches found	No matches found	DDA for preferred ion	[M-H]-1	7.98927e+06	4.4419e+06	7.4303e+07	7.13597e+07	7.65276e+07	6.40926e+07	7.13406e+07	6.12503e+07	3.27815e+08	3.30591e+08	3.21405e+08	2.32545e+07	2.29003e+07	2.42176e+07	2.45652e+07	2.51624e+07	2.46226e+07	3.02062e+08	3.14326e+08	2.94816e+08	2.18302e+07	2.22019e+07	2.53087e+07	2.3063e+07
73		C19 H28 N3 O8 P S	Full match	No results	No results	No results	No results	No results				-4.57	489.131	488.124	4.682	3.22494e+08	0	0				No matches found	No matches found	DDA for preferred ion	[M-H]-1	178378	54113.4	6.46537e+07	6.18698e+07	6.50221e+07	5.61677e+07	5.65742e+07	5.33316e+07	3.01869e+08	2.82013e+08	2.83554e+08	377387	432766	302747	67712.5	62749.6	60318	2.74419e+08	3.22494e+08	2.85699e+08	1.52686e+07	1.33325e+07	1.56774e+07	5.89592e+07
74	Piperacillin	C23 H27 N5 O7 S	Not the top hit	No results	No results	No results	Full match	No results				-1.48	517.162	516.155	4.12	3.20131e+08	1	0				No matches found	No matches found	DDA for preferred ion	[M-H]-1	199385	66301.3	4.82036e+07	4.44721e+07	4.88009e+07	4.12161e+07	3.99758e+07	4.05621e+07	4.31975e+07	3.61362e+07	3.94811e+07	253862	231973	251655	133855	149601	125930	4.97467e+07	5.76567e+07	4.95541e+07	1.85679e+07	1.57838e+07	1.90938e+07	3.8913e+07
75	LECITHIN	C42 H80 N O8 P	No results	No results	No results	No results	Full match	No results				-1.96	757.561	758.568	4.007	3.1831e+08	28	0				No matches found	No matches found	DDA for preferred ion	[M+H]+1	39488.8	20874.9	8.51317e+07	8.16346e+07	8.06628e+07	6.60978e+07	6.51834e+07	6.04277e+07	1.90906e+07	1.52224e+07	1.73513e+07	3.14073e+07	3.24473e+07	3.28342e+07	4.29105e+07	4.8663e+07	4.45577e+07	1.27549e+06	1.58116e+06	1.44429e+06	8.72124e+07	5.86594e+07	9.3963e+07	2.52804e+08
76		C8 H17 N O2	Full match	No results	No results	No results	Full match	No results	4	Does not match the experimental pregabalin MS/MS spectra on HMDB so isn't pregabalin and there are no other possible annotations		-1.2	159.126	160.133	8.561	3.17468e+08	2	0				No matches found	No matches found	DDA for preferred ion	[M+H]+1	774675	132266	1.36377e+08	1.29093e+08	1.48829e+08	1.18258e+08	1.15788e+08	1.0712e+08	2.38647e+08	2.15069e+08	2.17429e+08	2.8985e+08	2.96429e+08	2.34687e+08	4.78902e+07	4.73556e+07	5.12514e+07	1.95822e+08	2.23548e+08	1.96279e+08	7.43314e+07	4.31386e+07	8.27474e+07	6.59775e+07
77	L-Alanine	C3 H7 N O2	Full match	Not the top hit	Full match	Full match	Full match	Full match	2		Alanine, aspartate and glutamate metabolism	-0.88	89.0476	88.0404	9.253	3.06475e+08	6	2	1	73	8.6	No matches found	Single match found	DDA for preferred ion	[M-H]-1	3.18904e+06	3.61948e+06	1.4387e+08	1.43277e+08	1.50308e+08	1.317e+08	1.33415e+08	1.27911e+08	3.00988e+08	2.92492e+08	3.05038e+08	8.86891e+07	8.87779e+07	8.84212e+07	6.81204e+07	7.0828e+07	6.81777e+07	3.01463e+08	3.06475e+08	2.99303e+08	9.4873e+07	9.27203e+07	9.86803e+07	1.21771e+08
78	Adenine	C5 H5 N5	Full match	Full match	Full match	Full match	Partial match	No results				-1.67	135.054	136.062	7.953	2.9738e+08	1	1	1	85.6	9.3	No matches found	No matches found	DDA for preferred ion	[M+H]+1	377308	209157	4.64576e+07	4.31619e+07	5.07491e+07	4.1014e+07	4.46756e+07	4.3829e+07	2.9738e+08	2.83867e+08	2.84276e+08	2.87784e+07	3.3983e+07	2.69075e+07	9.5221e+06	1.0113e+07	9.71326e+06	1.60121e+08	1.85104e+08	1.53736e+08	3.21358e+06	2.15928e+06	3.58244e+06	6.98836e+06
79		C12 H24 O12	Full match	No results	No results	No results	No results	No results				-0.42	360.127	359.119	9.409	2.96137e+08	0	0				No matches found	No matches found	DDA for preferred ion	[M-H]-1	69242.1	18349.6	2.8231e+07	2.55023e+07	2.60812e+07	1.51613e+07	2.46278e+07	1.58571e+07	2.96137e+08	2.778e+08	2.14905e+08	3.46173e+06	2.80968e+06	2.69749e+06	4.36714e+06	5.59714e+06	4.67562e+06	2.14033e+08	2.36833e+08	2.15124e+08	2.9741e+06	2.99672e+06	4.29116e+06	6.35083e+06
80	Lauric acid	C12 H24 O2	Full match	Full match	Full match	Full match	Full match	No results				-0.43	200.178	199.17	4.026	2.92561e+08	12	1	1	81.8	9.1	No matches found	No matches found	DDA for preferred ion	[M-H]-1	3.05478e+07	9.17094e+06	7.11637e+07	6.49539e+07	7.06985e+07	5.8914e+07	5.75602e+07	5.87965e+07	1.61038e+08	1.48933e+08	1.55281e+08	8.81339e+07	9.55362e+07	9.21205e+07	2.58203e+07	2.7715e+07	2.51817e+07	1.16827e+08	1.31504e+08	1.15358e+08	1.80764e+07	1.41291e+07	1.61205e+07	4.02908e+07
81	4-Aminobutanoate	C4 H9 N O2	Full match	Full match	Full match	Not the top hit	Full match	Full match				-1.49	103.063	104.07	9.316	2.88777e+08	13	1	1	65.8	43.5	No matches found	Single match found	DDA for preferred ion	[M+H]+1	4.40778e+07	1.53505e+07	1.06738e+08	8.56215e+07	1.04624e+08	6.56972e+07	9.54515e+07	6.80722e+07	7.62874e+07	8.35929e+07	7.72283e+07	3.00773e+07	2.48309e+07	2.19038e+07	2.30147e+07	2.72321e+07	2.78816e+07	8.14959e+07	8.78449e+07	7.33592e+07	1.49397e+08	1.63928e+08	2.17723e+08	1.35898e+08
82	(R)-3-hydroxybutyrylcarnitine	C11 H21 N O5	Full match	No results	No results	No results	Full match	No results				-2.95	247.141	248.149	7.914	2.78582e+08	2	0				No matches found	No matches found	DDA for preferred ion	[M+H]+1	138724	19505.3	1.18492e+08	1.09655e+08	1.24472e+08	9.82398e+07	1.04355e+08	9.85344e+07	1.33768e+08	1.19744e+08	1.25378e+08	1.7788e+08	2.32528e+08	1.8486e+08	7.40181e+07	8.07556e+07	7.31578e+07	1.19698e+08	1.36814e+08	1.11532e+08	2.05775e+08	1.56716e+08	2.42618e+08	5.48892e+07
83	Linoleyl carnitine	C25 H45 N O4	No results	No results	No results	No results	Full match	No results				-2.73	423.334	424.341	4.607	2.73943e+08	2	0				No matches found	No matches found	DDA for preferred ion	[M+H]+1	39140.8	23701.3	5.01677e+07	4.8911e+07	5.39185e+07	4.44052e+07	4.36154e+07	4.2819e+07	3.07105e+07	2.79942e+07	2.83756e+07	4.74025e+07	5.39385e+07	4.78234e+07	3.33738e+07	3.55736e+07	3.37156e+07	4.23373e+07	5.11668e+07	4.04901e+07	7.68321e+07	6.9354e+07	8.55597e+07	9.20734e+07
84	Trimethoprim	C14 H18 N4 O3	Full match	No results	No results	No results	Full match	No results				-3.21	290.137	291.144	5.11	2.73491e+08	2	0				No matches found	No matches found	DDA for preferred ion	[M+H]+1	32573.6	8332.57	2.61288e+07	2.58103e+07	2.73024e+07	2.38853e+07	2.43484e+07	2.42411e+07	974459	799118	996859	4.42658e+06	4.79289e+06	4.22086e+06	8.91076e+07	9.75187e+07	8.72833e+07	1.06702e+06	1.2637e+06	1.04101e+06	255488	232953	217921	7.00226e+07
85	Nudifloramide	C7 H8 N2 O2	Full match	No results	No results	No results	Full match	No results				-2.09	152.058	153.065	7.129	2.7134e+08	2	0				No matches found	No matches found	DDA for preferred ion	[M+H]+1	436656	391626	4.67051e+07	4.43861e+07	4.21843e+07	4.09689e+07	4.2248e+07	4.07919e+07	8.80623e+06	7.67848e+06	8.17378e+06	2.88844e+07	3.01759e+07	2.6805e+07	5.20471e+07	4.89265e+07	4.60205e+07	1.01308e+07	1.13697e+07	1.0237e+07	5.6546e+07	4.50707e+07	5.03226e+07	7.50915e+07
86	sn-Glycerol 3-phosphate	C3 H9 O6 P	Full match	Full match	Full match	Not the top hit	Full match	Full match	2		Lipid anabolism/catabolism	-0.73	172.014	171.006	8.636	2.68497e+08	2	1	1	90.7	9.5	Single match found	Single match found	DDA for preferred ion	[M-H]-1	74149.4	23365.3	8.29238e+07	8.10755e+07	8.99909e+07	8.32686e+07	8.01947e+07	8.26908e+07	9.42449e+07	8.83568e+07	9.24145e+07	8.20986e+07	8.24192e+07	7.02261e+07	9.38867e+07	9.7331e+07	9.57368e+07	1.28526e+08	1.23217e+08	1.14471e+08	9.72654e+07	9.9042e+07	1.1048e+08	1.72493e+08
87	4-methylphenyl sulfate	C7 H8 O4 S	Full match	No results	No results	Full match	Full match	No results				-0.7	188.014	187.007	4.547	2.64588e+08	2	0				No matches found	No matches found	DDA for preferred ion	[M-H]-1	159618	301418	5.32323e+07	5.13251e+07	5.24286e+07	4.96338e+07	4.90452e+07	4.76037e+07	2.55345e+07	2.42285e+07	2.46122e+07	3.60477e+06	3.78963e+06	3.66728e+06	2.80772e+07	3.01308e+07	3.05006e+07	3.09282e+07	3.62314e+07	3.32338e+07	9.29777e+06	8.89086e+06	1.00677e+07	3.63208e+07
88	4-Hydroxybutyric acid (GHB)	C4 H8 O3	Full match	Full match	No results	Partial match	Partial match	No results				-0.19	104.047	103.04	7.583	2.64508e+08	11	2	1	84.9	71.2	No matches found	No matches found	DDA for preferred ion	[M-H]-1	4.09052e+07	2.78356e+07	1.00139e+08	1.24359e+08	1.24214e+08	1.06828e+08	1.10888e+08	1.18543e+08	9.43843e+07	8.4298e+07	9.12316e+07	6.03369e+07	5.45696e+07	5.45733e+07	1.04691e+08	1.08514e+08	9.73376e+07	9.12049e+07	1.00712e+08	8.71672e+07	1.47649e+08	8.80205e+07	1.56102e+08	1.21196e+08
89	APM	C7 H13 N O4	Full match	No results	No results	No results	Full match	No results				-2.23	175.084	176.091	7.413	2.6294e+08	5	0				No matches found	No matches found	DDA for preferred ion	[M+H]+1	8.06914e+06	1.7325e+06	2.85798e+07	2.5798e+07	3.08123e+07	2.17484e+07	2.24505e+07	2.36902e+07	1.41179e+07	1.22277e+07	1.26496e+07	8.9035e+06	9.65325e+06	7.2854e+06	2.46996e+08	2.6294e+08	2.48171e+08	1.05791e+07	1.32414e+07	1.11427e+07	4.15279e+06	2.29266e+06	4.94933e+06	1.1957e+07
90	Docosahexaenoic acid	C22 H32 O2	Full match	Full match	No results	Full match	Full match	No results				-0.74	328.24	327.233	3.887	2.62227e+08	6	1	1	88.5	72.8	No matches found	No matches found	DDA for preferred ion	[M-H]-1	211488	72477.4	9.24395e+07	8.53875e+07	9.78937e+07	7.87734e+07	7.87893e+07	7.91803e+07	1.14416e+08	1.00776e+08	1.0197e+08	2.45591e+08	2.62227e+08	2.3963e+08	2.03241e+07	2.30212e+07	2.13552e+07	5.48222e+07	6.31554e+07	5.32217e+07	1.10506e+08	9.19529e+07	1.16127e+08	6.12946e+07
91	3-Methylhistamine	C6 H11 N3	Full match	Full match	No results	Not the top hit	Not the top hit	No results				-1.31	125.095	126.102	9.712	2.52524e+08	3	3	1	84	9.2	No matches found	No matches found	DDA for preferred ion	[M+H]+1	3.47597e+06	2.87594e+07	3.43015e+07	6.9063e+06	1.24138e+07	3.14098e+07	7.46878e+06	1.51974e+07	1.07791e+07	1.14011e+07	4.22894e+07	3.30613e+06	1.34096e+07	4.37847e+06	3.77042e+07	3.75826e+07	1.18105e+07	6.18256e+06	1.15959e+07	1.46087e+07	3.25175e+07	2.43472e+08	2.41828e+07	1.95288e+07
92	Adenosine	C10 H13 N5 O4	No match	Invalid mass	No results	No results	No results	No results				-63749.4	250.07	268.103	7.583	2.52422e+08	0	1	1	93.6	9.7	No matches found	No matches found	DDA for other ion	[M+NH4]+1	855206	13867.2	6.73792e+07	6.77945e+07	7.42326e+07	5.41434e+07	5.66974e+07	5.90823e+07	2.43506e+08	2.2128e+08	2.52422e+08	2.50416e+07	2.7749e+07	1.75051e+07	2.98555e+07	3.33693e+07	3.12098e+07	8.77329e+07	9.68269e+07	8.48309e+07	6.70448e+07	3.80026e+07	8.58963e+07	4.90079e+07
93	Deoxyguanosine	C10 H13 N5 O4	Full match	Partial match	Partial match	Partial match	Partial match	Full match				-2.84	267.096	268.103	7.582	2.52422e+08	6	1	1	93.6	9.7	Single match found	Single match found	DDA for preferred ion	[M+H]+1	855206	13867.2	6.73792e+07	6.77945e+07	7.42326e+07	5.41434e+07	5.66974e+07	5.90823e+07	2.43506e+08	2.2128e+08	2.52422e+08	2.50416e+07	2.7749e+07	1.75051e+07	2.98555e+07	3.33693e+07	3.12098e+07	8.77329e+07	9.68269e+07	8.48309e+07	6.70448e+07	3.80026e+07	8.58963e+07	4.90079e+07
94		C10 H19 O7 P3	Full match	No results	No results	No results	No results	No results				-4.65	344.033	343.025	4.824	2.48163e+08	0	0				No matches found	No matches found	DDA for preferred ion	[M-H]-1	147171	48315.2	7.97271e+07	7.87545e+07	8.25432e+07	6.8203e+07	6.94581e+07	6.45052e+07	812676	650375	725803	7.02114e+07	7.58896e+07	7.2927e+07	8.72865e+07	9.40525e+07	8.84199e+07	824613	967684	918112	1.1715e+08	1.04832e+08	1.21164e+08	6.00677e+07
95		C22 H22 N10 O3 S	Full match	No results	No results	No results	No match	No results	4	The annotation in the chemspider node did not match any of the predicted compositions therefore I changed for the top-ranked formula.		-4.85	506.157	507.165	4.682	2.41711e+08	2	0				No matches found	No matches found	DDA for preferred ion	[M+H]+1	23132.1	11388.1	4.13752e+07	4.07004e+07	4.62631e+07	3.64374e+07	3.63417e+07	3.35609e+07	2.09843e+08	1.96986e+08	1.94231e+08	220946	246226	208478	41315	43003.6	42237	1.96125e+08	2.41711e+08	1.94533e+08	1.05317e+07	9.25519e+06	1.11999e+07	4.336e+07
96	(2,3-Dimethyltricyclo[2.2.1.0~2,6~]hept-3-yl)acetic acid = Norecasantalic acid	C11 H16 O2	Full match	No results	No results	No results	Not the top hit	No results	3	Partially matches the HMDB predicted MS/MS spectrum of norecasantalic acid at 10 V (splash10-01q9-0900000000-6391abf71a1be9dacede): m/z 181.1219 (Δ6 ppm), m/z 163.1114 (Δ5 ppm), m/z 145.1009 (Δ6 ppm), m/z 135.1165 (Δ6 ppm), m/z 121.1009 (Δ7 ppm).		-2.54	180.115	181.122	4.512	2.33146e+08	10	0				No matches found	No matches found	DDA for preferred ion	[M+H]+1	1.33169e+06	1.74616e+06	7.62767e+07	7.02761e+07	6.92028e+07	6.15983e+07	5.84004e+07	6.07671e+07	5.63807e+07	5.26064e+07	5.18108e+07	3.35316e+07	3.41468e+07	3.32673e+07	1.52553e+08	1.62703e+08	1.47033e+08	5.63326e+07	6.57555e+07	5.46372e+07	1.59801e+08	1.31859e+08	1.67736e+08	2.26845e+07
97	Myristic acid	C14 H28 O2	Full match	Full match	No results	Full match	Full match	No results				-0.08	228.209	227.202	3.977	2.31813e+08	14	1	1	82.9	9.1	No matches found	No matches found	DDA for preferred ion	[M-H]-1	3.14438e+07	1.16131e+07	9.84408e+07	9.23817e+07	9.87957e+07	8.38926e+07	8.04279e+07	8.00996e+07	2.14248e+08	1.94159e+08	2.01676e+08	1.15981e+08	1.19056e+08	1.18966e+08	3.75129e+07	4.1696e+07	4.068e+07	1.08272e+08	1.2043e+08	1.05816e+08	3.21858e+07	2.90471e+07	3.33854e+07	5.74917e+07
98	Xanthine	C5 H4 N4 O2	Full match	Full match	Partial match	Partial match	Full match	Full match	2		Nucleotide metabolism (purine)	-0.85	152.033	151.026	8.357	2.31751e+08	3	1	1	80.7	9	No matches found	Single match found	DDA for preferred ion	[M-H]-1	71859.4	97482.3	1.45578e+08	1.39024e+08	1.26906e+08	1.20717e+08	1.07497e+08	1.12318e+08	1.73907e+08	1.66534e+08	1.87112e+08	2.1217e+08	2.31751e+08	1.91001e+08	1.28062e+08	1.31316e+08	1.12065e+08	1.89597e+08	1.94415e+08	1.80697e+08	1.26358e+08	1.3261e+08	1.20662e+08	1.23377e+08
99	α-linolenate	C18 H30 O2	Full match	No results	Full match	Full match	Full match	No results				-0.57	278.224	277.217	3.935	2.29425e+08	5	0				No matches found	No matches found	DDA for preferred ion	[M-H]-1	199831	66581.5	7.48962e+07	6.83716e+07	7.66644e+07	6.23889e+07	6.32909e+07	6.29734e+07	1.82248e+08	1.63167e+08	1.66675e+08	2.17334e+08	2.29425e+08	2.17506e+08	3.36132e+07	3.67252e+07	3.45239e+07	9.00116e+07	1.0316e+08	8.79936e+07	3.829e+07	3.22608e+07	3.93046e+07	5.09744e+07
100	3-acetamidopropanal	C5 H9 N O2	Full match	Partial match	Partial match	Not the top hit	Not the top hit	No results	4			-1.69	115.063	133.097	11.935	2.29067e+08	6	2	1	89.9	9.5	No matches found	No matches found	DDA for preferred ion	[M+NH4]+1	542193	1.45151e+06	1.04767e+08	1.0027e+08	9.00505e+07	9.75752e+07	1.1297e+08	9.90562e+07	2.10124e+08	2.22657e+08	1.94285e+08	8.70149e+07	8.5681e+07	1.06497e+08	4.6694e+07	4.9537e+07	6.23613e+07	2.29067e+08	1.63368e+08	2.00812e+08	5.27791e+07	5.03757e+07	5.04379e+07	7.66169e+07
101		C14 H23 O7 P3	Full match	No results	No results	No results	No results	No results				1.91	396.066	397.074	8.915	2.22409e+08	0	0				No matches found	No matches found	DDA for preferred ion	[M+H]+1	16789.9	18677.6	1.9897e+07	2.05685e+07	1.61945e+07	1.58571e+07	1.00463e+07	1.51348e+07	39428.1	38372.9	45528	24198.1	25833.7	23521.6	18492.8	19193.5	18476.4	46938.6	33128.2	35737.4	2.22409e+08	4.39164e+07	6.31136e+07	385096
102		C10 H8 O3 S	Full match	No results	No results	No results	No results	No results				-0.75	208.019	207.012	4.808	2.20909e+08	0	0				No matches found	No matches found	DDA for preferred ion	[M-H]-1	289096	5.88555e+06	2.62222e+07	2.56753e+07	2.58998e+07	2.20345e+07	2.27478e+07	2.04001e+07	3.36838e+07	2.97994e+07	3.37039e+07	4.63901e+06	4.95298e+06	5.17591e+06	7.52508e+06	1.12283e+07	8.43953e+06	6.35258e+06	7.88509e+06	5.55735e+06	5.72207e+06	5.53814e+06	5.83686e+06	5.14702e+06
103	L-Tyrosine	C9 H11 N O3	No match	Invalid mass	No match	No match	No match	No results				-94032.5	164.047	182.081	8.888	2.20755e+08	18	2	1	92.9	83.4	No matches found	No matches found	DDA for other ion	[M+NH4]+1	916479	139744	5.94872e+07	6.02693e+07	8.76101e+07	6.9618e+07	1.20323e+08	9.89011e+07	1.65638e+08	1.7153e+08	1.12909e+08	5.39173e+07	5.99598e+07	3.57809e+07	2.9113e+07	3.60634e+07	4.77203e+07	1.47715e+08	1.20121e+08	1.44829e+08	3.85764e+07	4.01049e+07	4.73535e+07	5.98829e+07
104	O-butanoyl-L-carnitine	C11 H22 N O4	No match	No results	No results	Invalid mass	No match	No results				-4343.27	231.147	232.154	4.491	2.14948e+08	4	0				No matches found	No matches found	DDA for preferred ion	[M+H]+1	1.40229e+06	655956	5.48528e+07	5.26831e+07	5.18625e+07	4.20295e+07	3.93014e+07	3.89264e+07	4.43199e+07	3.76242e+07	4.0065e+07	2.49264e+07	2.59327e+07	2.63728e+07	1.23849e+08	1.34487e+08	1.15637e+08	3.64144e+07	4.79705e+07	3.70225e+07	1.23861e+08	9.93199e+07	1.32514e+08	1.12258e+07
105	Betaine	C5 H11 N O2	Full match	Full match	Partial match	Partial match	Partial match	No results				-1.79	117.079	118.086	0.594	2.14198e+08	7	4	1	84.9	9.2	No matches found	No matches found	DDA for preferred ion	[M+H]+1	2.58675e+07	2.47945e+07	9.22425e+06	3.54005e+07	1.3471e+07	1.29819e+07	2.75782e+07	2.97609e+07	1.15088e+07	2.10056e+07	1.80187e+07	3.26937e+07	1.45095e+07	3.4143e+07	2.46627e+07	1.86013e+07	1.57489e+07	2.32864e+07	1.32038e+07	3.06338e+07	1.49969e+07	1.92717e+07	1.38415e+07	1.11686e+07
106	Glycochenodeoxycholic acid	C26 H43 N O5	Full match	Full match	No results	Full match	Full match	No results				-1	449.314	448.307	4.345	2.12331e+08	1	3	1	96.6	9.8	No matches found	No matches found	DDA for preferred ion	[M-H]-1	209043	67515.2	3.51678e+07	3.52325e+07	3.61762e+07	3.1919e+07	3.25289e+07	3.11015e+07	3.07109e+07	2.84254e+07	3.00222e+07	2.29307e+07	2.38531e+07	2.22504e+07	6.22233e+06	6.9567e+06	6.70995e+06	3.37405e+07	3.98097e+07	3.42379e+07	4.05819e+07	3.63621e+07	4.30826e+07	1.80204e+08
107	Tazobactam	C10 H12 N4 O5 S	Full match	No results	No results	No results	Full match	No results				-1.66	300.052	299.045	5.2	2.07182e+08	1	0				No matches found	No matches found	DDA for preferred ion	[M-H]-1	68991.6	26922.8	6.23391e+07	6.07847e+07	6.22331e+07	5.55546e+07	5.36109e+07	4.81363e+07	7.40949e+07	6.40624e+07	7.56053e+07	139822	162474	188767	25551.7	41945.6	46432.6	7.6219e+07	9.1411e+07	8.27444e+07	2.18757e+07	1.88525e+07	2.04004e+07	4.88415e+07
108		C6 H16 N O7 P	Full match	No results	No results	No results	No results	No results				-1.02	245.066	244.059	8.616	1.99089e+08	0	0				No matches found	No matches found	DDA for preferred ion	[M-H]-1	67977.7	65233.5	3.72457e+07	3.5563e+07	3.76897e+07	3.42619e+07	3.23468e+07	3.36302e+07	2.48604e+07	2.30924e+07	2.35109e+07	6.43886e+07	6.44213e+07	5.6314e+07	8.13682e+06	8.03628e+06	7.54053e+06	2.26075e+07	2.24485e+07	2.11793e+07	1.37206e+07	1.30393e+07	1.51032e+07	9.26044e+06
109		C4 H7 N O3 S	Full match	No results	No results	No results	No results	No results				-0.26	149.015	148.007	7.207	1.98626e+08	0	0				No matches found	No matches found	DDA for preferred ion	[M-H]-1	112544	44172.5	2.26986e+07	2.21267e+07	2.38065e+07	2.03506e+07	1.96143e+07	1.97447e+07	4.1087e+07	3.65388e+07	3.86447e+07	1.95118e+07	2.04324e+07	1.92501e+07	4.2372e+06	4.14432e+06	4.18265e+06	7.57466e+07	8.07135e+07	7.64343e+07	9.58923e+06	7.48936e+06	9.13554e+06	8.18886e+06
110	1-Linoleoyl-2-Hydroxy-sn-glycero-3-PC	C26 H50 N O7 P	Not the top hit	No results	No results	No results	Full match	No results				-1.78	519.332	520.339	4.645	1.96656e+08	2	0				No matches found	No matches found	DDA for preferred ion	[M+H]+1	39474.1	23903.1	4.62583e+07	4.49719e+07	4.80971e+07	4.00599e+07	3.92394e+07	3.52291e+07	1.96656e+08	1.76816e+08	1.80732e+08	1.26726e+08	1.45643e+08	1.29914e+08	3.51361e+07	3.82874e+07	3.54658e+07	9.46467e+07	1.22143e+08	9.32942e+07	2.28811e+07	1.23036e+07	2.46611e+07	1.76901e+07
111	Isovalerylcarnitine	C12 H23 N O4	Full match	No results	No results	No match	Partial match	No results	2	Matches our MS/MS spectrum of isovalerylcarnitine run with the targeted analysis at 30 V (230420): m/z 60.0810 (Δ2 ppm), m/z 85.0283 (Δ31 ppm), m/z 144.1017 (Δ1 ppm), m/z 187.0961 (Δ2 ppm), 246.1695 (Δ2 ppm).	Fatty acid transport into/out of mitochondria	-4096.47	245.162	246.169	7.104	1.96352e+08	4	0				No matches found	No matches found	DDA for preferred ion	[M+H]+1	479566	558994	6.18916e+07	5.4717e+07	5.98127e+07	5.20622e+07	5.77744e+07	5.10718e+07	5.30696e+07	4.88588e+07	5.35973e+07	1.00676e+07	9.99162e+06	8.22776e+06	7.27145e+07	7.47478e+07	6.33108e+07	5.83264e+07	6.14996e+07	5.29832e+07	7.60747e+07	7.00567e+07	8.01159e+07	1.01845e+08
112	Cefazolin	C14 H14 N8 O4 S3	Full match	No results	No results	No results	Full match	No results				-2.5	454.029	455.036	5.235	1.95633e+08	1	0				No matches found	No matches found	DDA for preferred ion	[M+H]+1	13339	5587.35	2.16086e+07	2.03592e+07	2.00363e+07	1.81783e+07	1.86638e+07	1.6925e+07	39312	33955.1	33525.2	1.10577e+08	1.10619e+08	1.11792e+08	2.65959e+07	3.05465e+07	2.68424e+07	25627.5	32389	19365.8	24614.7	16068.1	21560.7	33647.4
113	Sulfamethoxazole	C10 H11 N3 O3 S	Full match	Full match	No results	No results	Full match	No results				-2.94	253.051	254.059	5.306	1.91781e+08	1	1	1	94.2	81.8	No matches found	No matches found	DDA for preferred ion	[M+H]+1	20999.4	54518.6	2.86848e+07	2.42992e+07	2.78367e+07	1.96393e+07	2.30057e+07	2.0065e+07	58606.3	50620.3	49979.3	1.27909e+07	1.31057e+07	1.31026e+07	1.551e+08	1.70373e+08	1.59585e+08	135928	220648	173616	676518	464875	472955	1.6281e+07
114	(R)-pantothenate	C9 H17 N O5	Full match	No results	Full match	Full match	Full match	No results				-2.25	219.11	220.117	5.573	1.91526e+08	2	0				No matches found	No matches found	DDA for preferred ion	[M+H]+1	358667	13909.6	6.73462e+07	5.92311e+07	6.00942e+07	4.54566e+07	4.41922e+07	3.65385e+07	1.06438e+08	9.41911e+07	1.15246e+08	5.46668e+07	5.99827e+07	5.89175e+07	2.73171e+07	3.41585e+07	3.26697e+07	1.20571e+08	1.46876e+08	1.14173e+08	2.52529e+07	1.94617e+07	2.31825e+07	4.76659e+07
115		C5 H7 N3	Full match	No results	No results	No results	No results	No results				-1.4	109.064	110.071	9.103	1.90221e+08	0	0				No matches found	No matches found	DDA for preferred ion	[M+H]+1	1.45771e+06	1.44224e+06	9.79132e+06	1.12945e+07	2.81172e+07	3.19846e+07	2.20124e+07	2.45574e+07	5.99858e+06	5.52691e+06	6.92126e+06	6.22062e+06	6.98769e+06	1.7693e+06	6.4398e+06	5.94856e+06	8.14211e+06	7.52259e+06	7.48939e+06	6.38376e+06	1.90221e+08	1.80099e+08	1.89639e+08	3.00273e+06
116	thiomorpholine-3-carboxylate	C5 H9 N O2 S	Full match	No results	No results	Full match	Full match	No results				-1.69	147.035	146.028	5.29	1.90106e+08	1	0				No matches found	No matches found	DDA for preferred ion	[M-H]-1	45583.2	16798.1	4.7261e+07	4.14383e+07	4.19382e+07	3.56562e+07	3.39536e+07	3.45357e+07	3.56398e+06	2.95996e+06	3.50639e+06	1.81535e+08	1.88146e+08	1.90106e+08	1.44394e+08	1.55912e+08	1.49905e+08	1.11162e+07	1.24554e+07	1.05821e+07	7.84529e+07	7.21917e+07	8.1717e+07	1.20303e+07
117	Leu-Val	C11 H22 N2 O3	Full match	No results	No results	No results	Full match	No results				-2.02	230.163	231.17	4.665	1.89721e+08	4	0				No matches found	No matches found	DDA for preferred ion	[M+H]+1	35682.2	13056.4	1.73035e+07	1.59104e+07	1.60857e+07	1.43025e+07	1.40332e+07	1.29596e+07	1.89721e+08	1.76877e+08	1.73438e+08	8.34277e+06	9.26693e+06	8.7165e+06	4.45995e+06	4.63496e+06	4.50603e+06	5.02659e+07	5.82223e+07	4.91419e+07	6.04323e+06	5.51241e+06	6.5252e+06	6.19465e+06
118	Glycocholic acid	C26 H43 N O6	Full match	Full match	No results	Full match	Full match	No results				-1.64	465.308	464.301	4.794	1.89048e+08	2	1	1	81.6	9.1	No matches found	No matches found	DDA for preferred ion	[M-H]-1	189257	62131.7	3.1443e+07	3.15048e+07	3.37186e+07	2.8081e+07	2.83337e+07	2.60112e+07	1.54706e+07	1.46582e+07	1.48132e+07	1.58496e+07	1.66147e+07	1.63395e+07	3.18758e+06	3.4753e+06	3.13308e+06	1.77299e+07	2.04157e+07	1.79228e+07	1.19668e+08	1.03224e+08	1.19715e+08	7.04923e+07
119	OS8525000	C13 H20 O2	Full match	No results	No results	No results	Full match	No results				-2.27	208.146	209.153	4.526	1.88486e+08	14	0				No matches found	No matches found	DDA for preferred ion	[M+H]+1	665541	886950	4.51264e+07	4.37897e+07	2.74815e+07	3.90272e+07	2.30006e+07	2.20945e+07	2.45481e+07	2.34512e+07	1.27035e+06	540003	560061	529018	5.51167e+07	6.04968e+07	5.55358e+07	2.98469e+07	3.50688e+07	2.98616e+07	1.0727e+08	9.41482e+07	1.16014e+08	1.96634e+07
120			No results	No results	No results	No results	No results	No results					230.995	229.987	4.937	1.85801e+08	0	0				No matches found	No matches found	No MS2	[M-H]-1	170815	60557.7	3.11547e+07	2.96015e+07	3.27082e+07	2.72848e+07	2.83619e+07	2.56639e+07	1.85801e+08	1.58487e+08	1.77161e+08	111383	164511	121281	58706.1	63989.3	63697.1	1.62903e+08	1.83653e+08	1.58162e+08	128283	91534.7	122575	54963.2
121	L-Glutamine	C5 H10 N2 O3	Full match	Full match	Full match	Not the top hit	Full match	Full match	2		Alanine, aspartate and glutamate metabolism	-0.68	146.069	145.062	9.138	1.83975e+08	4	1	1	86.4	9.3	No matches found	Single match found	DDA for preferred ion	[M-H]-1	64734.2	17849.6	7.23092e+07	6.62968e+07	7.58134e+07	6.0462e+07	7.06676e+07	6.78532e+07	1.7999e+08	1.73379e+08	1.83975e+08	9.05658e+07	9.61725e+07	8.27386e+07	3.72133e+07	4.09336e+07	4.01911e+07	1.79342e+08	1.72749e+08	1.71197e+08	3.24067e+07	3.5337e+07	3.87879e+07	5.54511e+07
122		C7 H10 N2 O3	Full match	No results	No results	No results	No results	No results				-2.17	170.069	153.065	7.151	1.83448e+08	0	0				No matches found	No matches found	DDA for preferred ion	[M+H-H2O]+1	410837	337569	4.67051e+07	4.43861e+07	4.21843e+07	4.09689e+07	4.2248e+07	4.07919e+07	8.80623e+06	7.67848e+06	8.17378e+06	2.88844e+07	3.01759e+07	2.6805e+07	5.20471e+07	4.89265e+07	4.60205e+07	1.01308e+07	1.13697e+07	1.0237e+07	5.6546e+07	4.50707e+07	5.03226e+07	7.50915e+07
123	(4S)-4-[(2E)-2-Octenoyloxy]-4-(trimethylammonio)butanoate	C15 H27 N O4	Full match	No results	No results	No results	Full match	No results				-2.69	285.193	286.201	7.112	1.83263e+08	1	0				No matches found	No matches found	DDA for preferred ion	[M+H]+1	85390.1	41523.5	3.29023e+07	2.85897e+07	3.22342e+07	2.65463e+07	3.00596e+07	2.61153e+07	6.92279e+07	6.40293e+07	7.30946e+07	1.79854e+08	1.83263e+08	1.57531e+08	3.71154e+07	3.77588e+07	3.08325e+07	6.05882e+07	6.58625e+07	5.50132e+07	4.37077e+07	4.11904e+07	4.83754e+07	5.79336e+06
124	Itaconate	C5 H6 O4	Full match	No results	Partial match	Partial match	Partial match	Full match				0.08	130.027	129.019	8.511	1.83048e+08	9	0				Multiple matches found	Single match found	DDA for preferred ion	[M-H]-1	5.11121e+06	1.98602e+06	9.19898e+07	8.69143e+07	7.23333e+07	6.96659e+07	8.84174e+07	6.5395e+07	1.43755e+08	1.71163e+08	1.39374e+08	6.95415e+07	7.56035e+07	4.85556e+07	5.15621e+07	5.27686e+07	5.07375e+07	1.83048e+08	9.56996e+07	1.03541e+08	1.03288e+08	9.30182e+07	9.19019e+07	2.99284e+07
125			No results	No results	No results	No results	No results	No results					78.9823	79.9895	9.251	1.77806e+08	0	0				No matches found	No matches found	DDA for preferred ion	[M+H]+1	729320	2.65017e+07	3.17037e+07	1.15731e+08	2.23638e+07	1.17647e+08	2.35627e+07	1.00413e+08	1.31688e+07	3.82811e+07	1.19761e+08	7.93903e+07	4.35495e+07	1.77806e+08	6.26446e+07	4.3851e+07	3.0457e+07	1.0757e+08	5.54893e+07	7.28896e+07	1.21087e+08	5.79176e+07	4.79977e+07	7.43601e+07
126	Uridine	C9 H12 N2 O6	Full match	Full match	Full match	Full match	Full match	Full match	2		Nucleotide metabolism (pyrimidine)	-1.16	244.069	243.062	8.056	1.7408e+08	2	2	1	92.3	78.2	No matches found	Single match found	DDA for preferred ion	[M-H]-1	83840.3	33562.4	1.19803e+08	1.13921e+08	1.14602e+08	9.37793e+07	9.42255e+07	9.08474e+07	1.54997e+08	1.45863e+08	1.54806e+08	1.51146e+08	1.55572e+08	1.44312e+08	9.96052e+07	1.13348e+08	9.00618e+07	1.61984e+08	1.72717e+08	1.5101e+08	8.77871e+07	8.02315e+07	8.62235e+07	6.01674e+07
127	Bicoumol	C18 H10 O6	No match	No results	No results	No results	Full match	No results				1.3	322.048	321.041	5.232	1.73882e+08	1	0				No matches found	No matches found	DDA for preferred ion	[M-H]-1	57712.5	22136.9	2.24397e+07	2.12181e+07	2.21272e+07	1.94793e+07	1.99915e+07	1.8242e+07	38495.5	30576.9	34134.3	1.12028e+08	1.0707e+08	1.09139e+08	2.6303e+07	2.87275e+07	2.55568e+07	30108.4	31544.7	28475.9	19902.1	20496	22350	21258.3
128	D-erythrose	C4 H8 O4	Full match	No results	No results	Full match	Partial match	No results	4		Carbohydrate. The linear form is from the exposome and the cyclic form is found in many cells in the body, and is associated with scizophrenia.	-0.22	120.042	119.035	9.429	1.73738e+08	7	0				No matches found	No matches found	DDA for preferred ion	[M-H]-1	1.82093e+07	536966	3.24259e+07	2.95813e+07	3.1126e+07	2.3211e+07	3.0635e+07	2.39394e+07	1.73738e+08	1.73058e+08	1.50552e+08	9.10098e+06	8.45005e+06	8.91032e+06	8.66205e+06	9.76547e+06	9.00507e+06	1.51246e+08	1.60029e+08	1.51999e+08	8.49314e+06	8.83945e+06	1.01126e+07	8.84187e+06
129	Lidocaine	C14 H22 N2 O	Full match	No results	No results	No results	Full match	No results				-2.5	234.173	235.18	4.488	1.70995e+08	2	0				No matches found	No matches found	DDA for preferred ion	[M+H]+1	297016	651137	3.04788e+07	2.89436e+07	3.07185e+07	2.59979e+07	2.55729e+07	2.60963e+07	761820	676551	459815	1.57108e+08	1.70995e+08	1.60031e+08	571753	269868	689474	741123	597525	683995	252218	575544	227180	9.62727e+06
130	9,10-DiHOME	C18 H34 O4	Full match	No results	No results	Full match	Partial match	No results	4	One of 2 possible Biocyc matches, the other being 12,13-DiHOME	Cell signalling/fatty acid beta-oxidation. "9,10-DiHOME and 12,13-DiHOME are a naturally occurring proliferator-activated receptor (PPAR) gamma2 ligand, which stimulates adipocytes and inhibits osteoblast differentiation, also which increasing expression of the fatty acid transporter CD36 as well as increasing the expression genes involved in fatty acid uptake and metabolism: FABP4 (Fatty Acid Bi…	-0.37	314.246	313.238	3.886	1.70516e+08	5	0				No matches found	No matches found	DDA for preferred ion	[M-H]-1	1.50092e+06	83087.4	4.79359e+07	4.5561e+07	5.20445e+07	4.11796e+07	4.15672e+07	3.99596e+07	5.71277e+07	5.11624e+07	5.08429e+07	2.15012e+07	2.31917e+07	1.99176e+07	1.14248e+08	1.29031e+08	1.19616e+08	3.02565e+07	3.49881e+07	3.00327e+07	8.31249e+07	6.91555e+07	8.84985e+07	2.91698e+07
131		C12 H23 N O2	Full match	No results	No results	No results	No results	No results				-2.52	213.172	214.18	4.534	1.69619e+08	0	0				No matches found	No matches found	DDA for preferred ion	[M+H]+1	1.39349e+06	2.29924e+06	1.69619e+08	1.55642e+08	1.6093e+08	1.29723e+08	1.20873e+08	1.18075e+08	3.50668e+06	3.28679e+06	3.76571e+06	2.45857e+06	2.72511e+06	2.58171e+06	5.83553e+06	6.35368e+06	5.62541e+06	1.1105e+06	1.35923e+06	1.41092e+06	1.89025e+06	1.35335e+06	1.83512e+06	1.02928e+06
132		C6 H9 N O3 S	Full match	No results	No results	No results	No results	No results				-2.22	175.03	176.037	5.285	1.69292e+08	0	0				No matches found	No matches found	No MS2	[M+H]+1	10701.2	9886.33	1.15908e+07	1.0998e+07	1.08043e+07	1.11069e+07	1.17564e+07	9.61723e+06	2.26582e+06	1.8339e+06	1.62653e+06	5.05583e+06	4.7767e+06	5.11095e+06	1.07107e+07	1.16715e+07	1.23068e+07	2.2205e+06	2.2593e+06	2.3507e+06	1.28962e+07	1.20903e+07	1.33833e+07	7.44049e+06
133		C6 H12 O6	No match	Invalid mass	No results	No results	No results	No results	4	RT and MS/MS looks like glucose but it would be +NH4+ and the molecular ions aren't the perfect m/z. I think this is an adduct of glucose that hasn't been combined with the other adduct.	Glycolysis	94556.8	197.09	198.097	9.419	1.669e+08	0	1	1	87.2	80.4	No matches found	No matches found	DDA for preferred ion	[M+H]+1	16468	8784.33	2.48576e+07	2.25108e+07	2.7528e+07	1.59629e+07	2.52846e+07	1.65139e+07	1.669e+08	1.60325e+08	1.29568e+08	7.92934e+06	6.25457e+06	5.21895e+06	5.5038e+06	6.24405e+06	6.34711e+06	1.25214e+08	1.48596e+08	1.36884e+08	5.57118e+06	5.76502e+06	9.03704e+06	5.26256e+06
134	thiomorpholine-3-carboxylate	C5 H9 N O2 S	Full match	No results	No results	Full match	Full match	No results				-1.75	147.035	148.042	7.106	1.6503e+08	1	0				No matches found	No matches found	DDA for preferred ion	[M+H]+1	7985.42	6443.14	3.33439e+07	2.78565e+07	2.84287e+07	2.33684e+07	2.65107e+07	2.43198e+07	2.90998e+06	2.19075e+06	2.35762e+06	1.58451e+08	1.6503e+08	1.58038e+08	1.37487e+08	1.39337e+08	1.05732e+08	7.83693e+06	7.98235e+06	6.52374e+06	7.11672e+07	6.00798e+07	6.90131e+07	1.15423e+07
135		C7 H10 O6 S	Full match	No results	No results	No results	No results	No results				-2.06	222.019	221.012	7.401	1.60825e+08	0	0				No matches found	No matches found	DDA for preferred ion	[M-H]-1	83164.4	31587.5	6.53908e+07	6.76232e+07	7.76119e+07	6.26916e+07	6.67482e+07	6.38232e+07	1.43805e+08	1.40491e+08	1.34898e+08	1.60355e+07	1.80338e+07	1.43545e+07	1.75872e+07	2.12611e+07	2.12454e+07	1.60825e+08	1.59714e+08	1.48286e+08	4.48779e+07	4.42771e+07	5.46012e+07	2.83275e+07
136	Hydroxynorleucine	C6 H13 N O3	Full match	No results	Partial match	No results	Full match	No results				-2.44	147.089	148.096	8.397	1.57575e+08	5	0				No matches found	No matches found	DDA for preferred ion	[M+H]+1	1.46172e+06	3.88549e+06	2.06811e+07	2.00552e+07	2.46044e+07	1.74483e+07	1.87281e+07	1.61679e+07	7.93172e+06	9.0536e+06	8.67383e+06	7.64006e+06	1.05622e+07	6.77159e+06	1.06022e+07	1.15941e+07	1.09923e+07	7.59941e+06	7.99719e+06	6.53878e+06	8.93841e+07	3.44763e+07	1.04535e+08	6.13253e+06
137	Hexanoylcarnitine	C13 H25 N O4	Full match	Full match	No results	No results	Full match	Full match				-2.5	259.178	260.185	7.101	1.55788e+08	2	1	1	92.8	79.7	No matches found	Single match found	DDA for preferred ion	[M+H]+1	214339	98529.2	3.49467e+07	3.08421e+07	3.30788e+07	2.84025e+07	3.24703e+07	2.85045e+07	2.98528e+07	2.73485e+07	3.09158e+07	3.13894e+07	3.22074e+07	2.70935e+07	3.26415e+07	3.23812e+07	2.69182e+07	3.22273e+07	3.46388e+07	2.84337e+07	2.22662e+07	2.0793e+07	2.34686e+07	8.02558e+07
138	monomethyl phosphate	C H5 O4 P	No results	No results	No results	No results	Full match	No results				-0.08	111.993	110.985	8.523	1.55471e+08	1	0				No matches found	No matches found	DDA for preferred ion	[M-H]-1	56040.8	19901.3	2.24034e+07	2.23527e+07	2.57402e+07	2.34737e+07	2.38901e+07	2.58033e+07	1.53306e+07	1.33527e+07	1.39199e+07	1.09472e+07	1.09668e+07	9.20787e+06	5.88884e+06	6.19608e+06	6.2169e+06	3.01414e+07	3.09683e+07	2.86711e+07	1.9303e+07	1.71434e+07	2.0464e+07	1.41296e+07
139		C9 H22 N O9 P	Full match	No results	No results	No results	No results	No results				-1.08	319.103	318.096	8.718	1.54284e+08	0	0				No matches found	No matches found	DDA for preferred ion	[M-H]-1	62650.8	20111.4	5.17426e+07	5.10794e+07	5.61332e+07	5.04506e+07	5.22341e+07	4.88392e+07	1.53008e+08	1.44846e+08	1.54284e+08	3.33685e+07	3.46732e+07	2.91221e+07	4.81293e+07	4.72836e+07	4.3586e+07	1.4459e+08	1.38396e+08	1.29043e+08	1.82211e+07	1.84963e+07	2.03131e+07	7.63432e+07
140	Dimethyl maleate	C6 H8 O4	Full match	No results	Partial match	No results	Full match	No results	4			-0.63	144.042	143.035	9.417	1.50982e+08	8	0				No matches found	No matches found	DDA for preferred ion	[M-H]-1	3.54625e+06	2.90366e+06	3.68443e+07	3.65786e+07	3.72921e+07	3.63686e+07	3.39844e+07	3.53181e+07	1.45805e+08	1.47425e+08	1.50982e+08	1.21838e+07	1.23642e+07	1.28463e+07	1.33743e+07	1.34764e+07	1.37116e+07	1.43461e+08	1.41223e+08	1.36387e+08	1.10903e+07	1.19486e+07	1.17894e+07	1.2032e+07
141	Palmitoylcarnitine	C23 H45 N O4	Full match	Full match	No results	Invalid mass	Full match	No results				-2.56	399.334	400.341	4.654	1.49132e+08	1	1	1	92.2	63.7	No matches found	No matches found	DDA for preferred ion	[M+H]+1	38324.8	19424.9	4.54583e+07	4.48067e+07	4.911e+07	4.02045e+07	4.08206e+07	3.78892e+07	1.91469e+07	1.70595e+07	1.77276e+07	6.56586e+07	7.61716e+07	6.64309e+07	4.31588e+07	4.6733e+07	4.35551e+07	1.50867e+07	1.8514e+07	1.45861e+07	1.04903e+08	9.47758e+07	1.15507e+08	6.14455e+07
142		C8 H6	Full match	No results	No results	No results	No results	No results				-2.49	102.047	120.081	7.727	1.48608e+08	0	0				No matches found	No matches found	DDA for other ion	[M+NH4]+1	617363	107513	7.68632e+07	7.2759e+07	8.08691e+07	6.385e+07	6.58709e+07	6.35018e+07	1.10505e+08	1.1027e+08	1.12229e+08	5.28251e+07	6.20306e+07	4.94917e+07	4.2486e+07	4.67254e+07	5.08674e+07	1.12692e+08	1.13128e+08	1.04257e+08	3.47119e+07	2.15314e+07	4.07509e+07	2.86593e+07
143		C8 H9 N	Full match	No results	No results	No results	No results	No results				-2.15	119.073	120.081	7.721	1.48608e+08	0	0				No matches found	No matches found	DDA for preferred ion	[M+H]+1	560205	107513	7.68632e+07	7.2759e+07	8.08691e+07	6.385e+07	6.58709e+07	6.35018e+07	1.10505e+08	1.1027e+08	1.12229e+08	5.28251e+07	6.20306e+07	4.94917e+07	4.2486e+07	4.67254e+07	5.08674e+07	1.12692e+08	1.13128e+08	1.04257e+08	3.47119e+07	2.15314e+07	4.07509e+07	2.86593e+07
144	PROPOFOL GLUCURONIDE	C18 H26 O7	Full match	No results	No results	No results	Full match	No results				-0.53	354.168	353.16	4.318	1.48498e+08	1	0				No matches found	No matches found	DDA for preferred ion	[M-H]-1	180415	58269.2	3.42822e+07	3.32796e+07	3.53958e+07	2.99908e+07	3.12405e+07	3.03595e+07	346278	213289	130817	1.42285e+08	1.48498e+08	1.4194e+08	4.23277e+07	4.89872e+07	4.5107e+07	113975	381339	185881	3.97424e+06	3.80497e+06	4.27875e+06	8.7269e+06
145	γ-butyrobetaine	C7 H16 N O2	No match	No results	No results	Invalid mass	No match	No results				-6899.57	145.11	146.117	4.864	1.47845e+08	2	0				No matches found	No matches found	DDA for preferred ion	[M+H]+1	4.8559e+06	1.2555e+06	2.02884e+07	2.10893e+07	2.24195e+07	2.03904e+07	2.08198e+07	1.9167e+07	1.47845e+08	1.34185e+08	1.35847e+08	1.27577e+07	1.37112e+07	1.23125e+07	4.51008e+06	4.86865e+06	4.3687e+06	9.79386e+07	1.09054e+08	9.98443e+07	7.5286e+06	6.99482e+06	7.53062e+06	1.2717e+07
146	MFCD00135289	C44 H80 N O8 P	No results	No results	No results	No results	Full match	No results				-2.25	781.56	782.568	3.997	1.45624e+08	45	0				No matches found	No matches found	DDA for preferred ion	[M+H]+1	36823	20335.5	3.43307e+07	3.27903e+07	3.26209e+07	2.67042e+07	2.61455e+07	2.41229e+07	6.39044e+06	5.01738e+06	5.74056e+06	1.01685e+07	1.05813e+07	1.09413e+07	9.66132e+06	1.06989e+07	1.00953e+07	438683	553825	528562	2.95767e+07	2.46859e+07	3.22409e+07	1.22246e+08
147	N-Acetylaspartic acid	C6 H9 N O5	Full match	Full match	No results	Full match	Full match	No results				-0.92	175.048	174.041	8.59	1.43084e+08	5	1	1	82.6	67	No matches found	No matches found	DDA for preferred ion	[M-H]-1	57946.9	17877	2.26973e+07	2.2089e+07	2.86604e+07	2.82426e+07	2.94652e+07	3.31918e+07	1.6269e+07	1.46477e+07	1.53819e+07	2.18112e+07	2.1594e+07	1.13617e+07	6.8517e+06	7.03389e+06	9.07708e+06	1.7865e+07	1.72475e+07	1.5891e+07	1.03284e+07	1.16079e+07	1.3033e+07	6.83383e+06
148	11-Nitro-1-undecene	C11 H21 N O2	Full match	No results	No results	No results	Full match	No results				-2.27	199.157	200.164	4.595	1.42895e+08	1	0				No matches found	No matches found	DDA for preferred ion	[M+H]+1	1.34427e+06	3.02553e+06	1.42895e+08	1.30785e+08	1.35921e+08	1.06315e+08	1.02663e+08	1.00289e+08	3.07202e+06	2.42789e+06	2.18714e+06	1.90459e+06	1.96356e+06	1.75426e+06	3.10889e+06	3.75402e+06	3.0372e+06	1.45468e+06	1.8257e+06	1.8455e+06	853295	1.60659e+06	2.24843e+06	1.48519e+06
149		C6 H10 N2 O3 S	Full match	No results	No results	No results	No results	No results				-1.3	190.041	191.048	7.107	1.41358e+08	0	0				No matches found	No matches found	DDA for preferred ion	[M+H]+1	9771.96	33446.7	6.92524e+07	6.3081e+07	6.42033e+07	6.87392e+07	6.85197e+07	6.69275e+07	1.30948e+08	1.1865e+08	1.32814e+08	1.47954e+07	1.4897e+07	1.38154e+07	2.03388e+06	2.0512e+06	1.86763e+06	1.41358e+08	1.37959e+08	1.26135e+08	1.42375e+07	1.40245e+07	1.3313e+07	9.73939e+06
150	3-Methylglutarylcarnitine	C13 H23 N O6	Full match	No results	No results	No results	Full match	No results				-3	289.152	290.159	7.638	1.41273e+08	2	0				No matches found	No matches found	DDA for preferred ion	[M+H]+1	85861	16861.6	4.619e+07	4.56959e+07	5.0374e+07	3.67267e+07	3.77265e+07	3.86066e+07	4.64049e+07	4.02997e+07	4.53632e+07	5.41934e+07	6.07321e+07	4.70615e+07	3.0412e+07	3.47429e+07	3.20984e+07	3.54409e+07	3.94016e+07	3.40992e+07	9.61712e+07	6.38154e+07	1.09981e+08	7.13379e+07
151	(.+/-.)-Laudanosine	C21 H27 N O4	Full match	No results	Partial match	No results	Full match	No results				-3.01	357.193	358.2	4.84	1.41078e+08	3	0				No matches found	No matches found	No MS2	[M+H]+1	59773.2	17616.1	2.1988e+07	2.22208e+07	2.42207e+07	2.06907e+07	2.11169e+07	1.98593e+07	104364	94976.4	107889	4.45504e+07	5.15152e+07	4.41075e+07	2.58493e+07	2.73411e+07	2.69306e+07	90500.6	114275	78956.4	4.13954e+07	3.8056e+07	4.41029e+07	125705
152	N(pi)-Methyl-L-histidine	C7 H11 N3 O2	Full match	Partial match	No results	No results	Partial match	Full match				-2.7	169.085	170.092	8.352	1.39946e+08	4	3	1	92	63.2	No matches found	Single match found	DDA for preferred ion	[M+H]+1	349219	150185	1.83375e+07	1.7e+07	2.61325e+07	2.13581e+07	2.23505e+07	2.08283e+07	9.34739e+06	8.9382e+06	1.20198e+07	3.95714e+06	4.5874e+06	1.67861e+06	1.67265e+07	1.43646e+07	1.80634e+07	7.09138e+06	7.58161e+06	7.59664e+06	1.20966e+07	8.79266e+06	2.18635e+07	1.11523e+08
153		C13 H15 N3 O	Full match	No results	No results	No results	No results	No results				-2.32	229.121	230.128	4.631	1.38899e+08	0	0				No matches found	No matches found	DDA for preferred ion	[M+H]+1	18467.8	12856.1	1.61805e+07	1.46482e+07	1.60765e+07	1.29923e+07	1.20078e+07	1.11292e+07	55180.8	49441.5	49670.5	41914.6	42253.2	32393.1	29392.8	34332.4	33720.3	37221.4	45442.3	34315.7	1.20889e+08	1.04286e+08	1.29159e+08	133442
154	salicylamide	C7 H7 N O2	Full match	No results	Partial match	Full match	Not the top hit	No results				-2.1	137.047	138.055	8.341	1.35777e+08	8	0				No matches found	No matches found	DDA for preferred ion	[M+H]+1	655760	104090	3.12108e+07	2.8516e+07	3.57409e+07	2.78769e+07	2.78012e+07	2.44983e+07	1.41052e+07	1.3704e+07	1.16449e+07	7.3678e+06	9.66422e+06	6.34902e+06	8.3292e+07	9.70936e+07	8.9953e+07	1.06425e+07	1.24697e+07	9.17264e+06	4.31368e+07	1.56213e+07	5.24748e+07	3.05714e+07
155	L-Serine	C3 H7 N O3	Full match	Full match	Full match	Full match	Full match	Full match				-0.83	105.043	106.05	9.459	1.34514e+08	3	3	1	94.5	82.2	No matches found	Single match found	DDA for preferred ion	[M+H]+1	150006	69538.4	3.23066e+07	2.76066e+07	2.64285e+07	1.73711e+07	2.63593e+07	1.66254e+07	5.8226e+07	4.48962e+07	2.85418e+07	2.35809e+07	1.78087e+07	1.79942e+07	9.16427e+06	1.04864e+07	8.84983e+06	3.23733e+07	4.54858e+07	3.61079e+07	1.6212e+07	1.6694e+07	2.10296e+07	1.94752e+07
156	L-Isoleucine	C6 H13 N O2	Full match	Full match	Full match	Not the top hit	Not the top hit	No results				-2.08	131.094	132.102	5.004	1.34355e+08	13	3	1	76.7	8.8	No matches found	No matches found	DDA for preferred ion	[M+H]+1	2.64668e+07	2.19731e+07	4.17126e+07	8.68301e+07	3.86024e+07	4.15266e+07	3.90728e+07	4.25219e+07	1.34355e+08	1.19852e+08	1.31128e+08	2.95371e+07	3.97783e+07	9.04676e+07	2.69078e+07	3.05781e+07	2.48679e+07	9.96382e+07	1.0552e+08	1.02909e+08	5.12589e+07	5.18136e+07	5.9223e+07	2.71376e+07
157	Piperidine	C5 H11 N	Full match	No results	No results	No results	Full match	No results				-2.59	85.0889	86.0962	8.035	1.33698e+08	1	0				No matches found	No matches found	DDA for preferred ion	[M+H]+1	1.21363e+07	3.34074e+06	6.90984e+07	6.39784e+07	7.26421e+07	6.43982e+07	6.37563e+07	6.26795e+07	9.52091e+07	9.42815e+07	9.60699e+07	4.73199e+07	5.23219e+07	4.058e+07	3.91115e+07	4.53506e+07	4.24005e+07	9.27786e+07	9.6686e+07	8.908e+07	3.69103e+07	2.78408e+07	3.33262e+07	4.71098e+07
158	8-Amino-7-oxononanoic acid	C9 H17 N O3	Full match	No results	Full match	No results	Full match	No results				-1.97	187.12	188.128	5.279	1.3195e+08	2	0				No matches found	No matches found	DDA for preferred ion	[M+H]+1	2.66712e+06	2.47902e+06	1.3195e+08	1.26701e+08	1.2464e+08	1.09534e+08	1.10012e+08	9.86354e+07	3.21486e+06	2.53062e+06	3.07161e+06	2.73751e+06	2.55449e+06	2.46662e+06	2.90529e+06	3.55681e+06	2.68355e+06	2.00292e+06	3.08895e+06	2.20641e+06	2.65404e+06	2.12072e+06	2.70639e+06	2.66653e+06
159	Uracil	C4 H4 N2 O2	Full match	Full match	Full match	Full match	Full match	Full match				-0.3	112.027	111.02	7.778	1.30159e+08	2	2	1	97.6	9.9	No matches found	Single match found	DDA for preferred ion	[M-H]-1	1.59401e+06	1.23335e+06	6.67941e+07	6.58851e+07	6.90328e+07	5.63837e+07	5.67982e+07	5.33743e+07	5.78651e+07	5.40623e+07	5.77081e+07	9.13366e+07	9.85815e+07	8.99574e+07	4.38271e+07	4.72526e+07	4.24624e+07	6.95999e+07	7.4846e+07	6.73326e+07	7.00541e+07	5.94428e+07	7.33782e+07	4.25681e+07
160	Ethyl eicosapentaenoic acid	C22 H34 O2	Full match	No results	No results	No results	Full match	No results				-0.79	330.256	329.248	3.879	1.29946e+08	8	0				No matches found	No matches found	DDA for preferred ion	[M-H]-1	217568	74561.2	3.00272e+07	2.69416e+07	3.14037e+07	2.51827e+07	2.62309e+07	2.48102e+07	1.3392e+07	1.21419e+07	1.19085e+07	2.73469e+07	2.89047e+07	2.63948e+07	6.66093e+06	7.36812e+06	6.51089e+06	5.90899e+06	6.85738e+06	5.93466e+06	2.64458e+07	2.2617e+07	2.80227e+07	2.70535e+07
161			No results	No results	No results	No results	No results	No results					99.9741	98.9669	9.327	1.28427e+08	0	0				No matches found	No matches found	DDA for preferred ion	[M-H]-1	7.11897e+06	4.85595e+06	6.2698e+07	5.71163e+07	6.51433e+07	4.34019e+07	6.05771e+07	4.50995e+07	5.08512e+07	4.88381e+07	4.29505e+07	8.95889e+07	9.37702e+07	6.96879e+07	5.31313e+07	5.85643e+07	5.59881e+07	5.06893e+07	5.61957e+07	5.06909e+07	4.57964e+07	4.96586e+07	5.91178e+07	2.33112e+07
162	5,6-dihydrothymine	C5 H8 N2 O2	Full match	No results	No results	Full match	Full match	No results				-1.56	128.058	129.066	9.031	1.28282e+08	4	0				No matches found	No matches found	DDA for preferred ion	[M+H]+1	1.70677e+06	2.13127e+06	1.69331e+07	1.74386e+07	1.81753e+07	1.41206e+07	1.62332e+07	1.58887e+07	4.33654e+07	4.16957e+07	3.92391e+07	4.04228e+07	3.76454e+07	3.49779e+07	3.61919e+07	3.60872e+07	3.51878e+07	4.00859e+07	4.35022e+07	3.79041e+07	6.60114e+07	5.85392e+07	7.49364e+07	5.15476e+07
163	5,6-dihydrothymine	C5 H8 N2 O2	Full match	No results	No results	Full match	Full match	No results				-1.94	128.058	129.066	8.811	1.28282e+08	4	0				No matches found	No matches found	DDA for preferred ion	[M+H]+1	856182	2.13127e+06	1.69331e+07	1.74386e+07	1.81753e+07	1.41206e+07	1.62332e+07	1.58706e+07	502032	345968	418309	582160	650347	528935	3.61007e+07	3.61264e+07	3.51878e+07	390560	535583	357149	6.60114e+07	5.85392e+07	6.9568e+07	1.57341e+07
164	tranexamic acid	C8 H15 N O2	Full match	No results	No results	No results	Full match	No results				-1.95	157.11	158.117	5.002	1.26581e+08	2	0				No matches found	No matches found	DDA for preferred ion	[M+H]+1	3.77449e+06	3.76121e+06	1.26581e+08	1.20822e+08	1.2573e+08	1.09242e+08	9.88118e+07	9.71841e+07	3.85258e+06	2.78386e+06	3.94434e+06	5.38181e+06	5.21106e+06	3.7053e+06	4.12803e+06	6.30738e+06	3.43055e+06	1.83118e+06	3.00431e+06	1.96749e+06	3.5606e+06	4.15299e+06	4.35107e+06	4.22915e+06
165	Urocanic acid	C6 H6 N2 O2	Full match	Full match	No results	Partial match	Partial match	No results				-2.23	138.043	139.05	7.892	1.24954e+08	6	2	1	90.5	57.6	No matches found	No matches found	DDA for preferred ion	[M+H]+1	619591	1.28689e+06	1.4471e+07	1.38945e+07	1.56362e+07	1.21892e+07	1.4062e+07	1.25874e+07	4.20462e+06	3.95435e+06	4.16713e+06	2.07539e+07	2.55866e+07	2.04556e+07	1.78594e+07	1.91388e+07	1.81965e+07	1.7972e+06	2.0799e+06	1.89906e+06	1.05691e+08	8.11758e+07	1.24954e+08	3.15577e+06
166	MFCD00153469	C12 H23 N O3	Full match	No results	No results	No results	Full match	No results				-1.86	229.167	230.175	4.541	1.21807e+08	1	0				No matches found	No matches found	DDA for preferred ion	[M+H]+1	2.14539e+06	3.06157e+06	1.21807e+08	1.13635e+08	1.18888e+08	9.76237e+07	9.57043e+07	9.16186e+07	3.60194e+06	2.95892e+06	3.1714e+06	2.42539e+06	2.70895e+06	3.55713e+06	3.63047e+06	3.74776e+06	3.24828e+06	3.42209e+06	3.68534e+06	3.18619e+06	2.88368e+06	2.20632e+06	2.94251e+06	2.9084e+06
167			No results	No results	No results	No results	No results	No results					317.183	318.19	7.216	1.20215e+08	0	0				No matches found	No matches found	DDA for preferred ion	[M+H]+1	26004.4	10539	1.99586e+07	1.91067e+07	2.00653e+07	1.62732e+07	1.78702e+07	1.65213e+07	1.4556e+07	1.27716e+07	1.38585e+07	4.44249e+07	4.94715e+07	4.16154e+07	3.04318e+07	2.99428e+07	2.89737e+07	1.24546e+07	1.36233e+07	1.29493e+07	5.65e+07	4.39967e+07	6.33428e+07	1.96337e+07
168	Taurine	C2 H7 N O3 S	Full match	Full match	Full match	Full match	Full match	Full match				-0.89	125.015	124.007	9.462	1.19694e+08	1	1	1	90.9	9.5	Single match found	Single match found	DDA for preferred ion	[M-H]-1	52999.3	14075.7	6.92536e+07	6.10293e+07	6.38362e+07	4.5329e+07	5.90847e+07	4.25034e+07	6.40601e+07	6.54511e+07	4.90847e+07	2.98392e+07	2.70005e+07	2.92142e+07	4.19405e+07	4.45925e+07	3.98922e+07	5.12333e+07	6.08121e+07	5.08682e+07	7.68009e+07	7.24241e+07	8.971e+07	3.49656e+07
169			No results	No results	No results	No results	No results	No results					178.095	90.0548	9.036	1.17831e+08	0	0				No matches found	No matches found	DDA for other ion	[M+2H]+2	1.23647e+07	1.40161e+06	9.24733e+06	8.32686e+06	1.11485e+07	7.18908e+06	9.78871e+06	9.35614e+06	1.73661e+07	1.75261e+07	1.58757e+07	6.22573e+06	6.09217e+06	4.84147e+06	4.73696e+06	4.79166e+06	5.46974e+06	1.71722e+07	1.7672e+07	1.47926e+07	3.11193e+06	3.5351e+06	4.75048e+06	1.43504e+07
170	Urate	C5 H4 N4 O3	Full match	Full match	Full match	Not the top hit	Full match	Full match				-0.75	168.028	167.021	8.48	1.177e+08	1	1	1	87.9	9.4	Single match found	Single match found	DDA for preferred ion	[M-H]-1	61416.6	22629.8	6.78498e+07	6.55444e+07	7.33433e+07	6.56992e+07	6.41697e+07	6.63257e+07	1.00234e+08	9.05891e+07	9.64645e+07	1.05833e+08	1.12761e+08	8.37517e+07	6.89704e+07	7.18355e+07	7.1409e+07	9.45234e+07	9.95433e+07	9.2102e+07	3.94353e+07	3.61169e+07	4.3742e+07	4.92007e+07
171		C26 H48 N5 O6 P	Full match	No results	No results	No results	No results	No results				-3.3	557.332	556.325	4.703	1.17428e+08	0	0				No matches found	No matches found	DDA for preferred ion	[M-H]-1	330046	103559	4.43498e+07	4.23804e+07	4.45106e+07	3.803e+07	3.75741e+07	3.53044e+07	1.17428e+08	1.08309e+08	1.12571e+08	6.65937e+07	7.00088e+07	6.70438e+07	3.60486e+07	3.801e+07	3.59487e+07	6.49253e+07	7.96512e+07	6.76418e+07	2.71249e+07	2.3054e+07	2.74072e+07	3.10503e+07
172	2L4RKM5351	C6 H6 O4 S	Full match	No results	No results	No results	Full match	No results				-1.4	173.998	172.991	5.023	1.17378e+08	1	0				No matches found	No matches found	DDA for preferred ion	[M-H]-1	134428	51476.7	2.38032e+07	2.19915e+07	2.41244e+07	1.97758e+07	2.11342e+07	1.91098e+07	1.41084e+06	762485	1.39821e+06	2.28582e+07	2.32691e+07	2.16737e+07	6.444e+06	7.17037e+06	7.028e+06	1.65046e+06	1.87551e+06	1.50935e+06	2.37642e+07	2.19632e+07	2.40892e+07	8.20683e+07
173	Taurochenodeoxycholic acid	C26 H45 N O6 S	Not the top hit	Full match	No results	Full match	Full match	No results				-0.6	499.296	498.289	4.163	1.16173e+08	3	3	1	96.2	9.8	No matches found	No matches found	DDA for preferred ion	[M-H]-1	212172	70553.3	2.08581e+07	1.95091e+07	2.12768e+07	1.86263e+07	1.82958e+07	1.79159e+07	8.58443e+07	7.56533e+07	8.52005e+07	2.33332e+07	2.37136e+07	2.24451e+07	8.80472e+06	1.04293e+07	1.03405e+07	9.72567e+07	1.16173e+08	1.02282e+08	1.11205e+07	1.01765e+07	1.17601e+07	2.28713e+07
174	D-Glycerate	C3 H6 O4	Full match	Full match	Full match	Full match	Full match	Full match				-0.54	106.027	105.019	8.167	1.14574e+08	3	1	1	89.3	9.5	Single match found	Single match found	DDA for preferred ion	[M-H]-1	1.61887e+07	3.02689e+06	3.00459e+07	2.91147e+07	2.98868e+07	2.65362e+07	2.6478e+07	2.6155e+07	2.61057e+07	2.48423e+07	2.71674e+07	6.18369e+07	6.75061e+07	5.48356e+07	2.17491e+07	2.32387e+07	2.20445e+07	3.66591e+07	3.75e+07	3.30572e+07	1.36219e+07	1.30371e+07	1.44072e+07	1.5248e+07
175		C26 H46 N2 O6	Full match	No results	No results	No results	No results	No results				-2.34	482.334	483.342	4.799	1.14212e+08	0	0				No matches found	No matches found	DDA for preferred ion	[M+H]+1	32590.6	10880.1	1.70877e+07	1.72662e+07	1.85261e+07	1.46565e+07	1.5009e+07	1.35017e+07	8.19144e+06	7.76432e+06	7.95899e+06	7.36151e+06	8.36594e+06	7.13585e+06	1.36468e+06	1.44492e+06	1.39493e+06	9.31333e+06	1.18779e+07	9.46402e+06	6.94588e+07	6.18641e+07	7.28777e+07	4.16561e+07
176	tranexamic acid	C8 H15 N O2	Full match	No results	No results	No results	Full match	No results				-2.13	157.11	158.117	8.296	1.13417e+08	2	0				No matches found	No matches found	DDA for preferred ion	[M+H]+1	2.20492e+06	242274	1.2661e+07	1.1e+07	1.26939e+07	1.07162e+07	1.00659e+07	8.50139e+06	448281	425708	272286	553673	789528	478024	925536	770440	1.64485e+06	352409	988552	300741	6.70889e+07	2.5187e+07	8.08621e+07	792621
177	(4S)-4-[(2E)-2-Octenoyloxy]-4-(trimethylammonio)butanoate	C15 H27 N O4	Full match	No results	No results	No results	Full match	No results				-2.91	285.193	286.2	5.284	1.12129e+08	1	0				No matches found	No matches found	DDA for preferred ion	[M+H]+1	133110	50642.2	2.19419e+07	2.23636e+07	2.55304e+07	2.09161e+07	2.21539e+07	2.16546e+07	5.98954e+07	5.38052e+07	5.2723e+07	1.09226e+08	1.12129e+08	9.6727e+07	2.05905e+07	2.37089e+07	2.31729e+07	4.93316e+07	4.91103e+07	4.6742e+07	2.76244e+07	2.64563e+07	3.33309e+07	3.02306e+06
178	MFCD00025555	C9 H18 N2 O3	Full match	No results	No results	No results	Full match	No results				-1.63	202.131	203.139	5.256	1.10889e+08	5	0				No matches found	No matches found	No MS2	[M+H]+1	335326	516538	1.19365e+07	1.14303e+07	1.14924e+07	1.02478e+07	1.0788e+07	1.0005e+07	1.10889e+08	9.77259e+07	1.06099e+08	3.4827e+06	3.49898e+06	3.28221e+06	2.38747e+06	2.93985e+06	2.64352e+06	3.74591e+07	4.17059e+07	3.78537e+07	3.36662e+06	3.46673e+06	3.75177e+06	3.63081e+06
179			No results	No results	No results	No results	No results	No results					117.12	118.127	8.177	1.07319e+08	0	0				No matches found	No matches found	DDA for preferred ion	[M+H]+1	522784	50998.1	5.10793e+07	4.85943e+07	5.37418e+07	5.14945e+07	5.35284e+07	5.87061e+07	2.21895e+07	6.68126e+07	4.48076e+07	5.32876e+07	5.97264e+07	4.3622e+07	3.88399e+07	4.97251e+07	4.45549e+07	5.86078e+07	6.69378e+07	1.01211e+07	3.45126e+07	1.73246e+07	2.07178e+07	2.81893e+07
180	(2E)-hexadecenoylcarnitine	C23 H43 N O4	Full match	No results	No results	No results	Full match	No results				-2.51	397.318	398.325	4.691	1.05888e+08	2	0				No matches found	No matches found	DDA for preferred ion	[M+H]+1	39578.7	18366.5	2.39732e+07	2.33934e+07	2.62949e+07	2.16134e+07	2.17265e+07	2.07194e+07	9.0475e+06	7.94801e+06	7.76869e+06	3.60234e+07	4.16644e+07	3.633e+07	1.96797e+07	2.11454e+07	1.99386e+07	1.68406e+07	2.0118e+07	1.59128e+07	3.70579e+07	3.44392e+07	4.16115e+07	3.19409e+07
181	N-{4-[(4R)-4-Methyl-6-oxo-1,4,5,6-tetrahydro-3-pyridazinyl]phenyl}acetamide	C13 H15 N3 O2	Full match	No results	No results	No results	Full match	No results				-2.63	245.116	246.123	5.189	1.05303e+08	1	0				No matches found	No matches found	No MS2	[M+H]+1	21334.2	9266.17	8.74139e+06	8.4642e+06	8.62411e+06	7.29235e+06	8.07183e+06	7.78742e+06	45180.1	40315	32060.1	40771.3	79261.2	50787.5	40779.5	69837	49626.7	18002.9	29633.2	16930.7	5.37603e+07	5.02131e+07	5.60397e+07	46638.3
182	D-Alanyl-D-alanine	C6 H12 N2 O3	Full match	No results	Full match	No results	Full match	No results				-2.03	160.084	161.092	7.45	1.04201e+08	3	0				No matches found	No matches found	DDA for preferred ion	[M+H]+1	597008	340194	2.54752e+07	2.23881e+07	2.8231e+07	1.99981e+07	2.11618e+07	2.24745e+07	1.04201e+08	9.53754e+07	9.99999e+07	1.10401e+07	1.2207e+07	8.92849e+06	9.17419e+06	9.38436e+06	9.56399e+06	3.88517e+07	4.90944e+07	4.00204e+07	1.63684e+07	9.60522e+06	1.86612e+07	1.15957e+07
183		C15 H28 N2 O3 S	Full match	No results	No results	No results	No results	No results				-1.84	316.181	317.189	4.205	1.03869e+08	0	0				No matches found	No matches found	DDA for preferred ion	[M+H]+1	26232	14102.6	1.03869e+08	9.90389e+07	9.9441e+07	8.80942e+07	8.83328e+07	8.14423e+07	267239	197655	282533	558456	631734	519686	574521	713042	745126	280639	382906	299158	2.17889e+06	1.8002e+06	2.38162e+06	1.86016e+06
184	N-Phenylacetylglutamine	C13 H16 N2 O4	Full match	Full match	Partial match	Partial match	Full match	No results				-1.96	264.11	265.118	5.276	1.02534e+08	4	1	1	95.8	85.2	No matches found	No matches found	DDA for preferred ion	[M+H]+1	10234.2	18687.5	2.78286e+07	2.81361e+07	2.6742e+07	2.27298e+07	2.37671e+07	2.09576e+07	9.14756e+07	7.5141e+07	7.89947e+07	7.2854e+06	6.58157e+06	6.93981e+06	1.5883e+07	1.79903e+07	1.74936e+07	8.54489e+07	1.02534e+08	8.76733e+07	2.66046e+06	2.27489e+06	2.54809e+06	6.68627e+07
185	N-Stearoyltyrosine	C27 H45 N O4	Not the top hit	No results	No results	No results	Full match	No results				-2.68	447.334	448.341	4.559	1.02365e+08	2	0				No matches found	No matches found	No MS2	[M+H]+1	36803	22285.7	1.92718e+07	1.86059e+07	2.03271e+07	1.68047e+07	1.70544e+07	1.63746e+07	1.82888e+07	1.65766e+07	1.6643e+07	9.18355e+06	1.07572e+07	9.43557e+06	1.07379e+07	1.20623e+07	1.09882e+07	2.15759e+07	2.56598e+07	2.09516e+07	1.80937e+07	1.5963e+07	1.96951e+07	2.67291e+07
186	Docosatetraenoic acid	C22 H36 O2	Full match	No results	No results	No results	Full match	No results				-0.65	332.271	331.264	3.866	1.02102e+08	6	0				No matches found	No matches found	No MS2	[M-H]-1	220402	75532.2	1.96601e+07	1.85012e+07	2.02812e+07	1.65392e+07	1.70138e+07	1.65776e+07	4.89652e+06	4.50807e+06	4.48438e+06	7.20749e+06	8.03178e+06	6.8825e+06	3.46606e+06	3.81853e+06	3.24573e+06	2.06553e+06	2.33374e+06	1.90171e+06	1.94205e+07	1.55688e+07	2.00861e+07	1.82975e+07
187	Ethanolamine phosphate	C2 H8 N O4 P	Full match	Partial match	Partial match	Partial match	Partial match	Full match				-0.73	141.019	140.012	8.943	1.01024e+08	1	1	1	84	9.2	Single match found	No matches found	DDA for preferred ion	[M-H]-1	68525.2	127104	3.04352e+07	2.96399e+07	3.69926e+07	3.04509e+07	3.44972e+07	3.38484e+07	4.15018e+07	3.94703e+07	3.78696e+07	3.21159e+07	3.2249e+07	2.53804e+07	1.07357e+07	1.19995e+07	1.07779e+07	4.32386e+07	4.21516e+07	4.08768e+07	1.82335e+07	1.93026e+07	2.17703e+07	1.77641e+07
188	MFCD00133435	C26 H52 N O7 P	Full match	No results	No results	No results	Full match	No results				-2.26	521.347	522.354	4.608	1.00385e+08	3	0				No matches found	No matches found	No MS2	[M+H]+1	41859.5	25347.5	3.32177e+07	3.25292e+07	3.53267e+07	2.84057e+07	2.81184e+07	2.54374e+07	1.00201e+08	8.81848e+07	9.15177e+07	6.14216e+07	6.93791e+07	6.23068e+07	2.79454e+07	2.64302e+07	2.46552e+07	4.58025e+07	5.92811e+07	4.53208e+07	2.27075e+07	2.05776e+07	2.46014e+07	3.50511e+07
189		C14 H26 N2 O3 S	Full match	No results	No results	No results	No results	No results				-1.98	302.166	303.173	4.306	9.99811e+07	0	0				No matches found	No matches found	DDA for preferred ion	[M+H]+1	23507.1	13135.1	9.85495e+07	9.99811e+07	9.5682e+07	8.74451e+07	8.15351e+07	8.05249e+07	97146.1	102520	197012	349705	418368	321843	254142	331603	301086	366271	451196	311346	1.13675e+06	1.1601e+06	1.16181e+06	829975
190	(-)-salsolinol	C10 H13 N O2	Full match	No results	No results	Full match	Not the top hit	No results				-2.5	179.094	180.101	4.82	9.97653e+07	11	0				No matches found	No matches found	No MS2	[M+H]+1	2.97994e+06	1.32051e+06	1.19916e+07	1.2101e+07	1.26071e+07	1.17537e+07	1.17701e+07	1.1247e+07	9.97653e+07	9.06811e+07	8.96727e+07	8.10127e+06	9.10665e+06	8.18736e+06	3.00498e+06	3.73333e+06	2.44184e+06	5.28248e+07	6.4939e+07	5.404e+07	3.71665e+06	3.12369e+06	3.5562e+06	7.67315e+06
191		C5 H13 O6 P	Full match	No results	No results	No results	No results	No results				-1.05	200.045	199.038	7.226	9.88737e+07	0	0				No matches found	No matches found	DDA for preferred ion	[M-H]-1	98831.2	37746.9	1.20797e+07	1.1202e+07	1.16709e+07	9.90003e+06	1.0016e+07	9.75614e+06	886672	793465	836923	2.38697e+06	2.63666e+06	2.56118e+06	4.16293e+07	3.90171e+07	3.89695e+07	873227	1.10942e+06	1.01809e+06	1.93318e+06	1.39021e+06	1.77023e+06	3.92099e+06
192	Paraldehyde	C6 H12 O3	Full match	No results	No results	No results	Full match	No results				0.31	132.079	131.071	7.095	9.88176e+07	18	0				No matches found	No matches found	No MS2	[M-H]-1	1.0578e+07	4.22378e+06	1.42772e+07	1.44775e+07	1.0256e+07	1.02343e+07	9.33275e+06	1.18614e+07	3.60987e+06	4.11162e+06	3.76604e+06	6.39021e+06	5.84831e+06	6.68064e+06	2.46593e+06	3.51445e+07	3.41383e+07	4.02487e+06	5.21245e+06	3.07949e+07	1.00444e+07	8.16018e+06	8.46897e+06	5.69122e+06
193		C16 H26 O3 S	Full match	No results	No results	No results	No results	No results				-0.78	298.16	297.153	3.845	9.74002e+07	0	0				No matches found	No matches found	DDA for preferred ion	[M-H]-1	8.76714e+06	1.56621e+07	3.05872e+07	2.82653e+07	3.16987e+07	2.70757e+07	2.69177e+07	2.65312e+07	3.39467e+07	2.9709e+07	3.3336e+07	2.91139e+07	3.00005e+07	2.83521e+07	1.86874e+07	2.12087e+07	2.02741e+07	1.65268e+07	2.10219e+07	1.7274e+07	1.38495e+07	1.23586e+07	1.33643e+07	8.71531e+06
194	meprobamate	C9 H18 N2 O4	Full match	No results	No results	No results	Full match	No results				-1.96	218.126	219.133	5.292	9.73057e+07	9	0				No matches found	No matches found	DDA for preferred ion	[M+H]+1	102396	14297.6	2.10438e+07	1.91853e+07	1.94805e+07	1.65163e+07	1.79187e+07	1.55476e+07	9.73057e+07	8.2956e+07	9.52451e+07	3.31882e+06	3.38639e+06	3.03825e+06	3.19114e+06	3.12395e+06	2.77257e+06	4.52812e+07	5.0048e+07	4.44347e+07	2.60977e+06	2.72511e+06	2.41385e+06	6.75461e+06
195	N3,N4-Dimethyl-L-arginine	C8 H18 N4 O2	Full match	Full match	No results	Partial match	Partial match	No results				-1.63	202.143	203.15	12.036	9.7012e+07	2	1	1	92	83.1	No matches found	No matches found	DDA for preferred ion	[M+H]+1	13582.1	8819.59	1.71068e+07	1.66462e+07	1.85922e+07	1.68941e+07	1.70461e+07	1.49595e+07	1.45666e+07	1.45102e+07	1.32171e+07	1.01331e+07	1.13832e+07	1.10293e+07	5.23873e+06	5.48305e+06	5.33743e+06	1.54633e+07	1.41933e+07	1.3691e+07	8.31498e+06	7.85113e+06	9.09178e+06	9.79055e+06
196			No results	No results	No results	No results	No results	No results					131.118	132.126	9.211	9.64939e+07	0	0				No matches found	No matches found	DDA for preferred ion	[M+H]+1	9471.91	5566.2	3.57819e+07	4.47834e+07	5.08462e+07	3.73889e+07	3.89196e+07	5.01402e+07	9.64939e+07	5.56254e+07	6.29544e+07	1.3515e+07	4.03101e+07	3.75896e+07	2.92961e+07	4.70938e+07	3.20411e+07	4.17314e+07	8.29e+07	4.86068e+07	2.48562e+07	2.39083e+07	5.57505e+07	3.53759e+07
197		C7 H13 N O8 S2	Full match	No results	No results	No results	No results	No results				-2.53	303.007	302	7.514	9.64824e+07	0	0				No matches found	No matches found	DDA for preferred ion	[M-H]-1	104486	388171	5.79687e+07	5.56615e+07	6.68077e+07	5.53067e+07	6.31424e+07	6.07108e+07	4.50444e+07	4.43895e+07	4.53664e+07	9.01444e+07	9.61234e+07	7.45978e+07	6.91242e+07	6.66915e+07	7.56192e+07	5.41486e+07	4.93619e+07	5.61478e+07	8.95627e+07	6.99646e+07	9.64824e+07	6.73819e+07
198	Imidazolelactic acid	C6 H8 N2 O3	Full match	Full match	No results	Partial match	Not the top hit	No results				-1.74	156.053	157.06	7.884	9.64152e+07	4	1	1	89.6	9.5	No matches found	No matches found	DDA for preferred ion	[M+H]+1	39001.3	18698.2	1.13727e+07	1.01939e+07	1.16941e+07	9.25888e+06	1.01873e+07	9.4325e+06	6.23308e+06	5.59541e+06	6.21017e+06	2.82177e+06	3.79901e+06	2.84934e+06	3.30382e+06	3.72581e+06	3.45246e+06	5.26785e+06	5.34825e+06	4.719e+06	7.88779e+07	5.9763e+07	9.64152e+07	9.90406e+06
199		C10 H24 N2 O3	Full match	No results	No results	No results	No results	No results				-2.52	220.178	221.185	8.176	9.56562e+07	0	0				No matches found	No matches found	DDA for preferred ion	[M+H]+1	15515	58378.1	8.50148e+06	1.11427e+07	2.40569e+06	4.05557e+06	3.36478e+06	3.3299e+06	3.52157e+06	1.88615e+06	1.53732e+07	1.29173e+07	7.20352e+06	1.21437e+07	3.5616e+06	3.7838e+06	537939	1.03332e+07	5.84135e+06	7.64535e+06	4.16404e+06	9.20018e+06	2.52129e+06	2.56739e+06
200	methylmalonate	C4 H6 O4	No match	No results	No match	Invalid mass	No match	No results				-17078	116.011	115.004	9.269	9.55335e+07	2	0				No matches found	No matches found	DDA for preferred ion	[M-H]-1	957888	292768	2.4485e+07	3.89597e+07	2.30874e+07	1.75654e+07	2.09978e+07	3.68698e+07	2.42873e+07	4.11827e+07	1.84439e+07	3.81155e+07	3.73211e+07	1.77298e+07	1.16018e+07	1.52744e+07	1.26018e+07	3.20018e+07	3.45977e+07	5.37256e+07	3.59397e+07	3.4175e+07	3.94433e+07	2.63119e+07
201		C3 H3 N4 O3 P	Full match	No results	No results	No results	No results	No results				-1.62	173.994	175.001	8.262	9.46043e+07	0	0				No matches found	No matches found	DDA for preferred ion	[M+H]+1	26412.9	157761	7.26702e+07	5.67791e+07	1.52369e+07	1.17801e+07	2.45e+06	3.25359e+06	574234	552236	1.06664e+06	3.68208e+07	3.12576e+07	8.74445e+07	2.02046e+07	1.19371e+07	4.73059e+06	975425	5.96824e+06	759466	7.87115e+07	5.99313e+06	1.93993e+07	3.965e+07
202	1,2-dibutyrin	C11 H20 O5	Full match	No results	No results	Full match	No results	No results				-0.71	232.131	231.124	4.339	9.26894e+07	0	0				No matches found	No matches found	DDA for preferred ion	[M-H]-1	284065	53511.9	3.20443e+07	3.05336e+07	3.2915e+07	2.77302e+07	2.87358e+07	2.71651e+07	3.09656e+06	2.87097e+06	2.80873e+06	9.54954e+06	1.02724e+07	9.53743e+06	6.46396e+07	7.33183e+07	6.49079e+07	5.66125e+06	6.74144e+06	6.7498e+06	7.19965e+07	6.47068e+07	8.24286e+07	1.98566e+07
203	Glycyl-L-leucine	C8 H16 N2 O3	Full match	Full match	Partial match	No results	Full match	No results				-2.08	188.116	189.123	5.289	9.24717e+07	9	1	1	66.9	67	No matches found	No matches found	DDA for preferred ion	[M+H]+1	1.29846e+06	718515	2.61897e+07	2.44223e+07	2.67401e+07	2.15556e+07	2.36906e+07	2.08021e+07	9.24717e+07	8.01072e+07	8.86066e+07	8.65946e+06	8.92011e+06	7.37129e+06	4.26764e+06	4.73247e+06	4.52126e+06	5.83031e+07	6.3451e+07	5.73728e+07	6.77401e+06	6.52716e+06	8.33699e+06	1.01118e+07
204	S-acetyldihydrolipoamide	C10 H19 N O2 S2	Not the top hit	No results	No results	Full match	Full match	No results				-0.72	249.086	250.093	7.18	9.24349e+07	2	0				No matches found	No matches found	DDA for preferred ion	[M+H]+1	13070.4	13103.5	2.30702e+07	2.04951e+07	2.0596e+07	1.88386e+07	2.04321e+07	1.99327e+07	8.02713e+07	7.11024e+07	8.02608e+07	1.674e+07	1.73617e+07	1.49496e+07	2.07929e+07	1.89463e+07	1.92871e+07	8.61304e+07	9.15346e+07	9.24349e+07	1.52502e+07	1.06782e+07	1.48427e+07	2.34539e+07
205	Glycine	C2 H5 N O2	Full match	Full match	Full match	Full match	Full match	Full match				-0.9	75.032	74.0247	9.51	9.19068e+07	3	1	1	95.8	9.8	No matches found	Single match found	DDA for preferred ion	[M-H]-1	4.93408e+06	3.07594e+06	3.57798e+07	3.78173e+07	3.95545e+07	3.26805e+07	3.77298e+07	3.26429e+07	3.83162e+07	4.04263e+07	3.47676e+07	3.49574e+07	3.5358e+07	3.42362e+07	2.26265e+07	2.3009e+07	2.22123e+07	4.23419e+07	4.62781e+07	4.48553e+07	4.23829e+07	4.26359e+07	4.59357e+07	2.80791e+07
206	Platelet-activating factor	C26 H54 N O7 P	Not the top hit	No results	No results	No results	Full match	No results				-2.26	523.363	524.37	4.604	9.1586e+07	3	0				No matches found	No matches found	DDA for preferred ion	[M+H]+1	42659.1	42609.9	2.52101e+07	2.48396e+07	2.66286e+07	2.14115e+07	2.06943e+07	1.92042e+07	9.1586e+07	8.1965e+07	8.5691e+07	3.4013e+07	3.79346e+07	3.48698e+07	2.76763e+07	3.02997e+07	2.807e+07	3.04141e+07	3.99852e+07	2.96429e+07	1.76429e+07	1.54631e+07	1.84905e+07	3.48413e+07
207	7-Methylxanthine	C6 H6 N4 O2	No match	Invalid mass	No match	No results	No match	No results				-8.98	166.048	165.04	8.4	9.10389e+07	4	2	1	65.8	8.3	No matches found	No matches found	DDA for preferred ion	[M-H]-1	1.7908e+06	384794	3.888e+07	3.97524e+07	3.33748e+07	3.49959e+07	3.50063e+07	3.70784e+07	4.1873e+07	3.99299e+07	4.29757e+07	8.26999e+07	8.25393e+07	7.53081e+07	2.88255e+07	2.95159e+07	3.00012e+07	5.3606e+07	4.60858e+07	4.93632e+07	7.71186e+06	8.44036e+06	6.53311e+06	3.90581e+07
208		C11 H20 N2 O3 S	Full match	No results	No results	No results	No results	No results				-2.23	260.119	261.126	5.144	8.93512e+07	0	0				No matches found	No matches found	DDA for preferred ion	[M+H]+1	19985.2	5112.35	8.74249e+07	8.93512e+07	8.56707e+07	7.37014e+07	7.267e+07	6.09425e+07	375066	337744	429257	135143	131987	420572	103770	197220	99278.9	499288	58491.6	69058.9	297428	264641	308163	209518
209		C8 H17 N O6	Full match	No results	No results	No results	No results	No results				-0.65	223.105	222.098	8.593	8.92171e+07	0	0				No matches found	No matches found	DDA for preferred ion	[M-H]-1	56942.8	17567.2	3.27354e+07	3.12333e+07	3.41931e+07	3.18798e+07	2.8586e+07	3.06079e+07	8.92171e+07	8.12789e+07	8.42246e+07	2.72989e+07	2.64971e+07	2.44542e+07	1.81828e+07	1.85347e+07	1.75289e+07	7.50089e+07	7.88696e+07	6.96965e+07	2.01361e+07	1.83221e+07	2.17394e+07	2.8896e+07
210	Creatinine	C4 H7 N3 O	Full match	Full match	No results	Full match	Partial match	No results				-0.58	113.059	112.052	9.331	8.81411e+07	1	1	1	85.7	9.3	No matches found	No matches found	DDA for preferred ion	[M-H]-1	206335	579596	2.16273e+07	2.08264e+07	2.34266e+07	1.78897e+07	2.70302e+07	1.84552e+07	8.42075e+07	8.81411e+07	5.86619e+07	3.06362e+07	2.95037e+07	2.91651e+07	1.74689e+07	1.92421e+07	1.76354e+07	6.34115e+07	7.01498e+07	7.71353e+07	1.87059e+07	2.09137e+07	1.98026e+07	1.68019e+07
211	Uracil	C4 H4 N2 O2	Full match	Full match	Full match	Full match	Full match	Full match				-0.2	112.027	111.02	8.055	8.78546e+07	2	2	1	97.9	9.9	No matches found	Single match found	DDA for preferred ion	[M-H]-1	2.7917e+06	2.06968e+06	5.9517e+07	5.63269e+07	5.43497e+07	4.52879e+07	4.39707e+07	4.34151e+07	6.54448e+07	6.53843e+07	6.8707e+07	7.94047e+07	7.47109e+07	7.32124e+07	4.68612e+07	5.30774e+07	3.97722e+07	7.19282e+07	7.60598e+07	6.64674e+07	4.66696e+07	3.95353e+07	4.57168e+07	3.1672e+07
212			No results	No results	No results	No results	No results	No results					117.037	118.044	8.174	8.75324e+07	0	0				No matches found	No matches found	DDA for preferred ion	[M+H]+1	558232	85716.3	5.37961e+07	3.81635e+07	4.78999e+07	3.56552e+07	3.76655e+07	4.55e+07	6.87734e+07	2.57843e+07	6.90888e+07	6.39795e+07	4.22154e+07	4.49775e+07	1.57769e+07	4.44598e+07	3.41287e+07	8.75324e+07	8.41576e+07	6.23162e+07	3.18422e+07	1.78076e+07	4.64711e+07	4.28717e+07
213	N-Nonanoylglycine	C11 H21 N O3	Full match	No results	No results	No results	Full match	No results				-1.71	215.152	216.159	4.811	8.63601e+07	1	0				No matches found	No matches found	DDA for preferred ion	[M+H]+1	2.24748e+06	1.83979e+06	8.34505e+07	8.63601e+07	8.5118e+07	7.54436e+07	7.01377e+07	6.42813e+07	3.00867e+06	2.75093e+06	2.42466e+06	2.28711e+06	2.64146e+06	2.69908e+06	4.30261e+06	3.58094e+06	4.37469e+06	2.11388e+06	3.03864e+06	2.21342e+06	4.04941e+06	2.9775e+06	3.93918e+06	3.28588e+06
214	Glycylglycine	C4 H8 N2 O3	Full match	No results	Partial match	Partial match	Not the top hit	Full match				-2.28	132.053	133.06	8.093	8.56584e+07	5	0				Single match found	Single match found	DDA for preferred ion	[M+H]+1	79986.2	30676.7	9.9267e+06	8.2599e+06	1.0677e+07	9.99088e+06	8.75482e+06	8.77547e+06	4.81536e+06	3.94166e+06	4.58048e+06	2.06993e+06	2.75112e+06	1.31884e+06	1.53069e+06	2.32899e+06	1.70489e+06	6.17858e+06	5.50773e+06	4.81337e+06	2.46945e+06	1.64531e+06	3.40838e+06	6.12864e+06
215		C3 H5 N O3 S	Full match	No results	No results	No results	No results	No results				-0.09	134.999	133.992	7.07	8.50591e+07	0	0				No matches found	No matches found	DDA for preferred ion	[M-H]-1	487564	4.99389e+06	1.28762e+07	1.13683e+07	1.26035e+07	1.00141e+07	1.07108e+07	1.06391e+07	1.5343e+07	1.3028e+07	1.33389e+07	4.24351e+06	4.27149e+06	3.94113e+06	6.33643e+06	5.33973e+06	5.9483e+06	3.1628e+06	3.0827e+06	2.95016e+06	6.3981e+06	4.19249e+06	5.86578e+06	4.578e+06
216	Voglibose	C10 H21 N O7	Not the top hit	No results	No results	No results	Full match	No results				2.02	267.132	268.14	8.211	8.49849e+07	1	0				No matches found	No matches found	DDA for preferred ion	[M+H]+1	1.08154e+06	96228.6	4.24658e+07	4.24277e+07	4.71631e+07	4.42367e+07	4.17954e+07	4.23973e+07	3.25801e+07	3.08e+07	3.15728e+07	3.34627e+07	3.4971e+07	1.71534e+07	3.74436e+07	3.90934e+07	3.927e+07	4.29868e+07	4.13456e+07	3.89271e+07	2.93583e+07	2.03423e+07	4.46413e+07	3.4648e+07
217	Leu-Leu	C12 H24 N2 O3	Full match	No results	No results	No results	Full match	No results				-1.88	244.178	245.185	4.424	8.48015e+07	4	0				No matches found	No matches found	No MS2	[M+H]+1	32171.6	144090	6.18421e+06	5.83778e+06	5.67317e+06	4.95754e+06	4.29886e+06	4.1804e+06	8.48015e+07	7.54619e+07	7.74537e+07	2.83882e+06	3.00348e+06	2.74372e+06	1.29199e+06	1.34923e+06	1.41799e+06	2.26254e+07	2.48766e+07	2.27931e+07	1.4062e+06	1.27941e+06	1.74189e+06	2.04009e+06
218	S-Allylcysteine	C6 H11 N O2 S	Full match	No results	Not the top hit	No results	Full match	No results				-2.23	161.051	162.058	5.208	8.45346e+07	2	0				No matches found	No matches found	DDA for preferred ion	[M+H]+1	12574.8	5366.19	5.21149e+07	5.17841e+07	4.64532e+07	4.47261e+07	4.89144e+07	4.43411e+07	7.67016e+06	6.66855e+06	8.01768e+06	3.67015e+07	3.80027e+07	3.90827e+07	3.98889e+07	4.60282e+07	4.23944e+07	2.11438e+07	2.63829e+07	2.26455e+07	8.45346e+07	7.94647e+07	7.60294e+07	6.04947e+07
219	S-3-oxodecanoyl cysteamine	C12 H23 N O2 S	Full match	No results	No results	No results	Full match	No results				-1.22	245.145	246.152	3.99	8.39023e+07	1	0				No matches found	No matches found	DDA for preferred ion	[M+H]+1	24399.5	13474.6	8.36583e+07	7.7949e+07	8.39023e+07	7.46469e+07	7.55169e+07	7.49231e+07	1.62151e+06	1.34854e+06	1.6619e+06	6.52412e+06	7.35946e+06	6.44873e+06	4.2905e+06	4.80436e+06	5.42551e+06	1.30923e+06	1.54699e+06	1.48388e+06	1.04343e+07	9.16204e+06	1.0947e+07	5.59349e+06
220		C3 H7 N5 O S	Invalid mass	No results	No results	No results	No results	No results				6.13	161.038	162.045	8.6	8.35183e+07	0	0				No matches found	No matches found	DDA for preferred ion	[M+H]+1	11297.5	63857.8	1.81831e+07	2.13589e+07	4.36272e+07	3.92542e+07	4.0924e+07	3.20251e+07	7.94118e+07	8.35183e+07	3.70942e+07	3.64585e+07	3.55879e+07	2.84077e+07	2.15711e+07	2.23838e+07	1.97958e+07	4.9308e+07	6.34296e+07	7.26212e+07	3.1875e+06	1.69485e+07	3.306e+07	4.26959e+07
221			No results	No results	No results	No results	No results	No results					131.02	132.027	9.206	8.341e+07	0	0				No matches found	No matches found	DDA for preferred ion	[M+H]+1	8783.87	5204	5.2049e+07	1.17521e+07	5.38281e+07	4.30038e+07	3.0403e+07	3.78518e+07	8.09411e+07	5.54031e+07	7.91765e+07	4.35788e+07	3.0479e+07	3.3851e+07	4.38698e+07	3.20196e+07	2.006e+07	7.37731e+07	7.2388e+07	5.24974e+07	2.17323e+07	3.07497e+07	3.85257e+07	1.32786e+07
222	MEGX	C12 H18 N2 O	Full match	No results	No results	No results	Full match	No results				-2.35	206.141	207.149	5.287	8.14102e+07	2	0				No matches found	No matches found	DDA for preferred ion	[M+H]+1	40800.4	122364	2.6321e+07	2.45656e+07	2.73051e+07	2.27693e+07	2.36653e+07	2.24818e+07	2.82914e+06	2.64143e+06	2.86016e+06	7.5843e+07	8.14102e+07	7.65465e+07	154766	163383	200983	2.73847e+06	2.85109e+06	2.40927e+06	110788	102306	113612	2.97862e+07
223	(2R,2'R,3R,4'R,4a'R,5S,5'S,6'R,8a'S)-5'-(Carboxymethyl)-5'-formyl-5-(3-furyl)-2,4',6'-trihydroxy-2',8a'-bis(hydroxymethyl)octahydro-2'H-spiro[furan-3,1'-naphthalene]-4a'(5'H)-carboxylic acid	C23 H30 O12	No match	No results	No results	No results	Full match	No results				1.46	498.174	248.08	3.889	8.08867e+07	1	0				No matches found	No matches found	DDA for other ion	[M-2H]-2	1.39465e+07	8.05495e+06	1.51102e+07	1.41082e+07	1.5128e+07	1.30145e+07	1.29778e+07	1.34835e+07	1.51404e+07	1.30759e+07	1.43248e+07	3.59539e+06	4.94091e+06	2.36212e+06	8.17835e+06	8.87888e+06	8.26402e+06	5.81657e+06	6.32301e+06	5.56068e+06	7.5754e+06	6.20396e+06	7.41712e+06	4.29613e+06
224		C15 H27 N O5	Full match	No results	No results	No results	No results	No results				-2.31	301.188	302.195	7.316	7.98059e+07	0	0				No matches found	No matches found	DDA for preferred ion	[M+H]+1	58618.1	83990.9	1.24223e+07	1.18073e+07	1.30432e+07	1.03168e+07	1.07702e+07	1.06613e+07	4.45111e+07	3.87587e+07	4.17117e+07	1.49818e+07	1.69892e+07	1.38258e+07	5.15557e+06	5.44387e+06	4.99304e+06	3.70297e+07	4.03466e+07	3.37797e+07	2.88784e+07	2.18566e+07	3.26768e+07	2.20625e+06
225		C12 H14 Cl N O2	Full match	No results	No results	No results	No results	No results				-2.91	239.071	240.078	5.258	7.90956e+07	0	0				No matches found	No matches found	No MS2	[M+H]+1	23986.6	10047.3	6.66847e+06	6.14187e+06	7.47039e+06	5.48187e+06	5.89288e+06	7.04685e+06	70691.9	61059.1	60285.9	110854	112144	107924	96082.6	101432	124775	49491.5	58242.8	49236.3	68780.1	63514.1	70533	5.87432e+07
226		C12 H33 N7 O7	Full match	No results	No results	No results	No results	No results				4.24	387.246	388.253	4.71	7.81969e+07	0	0				No matches found	No matches found	DDA for preferred ion	[M+H]+1	528217	4.34109e+06	1.45216e+07	1.46195e+07	1.63797e+07	1.33523e+07	1.36902e+07	1.26793e+07	1.13799e+07	1.08818e+07	1.02997e+07	7.96608e+06	9.44957e+06	8.12717e+06	4.88125e+06	5.30782e+06	5.11158e+06	9.46672e+06	1.14129e+07	9.11569e+06	6.48618e+06	5.70709e+06	7.41652e+06	9.97347e+06
227	L-Pyroglutamic acid	C5 H7 N O3	Full match	Full match	Full match	Not the top hit	Full match	No results				-1.67	129.042	130.05	8.676	7.76187e+07	7	2	1	82.5	9.1	No matches found	No matches found	DDA for preferred ion	[M+H]+1	230140	224790	2.80863e+07	2.71247e+07	3.19e+07	2.57476e+07	3.19903e+07	2.91066e+07	3.45526e+07	3.44362e+07	3.21865e+07	2.37656e+07	2.84609e+07	1.99792e+07	2.0468e+07	1.99808e+07	2.32762e+07	3.23076e+07	3.04734e+07	3.26477e+07	7.15152e+07	7.06627e+07	7.76187e+07	2.48826e+07
228		C6 H18 N4 O2 P2	Full match	No results	No results	No results	No results	No results				4.21	240.092	241.099	4.748	7.63208e+07	0	0				No matches found	No matches found	No MS2	[M+H]+1	34721.6	15445.6	5.04255e+06	5.42591e+06	5.60893e+06	4.78936e+06	4.69817e+06	4.60067e+06	95347.2	85430.2	85825.9	56309	66229.9	51874.8	50788	59164.1	53496.5	73866.3	168017	59294.4	124046	129781	157468	2.9744e+07
229		C10 H19 N O2	Full match	No results	No results	No results	No results	No results				-2.44	185.141	186.148	4.689	7.62705e+07	0	0				No matches found	No matches found	DDA for preferred ion	[M+H]+1	2.59876e+06	2.64637e+06	7.62705e+07	7.28387e+07	7.40258e+07	6.19896e+07	5.83917e+07	5.41772e+07	2.83563e+06	1.91468e+06	3.44639e+06	1.74255e+06	2.82753e+06	1.74202e+06	3.7326e+06	5.48937e+06	3.61553e+06	1.87426e+06	1.64412e+06	1.22912e+06	2.72702e+06	1.41754e+06	2.44212e+06	1.68305e+06
230	2-exo-hydroxy-1,8-cineole	C10 H18 O2	Full match	No results	No results	Full match	Not the top hit	No results				-0.39	170.131	169.123	4.49	7.55714e+07	50	0				No matches found	No matches found	DDA for preferred ion	[M-H]-1	1.32722e+06	64715.6	1.81474e+07	1.85815e+07	1.89935e+07	1.56172e+07	1.63191e+07	1.47824e+07	1.71327e+07	1.50597e+07	1.49713e+07	7.86639e+06	8.64054e+06	8.38647e+06	4.10215e+07	4.40065e+07	4.00139e+07	1.26894e+07	1.56594e+07	1.34506e+07	4.136e+07	3.61308e+07	4.48158e+07	3.62724e+06
231			No results	No results	No results	No results	No results	No results					343.22	344.227	4.793	7.55608e+07	0	0				No matches found	No matches found	DDA for preferred ion	[M+H]+1	636331	4.05489e+06	1.57014e+07	1.59238e+07	1.7248e+07	1.45781e+07	1.4746e+07	1.34237e+07	1.17852e+07	1.1307e+07	1.08394e+07	8.66779e+06	1.01812e+07	8.10019e+06	5.05291e+06	5.48204e+06	5.10837e+06	1.02257e+07	1.20251e+07	1.00543e+07	6.58798e+06	6.09937e+06	7.41108e+06	1.055e+07
232		C2 H8 N4 O2	Full match	No results	No results	No results	No results	No results				-1.93	120.064	121.072	8.793	7.54159e+07	0	0				No matches found	No matches found	DDA for preferred ion	[M+H]+1	503406	394334	1.77243e+07	2.03692e+07	2.18531e+07	1.30848e+07	1.99543e+07	1.60578e+07	5.99673e+06	5.71085e+06	4.43731e+06	1.55487e+07	1.43944e+07	1.3984e+07	1.92921e+07	1.76653e+07	1.8741e+07	6.77114e+06	5.98228e+06	4.99792e+06	1.30233e+07	1.41322e+07	1.40078e+07	1.57562e+07
233	L,L-diaminopimelate	C7 H14 N2 O4	Full match	No results	Full match	Full match	Full match	No results				-2.03	190.095	191.102	7.482	7.44167e+07	5	0				No matches found	No matches found	DDA for preferred ion	[M+H]+1	47845.4	19683	1.23679e+07	1.10013e+07	1.34023e+07	9.3287e+06	1.01683e+07	1.04011e+07	7.44167e+07	6.87237e+07	7.31546e+07	3.49343e+06	4.13495e+06	2.8501e+06	2.33492e+06	2.37452e+06	2.34946e+06	3.15044e+07	3.82459e+07	3.26773e+07	3.12842e+06	1.68974e+06	3.40547e+06	4.03726e+06
234	L-tryptophanamide	C11 H13 N3 O	Full match	No results	No results	Full match	Full match	No results				-1.91	203.105	204.113	5.126	7.39149e+07	2	0				No matches found	No matches found	No MS2	[M+H]+1	26714.7	13304.4	6.67e+06	6.55718e+06	6.64219e+06	5.58015e+06	6.67312e+06	6.57039e+06	35253.1	26556.7	34723.3	207666	51408.1	75056.7	44016	21584.4	53063.9	30875.7	29354.5	25427.7	5.76561e+07	5.3889e+07	6.23166e+07	60962.1
235		C8 H11 N3 O5 S	Full match	No results	No results	No results	No results	No results				2.83	261.043	262.05	8.621	7.332e+07	0	0				No matches found	No matches found	DDA for preferred ion	[M+H]+1	14917.7	84320.8	1.75716e+07	1.59941e+07	2.17615e+07	2.05438e+07	2.28608e+07	2.50332e+07	1.10149e+07	9.01278e+06	1.0843e+07	4.18957e+07	4.62048e+07	2.50567e+07	5.88677e+06	6.21466e+06	7.24772e+06	8.05343e+06	9.27947e+06	5.36692e+06	9.65287e+06	1.12187e+07	1.36509e+07	6.4671e+06
236		C10 H23 O14 P	Full match	No results	No results	No results	No results	No results				-0.73	398.082	397.075	9.403	7.30671e+07	0	0				No matches found	No matches found	DDA for preferred ion	[M-H]-1	76958.2	20394.4	9.30156e+06	1.17221e+07	1.17803e+07	1.17237e+07	9.38099e+06	1.19132e+07	1.69359e+07	3.16103e+07	7.30671e+07	1.64988e+06	1.88518e+06	1.90162e+06	1.84623e+06	1.74971e+06	2.0956e+06	7.01378e+07	5.02462e+07	5.29389e+07	1.79429e+06	1.48657e+06	1.55387e+06	1.72357e+06
237	L-Methionine	C5 H11 N O2 S	Full match	No results	Full match	Full match	Full match	Full match				-0.72	149.051	148.044	8.253	7.29995e+07	3	0				No matches found	Single match found	DDA for preferred ion	[M-H]-1	74158.6	27062.3	2.49039e+07	2.51025e+07	2.38104e+07	2.31716e+07	2.11216e+07	2.19811e+07	2.95381e+07	2.68323e+07	2.83206e+07	1.5225e+07	1.70682e+07	1.40745e+07	9.37036e+06	1.02524e+07	1.06665e+07	2.95611e+07	3.05595e+07	2.89185e+07	1.10697e+07	1.05838e+07	1.16928e+07	1.64433e+07
238		C26 H46 N2 O5	Full match	No results	No results	No results	No results	No results				-2.05	466.34	467.347	4.369	7.20564e+07	0	0				No matches found	No matches found	No MS2	[M+H]+1	26926.1	16583.2	9.91e+06	9.93841e+06	1.09061e+07	9.0448e+06	8.71206e+06	8.42705e+06	8.87331e+06	7.49727e+06	8.37528e+06	6.22395e+06	7.19848e+06	6.61219e+06	1.52493e+06	1.80337e+06	1.70726e+06	9.11461e+06	1.10585e+07	8.80722e+06	1.30795e+07	1.09473e+07	1.49962e+07	5.76131e+07
239	1-(β-D-ribofuranosyl)-1,4-dihydronicotinamide	C11 H16 N2 O5	Full match	No results	No results	Full match	Full match	No results				-2.81	256.105	257.112	7.717	7.16792e+07	1	0				No matches found	No matches found	DDA for preferred ion	[M+H]+1	19307.2	16084.3	520125	552350	616871	428549	438343	447961	942362	783384	957880	308443	280426	164714	222567	724750	185015	566451	838244	700660	525061	202739	179120	4.80321e+07
240			No results	No results	No results	No results	No results	No results					161.172	162.179	8.597	7.10502e+07	0	0				No matches found	No matches found	DDA for preferred ion	[M+H]+1	11631.4	65745.6	4.37328e+07	2.04725e+07	2.15131e+07	1.4172e+07	5.47256e+07	6.24752e+06	6.96056e+07	5.83911e+07	5.85483e+07	6.04817e+07	1.36239e+07	2.75212e+07	4.3776e+06	3.79939e+07	2.94593e+07	6.62697e+07	7.10502e+07	3.12567e+07	2.94024e+07	1.73213e+07	3.09563e+07	1.17549e+07
241	5-amino-1-(5-phospho-β-D-ribosyl)imidazole	C8 H14 N3 O7 P	Not the top hit	No results	Full match	Full match	Full match	No results				3.84	295.058	296.065	8.753	7.06877e+07	1	0				No matches found	No matches found	DDA for preferred ion	[M+H]+1	13195.9	39542.5	6.75234e+07	6.25525e+07	1.98132e+07	2.00673e+07	1.98904e+06	4.18662e+06	2.11318e+06	2.60574e+06	1.66748e+07	2.35531e+07	2.51114e+07	5.20412e+07	2.20102e+07	1.16732e+07	4.61489e+06	1.01501e+07	3.46493e+07	5.75805e+06	2.65042e+07	1.83402e+06	3.13239e+06	5.14253e+07
242	Metronidazole	C6 H9 N3 O3	Full match	No results	No results	No results	Full match	No results				-2.31	171.064	172.071	5.258	7.0316e+07	1	0				No matches found	No matches found	DDA for preferred ion	[M+H]+1	44929.9	20468.3	5.47554e+06	4.99549e+06	5.06951e+06	4.53697e+06	4.61673e+06	4.47491e+06	43989.1	37994.9	37513.8	68980.8	69783	67157.4	59788.8	63117.6	77642.9	51276.7	36242.4	48754.4	6.89619e+07	6.10627e+07	7.0316e+07	79904.3
243		C70 H127 N4 O16 P3	Full match	No results	No results	No results	No results	No results				0.58	1372.85	687.431	4.121	7.0231e+07	0	0				No matches found	No matches found	No MS2	[M+2H]+2	44886.1	24131.2	6.38861e+06	5.15841e+06	6.79616e+06	5.55956e+06	6.03617e+06	5.56357e+06	48228.3	41757.2	43291.1	47383.3	77424.3	39542.5	44560.5	46411.1	49804.2	37486.3	39427.4	37796.8	47286.4	41214.8	54463.1	78571.2
244	Colfosceril palmitate	C40 H80 N O8 P	No match	No results	No results	No results	Full match	No results				-1.98	733.561	734.568	3.968	6.95642e+07	11	0				No matches found	No matches found	No MS2	[M+H]+1	34615.1	74618.9	1.42652e+07	1.32236e+07	1.33698e+07	1.12011e+07	1.09189e+07	9.92829e+06	205707	166111	229608	571368	622325	567002	625754	719120	921726	25886.6	29677	25392.8	1.37045e+07	1.13526e+07	1.47734e+07	1.47127e+07
245	N-{4-[(4R)-4-Methyl-6-oxo-1,4,5,6-tetrahydro-3-pyridazinyl]phenyl}acetamide	C13 H15 N3 O2	Full match	No results	No results	No results	Full match	No results				-2.94	245.116	246.123	4.887	6.91906e+07	1	0				No matches found	No matches found	No MS2	[M+H]+1	36864.4	14070	5.95334e+06	6.16146e+06	6.44145e+06	5.81171e+06	5.36663e+06	4.63845e+06	63548.4	58036.4	66539.1	40771.3	68541.2	30161.7	40779.5	29326.3	27682.7	55815.2	70477.5	48695.4	3.08541e+07	2.71095e+07	3.22475e+07	77526.9
246	L-Tyrosine	C9 H11 N O3	Full match	Full match	Full match	Full match	Full match	No results				-0.92	181.074	180.067	8.892	6.91688e+07	8	4	1	97.6	100	No matches found	No matches found	DDA for preferred ion	[M-H]-1	74298.2	21730.1	2.40021e+07	2.47226e+07	2.56869e+07	2.44086e+07	2.24974e+07	2.43562e+07	3.17147e+07	2.82894e+07	3.12317e+07	2.36983e+07	2.41391e+07	2.19027e+07	1.23269e+07	1.27177e+07	1.26641e+07	3.79365e+07	3.85854e+07	3.32598e+07	1.03117e+07	1.07042e+07	1.17724e+07	2.67031e+07
247	Leucylproline	C11 H20 N2 O3	Full match	Full match	No results	No results	Full match	No results				-1.96	228.147	229.154	5.272	6.87802e+07	2	2	1	86.6	54	No matches found	No matches found	DDA for preferred ion	[M+H]+1	149812	156817	1.54363e+07	1.54646e+07	1.56528e+07	1.31513e+07	1.38753e+07	1.25033e+07	6.04743e+07	5.17864e+07	5.49232e+07	1.18572e+07	1.20847e+07	1.1983e+07	5.23922e+06	6.04157e+06	5.97138e+06	6.09469e+07	6.87802e+07	6.06003e+07	2.18086e+06	1.94532e+06	2.53688e+06	1.31157e+07
248		C72 H131 N4 O17 P3	Full match	No results	No results	No results	No results	No results				0.33	1416.87	709.444	4.112	6.75544e+07	0	0				No matches found	No matches found	No MS2	[M+2H]+2	46293	24887.6	6.56543e+06	5.72476e+06	6.95852e+06	5.72108e+06	5.85515e+06	5.56149e+06	56964.3	75259.4	47084.8	63148.2	68396	69441	45957.3	47865.9	51365.3	38661.3	62537.9	46615.3	48768.7	42506.7	53080.4	81034
249		C61 H123 N10 O13 P3 S	Full match	No results	No results	No results	No results	No results				0.13	1328.82	665.418	4.123	6.74666e+07	0	0				No matches found	No matches found	No MS2	[M+2H]+2	43947.4	23626.5	6.00825e+06	5.95823e+06	6.44546e+06	5.43166e+06	5.49602e+06	5.46502e+06	78775.2	40883.9	59727.1	49868.5	38388.6	43232.7	43628.6	67651.4	48762.7	41865.3	38602.9	37006.4	46297.6	40352.9	50390.8	76928
250	O-acetyl-L-carnitine	C9 H18 N O4	No match	No results	No results	Invalid mass	No match	No results				-4938.06	203.116	202.108	4.908	6.74162e+07	3	0				No matches found	No matches found	DDA for preferred ion	[M-H]-1	128338	45498.8	1.0962e+07	1.09163e+07	1.1642e+07	9.34385e+06	9.16627e+06	8.52228e+06	9.82622e+06	8.5965e+06	9.02931e+06	3.30064e+06	3.60725e+06	3.40899e+06	3.73698e+06	4.12292e+06	3.86838e+06	1.01353e+07	1.17296e+07	1.03364e+07	4.60542e+06	3.82292e+06	4.63648e+06	1.32608e+07
251		C8 H16 N2 O8 S3	Full match	No results	No results	No results	No results	No results				-1.75	364.006	362.999	5.941	6.73146e+07	0	0				No matches found	No matches found	DDA for preferred ion	[M-H]-1	207034	79793	3.57721e+07	3.28878e+07	3.05946e+07	2.69962e+07	2.56945e+07	1.89005e+07	4.14269e+07	3.74016e+07	5.58777e+07	5.44744e+06	5.57291e+06	6.35762e+06	708170	869391	892136	4.97674e+07	6.73146e+07	5.6209e+07	4.98448e+06	5.16384e+06	5.14283e+06	3.12033e+06
252	Myristoleic acid	C14 H26 O2	Full match	No results	No results	No results	Full match	No results				-0.17	226.193	225.186	3.983	6.718e+07	22	0				No matches found	No matches found	DDA for preferred ion	[M-H]-1	178242	96094.8	1.60396e+07	1.65873e+07	1.84476e+07	1.55121e+07	1.51479e+07	1.41101e+07	1.646e+07	1.48877e+07	1.55638e+07	1.50723e+07	1.63962e+07	1.58619e+07	4.65401e+06	5.42362e+06	4.97831e+06	1.00347e+07	1.17752e+07	9.69639e+06	6.71843e+06	5.77831e+06	6.87778e+06	1.35549e+07
253	Ascorbate	C6 H8 O6	Full match	No results	Partial match	Partial match	Partial match	Full match				-0.91	176.032	175.025	9.026	6.67282e+07	3	0				Single match found	Single match found	DDA for preferred ion	[M-H]-1	252696	13066.6	403593	353939	1.45627e+06	1.94687e+06	4.31744e+06	5.75086e+06	3.55681e+07	3.48215e+07	4.00882e+07	703708	1.51536e+06	129075	255501	334407	389453	5.98214e+07	5.24746e+07	5.58109e+07	433827	35411.5	457380	104475
254	DL-Stachydrine	C7 H13 N O2	Full match	Full match	No results	No results	Full match	No results				-1.58	143.094	144.102	8.674	6.64454e+07	3	1	1	88.7	9.4	No matches found	No matches found	DDA for preferred ion	[M+H]+1	2.43861e+06	4.15128e+06	1.6024e+07	1.27276e+07	1.26295e+07	1.30679e+07	1.05955e+07	1.07628e+07	1.00829e+07	9.95964e+06	8.80471e+06	9.933e+06	1.1602e+07	9.03913e+06	2.42696e+07	2.25425e+07	2.44751e+07	8.58546e+06	9.31383e+06	7.82244e+06	3.90765e+07	2.63175e+07	3.95585e+07	2.26657e+07
255	9-Oxo-ODE	C18 H30 O3	Full match	Full match	Partial match	Not the top hit	Partial match	No results				-0.95	294.219	295.226	3.96	6.62984e+07	24	3	1	91.1	82.8	No matches found	No matches found	DDA for preferred ion	[M+H]+1	30239.4	22528.4	1.30997e+07	1.2055e+07	1.34737e+07	1.07542e+07	1.0597e+07	1.05235e+07	6.62984e+07	5.56318e+07	5.84471e+07	1.02429e+07	1.10733e+07	1.01952e+07	1.4014e+07	1.63571e+07	1.51634e+07	3.25626e+07	4.30447e+07	3.36229e+07	6.67096e+06	5.14994e+06	7.27951e+06	1.85045e+06
256	β-D-glucosamine	C6 H13 N O5	Full match	No results	Partial match	Full match	Full match	No results				-0.76	179.079	178.072	8.172	6.62439e+07	3	0				No matches found	No matches found	DDA for preferred ion	[M-H]-1	62007.4	24220.5	2.35088e+07	2.26999e+07	2.43308e+07	2.06584e+07	2.03856e+07	1.89056e+07	3.36331e+07	3.12374e+07	3.19154e+07	2.61216e+07	2.88467e+07	2.41032e+07	1.61965e+07	1.77328e+07	1.52093e+07	2.99933e+07	3.14936e+07	2.73922e+07	1.48785e+07	1.21287e+07	1.52885e+07	1.57332e+07
257	Isocarboxazid	C12 H13 N3 O2	Full match	No results	No results	No results	Full match	No results				-2.5	231.1	232.107	5.256	6.58505e+07	1	0				No matches found	No matches found	No MS2	[M+H]+1	13768.1	23033.5	6.18482e+06	5.82357e+06	5.8955e+06	5.35565e+06	5.38237e+06	5.02212e+06	40576.5	35047.3	34603.5	63629.3	64369.3	61947.5	55150.4	59580.5	71619.5	28407.6	33430.8	28261.1	4.28287e+07	3.80587e+07	4.30875e+07	56530
258	9,10,13-TriHOME	C18 H34 O5	Full match	No results	No results	Full match	Not the top hit	No results				-0.46	330.24	329.233	4.229	6.56444e+07	4	0				No matches found	No matches found	DDA for preferred ion	[M-H]-1	234133	75618.6	1.80787e+07	1.64372e+07	1.8574e+07	1.49659e+07	1.5623e+07	1.55369e+07	6.56444e+07	6.0456e+07	6.23133e+07	7.75347e+06	8.2402e+06	7.63018e+06	2.4799e+07	2.77114e+07	2.60668e+07	4.17e+07	4.94188e+07	4.27147e+07	1.40565e+07	1.17535e+07	1.46549e+07	4.06678e+06
259	5,6-dihydrothymine	C5 H8 N2 O2	Full match	No results	No results	Full match	Full match	No results				-1.09	128.058	129.066	9.201	6.40472e+07	4	0				No matches found	No matches found	DDA for preferred ion	[M+H]+1	1.80415e+06	2.13127e+06	4.29241e+07	3.60149e+07	4.26328e+07	3.50782e+07	4.06442e+07	3.39578e+07	4.32682e+07	4.16552e+07	4.05593e+07	4.11206e+07	3.76454e+07	3.48281e+07	4.69326e+07	5.26793e+07	5.32532e+07	4.00859e+07	4.35022e+07	3.79041e+07	2.38633e+07	2.63042e+07	3.316e+07	4.86249e+07
260		C7 H13 N O2 S	Full match	No results	No results	No results	No results	No results				-2.31	175.066	176.074	4.78	6.40172e+07	0	0				No matches found	No matches found	DDA for preferred ion	[M+H]+1	22074.6	9562.57	2.74072e+07	2.71817e+07	2.68689e+07	2.52315e+07	2.43949e+07	2.01313e+07	3.32838e+06	3.1875e+06	3.26642e+06	2.2458e+07	2.57528e+07	2.18645e+07	1.80072e+07	2.05408e+07	2.04023e+07	8.03245e+06	1.05271e+07	8.39662e+06	3.99887e+07	3.57338e+07	3.9427e+07	4.24754e+07
261	Glycoursodeoxycholic acid 3-sulfate	C26 H43 N O8 S	Full match	No results	No results	No results	Full match	No results				-0.94	529.27	263.628	4.446	6.37993e+07	3	0				No matches found	No matches found	No MS2	[M-2H]-2	213887	69079.7	9.47973e+06	9.88129e+06	1.06031e+07	8.70557e+06	8.98479e+06	9.05578e+06	3.34278e+06	3.33895e+06	3.1441e+06	1.7342e+06	3.21434e+06	2.91318e+06	2.82939e+06	3.12457e+06	1.6598e+06	3.5451e+06	3.9671e+06	3.59763e+06	2.86157e+06	2.45326e+06	3.23129e+06	5.36399e+07
262	Adipic acid	C6 H10 O4	Full match	No results	Partial match	No results	Full match	No results				-0.47	146.058	145.051	7.116	6.35111e+07	9	0				No matches found	No matches found	No MS2	[M-H]-1	1.06164e+07	2.28056e+06	1.29799e+07	1.18408e+07	9.80233e+06	8.81521e+06	9.01444e+06	9.426e+06	3.29781e+06	3.79088e+06	4.13584e+06	8.06857e+06	5.85351e+06	8.14273e+06	1.19015e+07	1.15418e+07	1.24232e+07	5.21535e+06	6.48835e+06	4.19874e+06	1.2067e+07	9.85366e+06	1.00885e+07	6.08466e+06
263		C7 H8 N O4 P S	Full match	No results	No results	No results	No results	No results				1.79	232.992	231.984	4.95	6.35018e+07	0	0				No matches found	No matches found	DDA for preferred ion	[M-H]-1	130941	52449.4	9.23259e+06	9.03066e+06	9.78439e+06	8.37056e+06	8.31831e+06	7.34628e+06	6.35018e+07	5.31085e+07	5.86133e+07	49230.1	51690.6	51740.8	48620	51478.6	53337.9	5.4661e+07	6.10179e+07	5.34759e+07	51223.1	47157.1	47636.3	47603.9
264	tranexamic acid	C8 H15 N O2	Full match	No results	No results	No results	Full match	No results				-1.93	157.11	158.117	7.731	6.34876e+07	2	0				No matches found	No matches found	DDA for preferred ion	[M+H]+1	1.51714e+06	647926	1.14232e+07	1.04687e+07	1.21518e+07	8.86677e+06	9.3088e+06	8.90737e+06	4.01846e+06	3.9795e+06	3.93531e+06	5.69947e+06	6.31555e+06	5.50863e+06	5.74157e+06	6.68538e+06	6.19311e+06	3.79642e+06	3.93166e+06	3.27266e+06	2.80041e+06	1.97473e+06	3.69591e+06	4.56442e+06
265	Glutaric acid	C5 H8 O4	Full match	No results	Not the top hit	No results	Full match	No results				0	132.042	131.035	9.415	6.34839e+07	11	0				No matches found	No matches found	DDA for preferred ion	[M-H]-1	9.28707e+06	3.71269e+06	1.50473e+07	1.56688e+07	1.5855e+07	1.54294e+07	1.41409e+07	1.48153e+07	6.07966e+07	5.98582e+07	6.34839e+07	7.10917e+06	7.34434e+06	6.81023e+06	7.22952e+06	7.72927e+06	7.0952e+06	6.02071e+07	5.8694e+07	5.57323e+07	6.47143e+06	7.00628e+06	7.98894e+06	6.84216e+06
266		C9 H17 N O2 S	Full match	No results	No results	No results	No results	No results				-1.32	203.098	204.105	4.251	6.32984e+07	0	0				No matches found	No matches found	DDA for preferred ion	[M+H]+1	23039	12386	6.32984e+07	6.06679e+07	5.71993e+07	5.41021e+07	5.32672e+07	5.04499e+07	6.55737e+06	5.64047e+06	6.61931e+06	1.4717e+07	1.49367e+07	1.36293e+07	4.577e+07	5.62069e+07	5.80607e+07	3.11625e+06	4.1304e+06	3.454e+06	2.40703e+07	2.03028e+07	2.48805e+07	1.08485e+07
267	L-Aspartate	C4 H7 N O4	Full match	Full match	Full match	Full match	Full match	Full match				-0.8	133.037	134.045	8.832	6.30506e+07	4	1	1	88.7	9.4	No matches found	Single match found	DDA for preferred ion	[M+H]+1	35742.5	22112.9	1.3603e+07	1.43961e+07	1.83929e+07	1.50301e+07	2.5193e+07	2.27781e+07	2.05203e+07	2.05746e+07	1.54191e+07	6.84828e+06	7.23617e+06	4.37845e+06	4.8099e+06	5.57089e+06	7.39186e+06	2.27867e+07	1.79357e+07	2.15997e+07	1.45737e+07	2.00532e+07	2.12575e+07	8.89745e+06
268	(5Z,8Z,11Z,14Z,17Z)-icosapentaenoate	C20 H30 O2	Full match	No results	Full match	Full match	Full match	No results				-0.78	302.224	301.217	3.91	6.2914e+07	13	0				No matches found	No matches found	DDA for preferred ion	[M-H]-1	197229	65297.5	1.82477e+07	1.74135e+07	2.04763e+07	1.58012e+07	1.60545e+07	1.58969e+07	1.70306e+07	1.50011e+07	1.56703e+07	1.94629e+07	2.02807e+07	1.85655e+07	3.84759e+06	4.35525e+06	3.85744e+06	8.57469e+06	9.96214e+06	8.05985e+06	3.68369e+07	3.09017e+07	3.90824e+07	8.84045e+06
269	Desflurane	C3 H2 F6 O	No results	No results	No results	No results	Full match	No results				-0.55	168.001	166.994	4.463	6.28529e+07	2	0				No matches found	No matches found	DDA for preferred ion	[M-H]-1	169768	55260.9	1.76444e+07	1.93765e+07	2.08271e+07	1.66297e+07	1.71813e+07	1.73975e+07	65611.2	63526.8	67654.7	1.95823e+07	2.04546e+07	1.82757e+07	1.2236e+07	1.27014e+07	1.20028e+07	58348	61309	63355	1.4817e+07	1.29191e+07	1.5506e+07	1.8936e+07
270		C65 H108 N10 O16	Full match	No results	No results	No results	No results	No results				0.03	1284.79	643.405	4.134	6.14982e+07	0	0				No matches found	No matches found	No MS2	[M+2H]+2	45477.5	24449.2	5.49635e+06	5.40766e+06	5.92163e+06	4.6801e+06	5.24437e+06	4.66612e+06	53362.8	42307.4	43861.5	39192.6	50560	36701.6	45147.7	51426	54048.8	37980.3	40029.5	38294.8	48674.7	41757.9	55180.8	79606.5
271		C22 H43 N O3 P2	Full match	No results	No results	No results	No results	No results				0.61	431.272	432.279	4.637	6.1353e+07	0	0				No matches found	No matches found	No MS2	[M+H]+1	482527	4.11498e+06	1.15017e+07	1.14717e+07	1.31777e+07	1.04688e+07	1.06452e+07	1.00496e+07	9.43493e+06	8.63977e+06	8.55185e+06	6.57807e+06	7.91585e+06	6.93231e+06	4.49459e+06	4.61142e+06	4.37162e+06	7.47642e+06	8.90943e+06	7.05281e+06	5.35564e+06	4.96515e+06	6.05951e+06	8.0896e+06
272	9-HODE	C18 H32 O3	Full match	No results	No results	Full match	Partial match	No results				-0.68	296.235	295.228	3.941	6.0971e+07	10	0				No matches found	No matches found	DDA for other ion	[M-H]-1	192525	64147.2	1.68447e+07	1.53518e+07	1.73334e+07	1.43554e+07	1.41773e+07	1.41065e+07	6.0971e+07	5.31313e+07	5.40369e+07	1.41335e+07	1.43516e+07	1.31284e+07	2.28057e+07	2.55662e+07	2.40314e+07	3.00399e+07	3.45798e+07	3.03884e+07	1.23544e+07	1.05545e+07	1.31227e+07	9.49437e+06
273	5-aminolevulinate	C5 H9 N O3	Full match	No results	Not the top hit	Full match	Full match	No results				-0.66	131.058	132.065	9.095	6.08212e+07	12	0				No matches found	No matches found	DDA for preferred ion	[M+H]+1	401141	1.13055e+06	1.71768e+07	1.22215e+07	2.26831e+07	1.58619e+07	2.22822e+07	1.73982e+07	2.12675e+07	1.61216e+07	1.64118e+07	1.71267e+07	2.0527e+07	1.31386e+07	2.73398e+06	3.0323e+06	5.42498e+06	1.78682e+07	1.95421e+07	1.42693e+07	5.9536e+06	6.19541e+06	6.35843e+06	1.59521e+07
274		C7 H12 N2 O3 S	Full match	No results	No results	No results	No results	No results				-1.46	204.057	205.064	7.107	6.02451e+07	0	0				No matches found	No matches found	No MS2	[M+H]+1	7730.66	3697.59	1.11269e+07	1.04889e+07	1.159e+07	9.77947e+06	1.14571e+07	1.05607e+07	3.49937e+06	3.16334e+06	3.57327e+06	3.08048e+07	3.25529e+07	2.91435e+07	6.02451e+07	6.01001e+07	4.75213e+07	6.61111e+06	6.23253e+06	5.3818e+06	9.66078e+06	8.91248e+06	9.88024e+06	1.63166e+06
275	1-(3-Hydroxy-3-methyl-4-penten-1-yl)-2,5,5,8a-tetramethyldecahydro-2-naphthalenol	C20 H36 O2	Full match	No results	No results	No results	Full match	No results				-0.89	308.271	307.264	3.877	6.0028e+07	4	0				No matches found	No matches found	No MS2	[M-H]-1	226062	77472	1.67757e+07	1.54708e+07	1.8033e+07	1.44863e+07	1.48771e+07	1.4244e+07	7.14404e+06	6.50863e+06	6.52353e+06	1.24395e+07	1.33252e+07	1.25681e+07	4.45177e+06	5.03005e+06	4.58999e+06	2.48508e+06	3.00716e+06	2.42408e+06	1.44975e+07	1.23742e+07	1.51816e+07	1.11063e+07
276	Selsun	S Se	No results	No results	No results	No results	Full match	No results				-3.17	111.888	112.896	9.327	5.96029e+07	1	0				No matches found	No matches found	DDA for preferred ion	[M+H]+1	18331	90499.5	1.63872e+07	2.37837e+07	2.29432e+07	4.16239e+07	1.34449e+07	3.76946e+07	1.17188e+06	5.27724e+06	4.87492e+07	2.17659e+07	3.16163e+07	4.35584e+07	1.46599e+07	8.72314e+06	1.33602e+07	4.60938e+07	2.62446e+07	2.65408e+07	2.11285e+07	1.49043e+07	9.34998e+06	7.20253e+06
277	(R)-2-Hydroxyglutarate	C5 H8 O5	Full match	Partial match	Partial match	Partial match	Partial match	Full match				-0.43	148.037	147.03	8.847	5.91523e+07	8	2	1	93.6	9.7	Single match found	Single match found	DDA for preferred ion	[M-H]-1	1.20481e+06	634107	1.6494e+07	1.75892e+07	3.08259e+07	3.05226e+07	3.30315e+07	3.23124e+07	3.63921e+07	3.4135e+07	3.57534e+07	1.8333e+07	1.89721e+07	9.67462e+06	1.36481e+07	1.48011e+07	1.69693e+07	4.34657e+07	3.38298e+07	3.61063e+07	1.57665e+07	1.53457e+07	1.72634e+07	2.18782e+07
278	Valylvaline	C10 H20 N2 O3	Full match	No results	No results	No results	Full match	No results				-2.04	216.147	217.154	5.002	5.86882e+07	1	0				No matches found	No matches found	DDA for preferred ion	[M+H]+1	28766.8	810832	1.17598e+07	1.14109e+07	1.18576e+07	1.08855e+07	1.0956e+07	9.68177e+06	5.86882e+07	5.06672e+07	5.85698e+07	7.42251e+06	8.47008e+06	7.41772e+06	4.54307e+06	4.65305e+06	3.81961e+06	2.8465e+07	3.37325e+07	2.78995e+07	4.80346e+06	4.14158e+06	4.5684e+06	6.57755e+06
279	Traumatic Acid	C12 H20 O4	Full match	No results	No results	No results	Full match	No results				-2.43	228.136	246.169	4.323	5.84685e+07	2	0				No matches found	No matches found	DDA for preferred ion	[M+NH4]+1	1.34606e+06	1.15175e+06	1.76666e+07	1.75069e+07	1.79043e+07	1.55287e+07	1.38644e+07	1.531e+07	8.50733e+06	7.24823e+06	7.49785e+06	5.34953e+06	5.26233e+06	5.03521e+06	5.01824e+07	5.84685e+07	5.40234e+07	7.12731e+06	9.27851e+06	7.24543e+06	2.38611e+07	1.98648e+07	2.54698e+07	6.07291e+06
280	O-(3-methylbutanoyl)-L-carnitine	C12 H24 N O4	No match	No results	No results	Invalid mass	No match	No results				-4096.17	245.162	246.169	4.322	5.84685e+07	4	0				No matches found	No matches found	DDA for preferred ion	[M+H]+1	1.15383e+06	1.15175e+06	1.76666e+07	1.75069e+07	1.79043e+07	1.55287e+07	1.38644e+07	1.531e+07	8.50733e+06	7.24823e+06	7.49785e+06	5.34953e+06	5.26233e+06	5.03521e+06	5.01824e+07	5.84685e+07	5.40234e+07	7.12731e+06	9.27851e+06	7.24543e+06	2.38611e+07	1.98648e+07	2.54698e+07	6.07291e+06
281		C2 H2 O5 P2	Full match	No results	No results	No results	No results	No results				4.17	167.938	168.946	13.323	5.78315e+07	0	0				No matches found	No matches found	DDA for preferred ion	[M+H]+1	28953.5	8.31721e+06	8.15293e+06	3.04647e+06	5.97234e+06	1.65242e+07	1.29806e+07	1.65079e+07	8.15165e+06	5.78315e+07	7.29327e+06	7.65316e+06	3.4288e+07	7.95363e+06	1.76148e+07	1.78784e+07	5.43681e+07	3.67112e+06	6.75413e+06	1.54859e+07	9.34824e+06	1.36998e+07	2.90465e+07	2.00677e+07
282	(4S)-4-[(6-Carboxyhexanoyl)oxy]-4-(trimethylammonio)butanoate	C14 H25 N O6	Full match	No results	No results	No results	Full match	No results				-2.57	303.167	304.175	7.427	5.7734e+07	1	0				No matches found	No matches found	DDA for preferred ion	[M+H]+1	290955	510301	1.56197e+07	1.42062e+07	1.73818e+07	1.25809e+07	1.22652e+07	1.33741e+07	4.10254e+07	3.56546e+07	3.7428e+07	1.10632e+07	1.26333e+07	1.00399e+07	9.55309e+06	1.02453e+07	9.18525e+06	3.094e+07	3.7922e+07	3.0481e+07	4.16354e+07	2.79008e+07	4.51055e+07	8.21973e+06
283	DL-Mandelic acid	C8 H8 O3	Full match	Full match	Not the top hit	Partial match	Partial match	No results				-0.67	152.047	151.04	5.221	5.76576e+07	31	6	1	79	48.3	No matches found	No matches found	DDA for preferred ion	[M-H]-1	3.89444e+06	712468	9.97278e+06	9.1048e+06	9.55663e+06	8.30582e+06	8.33477e+06	8.10713e+06	2.20423e+06	1.88866e+06	1.97328e+06	2.0868e+06	1.99669e+06	2.9096e+06	5.01593e+06	4.68665e+06	3.82991e+06	2.07778e+06	2.46054e+06	2.04264e+06	1.99795e+07	1.76282e+07	2.0463e+07	1.93943e+06
284	Spermic acid	C10 H20 N2 O4	Full match	No results	No results	No results	Full match	No results				-2.02	232.142	233.149	5.262	5.75686e+07	5	0				No matches found	No matches found	No MS2	[M+H]+1	60770.8	46080.2	7.77315e+06	7.45573e+06	7.72243e+06	7.194e+06	7.57001e+06	7.27379e+06	5.75686e+07	4.8741e+07	5.47061e+07	1.79718e+06	1.65673e+06	1.79364e+06	1.13427e+06	1.69276e+06	1.27294e+06	2.62055e+07	2.91267e+07	2.64169e+07	2.13035e+06	2.16277e+06	2.52191e+06	2.17504e+06
285	Myristyl sulfate	C14 H30 O4 S	Full match	No results	No results	No results	Full match	No results				0.01	294.186	293.179	3.817	5.68477e+07	1	0				No matches found	No matches found	No MS2	[M-H]-1	611646	753251	6.84031e+06	5.83315e+06	6.93194e+06	5.84821e+06	6.52797e+06	5.91513e+06	2.78945e+06	2.39835e+06	2.72105e+06	1.03842e+07	1.06353e+07	1.03814e+07	3.91815e+06	4.60416e+06	3.98522e+06	1.23444e+06	1.26528e+06	1.18347e+06	3.82814e+06	3.35499e+06	3.76481e+06	1.02089e+06
286	L-Carnitine	C7 H15 N O3	Full match	No results	No results	Invalid mass	Partial match	Full match				-2.56	161.105	162.112	8.138	5.67777e+07	2	0				Single match found	Single match found	DDA for preferred ion	[M+H]+1	2.44889e+06	1.64556e+06	1.11934e+07	1.08977e+07	1.28029e+07	1.0686e+07	1.05737e+07	1.00825e+07	3.96407e+07	3.75223e+07	3.7085e+07	1.17121e+06	1.41465e+06	836354	2.01523e+06	2.76291e+06	2.27266e+06	3.53127e+07	3.62e+07	3.25185e+07	3.32689e+07	1.66779e+07	4.3429e+07	3.24003e+06
287		C22 H21 N9 O4 S	Full match	No results	No results	No results	No results	No results				-4.41	507.141	508.149	7.174	5.62726e+07	0	0				No matches found	No matches found	DDA for preferred ion	[M+H]+1	20686	16099.7	9.75485e+06	9.75218e+06	8.76027e+06	8.41492e+06	8.59312e+06	8.26815e+06	1.64902e+07	1.57431e+07	1.78028e+07	133793	136447	122502	107194	103263	98368.9	2.15452e+07	2.3743e+07	2.19529e+07	6.82513e+06	6.8705e+06	6.88979e+06	2.12378e+07
288	sulfate	H2 O4 S	No results	No results	Full match	Full match	Full match	No results				-0.22	97.9674	96.9601	9.765	5.59223e+07	1	0				No matches found	No matches found	No MS2	[M-H]-1	4.34027e+06	1.12995e+06	1.75269e+07	1.42515e+07	1.22403e+07	1.01407e+07	1.06098e+07	7.85886e+06	6.2374e+06	5.54476e+06	5.14999e+06	1.13793e+07	1.00755e+07	1.18996e+07	5.99908e+06	6.4504e+06	5.45015e+06	6.8863e+06	8.06702e+06	6.52139e+06	8.99327e+06	7.57779e+06	8.70918e+06	8.9044e+06
289	N4-Acetylsulfamethoxazole	C12 H13 N3 O4 S	Full match	No results	No results	No results	Full match	No results				-1.37	295.062	294.055	4.969	5.58925e+07	1	0				No matches found	No matches found	DDA for preferred ion	[M-H]-1	109637	43916.1	8.98157e+06	8.47232e+06	9.53136e+06	8.09892e+06	8.1366e+06	7.66206e+06	115593	95761	108749	5.14149e+06	5.31548e+06	5.1548e+06	4.70152e+07	5.03216e+07	4.7332e+07	106878	112720	99499	304834	238161	309763	1.25529e+07
290	Pantothenate	C9 H17 N O5	Full match	Partial match	Partial match	Partial match	Partial match	Full match				-1.53	219.11	220.117	7.102	5.58047e+07	2	1	1	92.4	56.4	No matches found	Single match found	DDA for preferred ion	[M+H]+1	102133	7336.47	2.47519e+07	2.22433e+07	2.28787e+07	2.02533e+07	2.19103e+07	1.97169e+07	4.27441e+07	3.95432e+07	4.51126e+07	2.79812e+07	2.78442e+07	2.54585e+07	1.48895e+07	1.49683e+07	1.10261e+07	5.4331e+07	5.58047e+07	4.48598e+07	1.10691e+07	1.0354e+07	1.14281e+07	2.48205e+07
291		C16 H31 N P2	Full match	No results	No results	No results	No results	No results				1.31	299.194	300.201	4.914	5.5515e+07	0	0				No matches found	No matches found	DDA for preferred ion	[M+H]+1	674450	3.52844e+06	1.50096e+07	1.62612e+07	1.72686e+07	1.48751e+07	1.46679e+07	1.32385e+07	1.07077e+07	9.76675e+06	1.00215e+07	8.73979e+06	1.00382e+07	8.24196e+06	5.79401e+06	6.0607e+06	5.84891e+06	1.02427e+07	1.19951e+07	1.00303e+07	7.1821e+06	6.79376e+06	7.53508e+06	9.90201e+06
292	1-arachidonoyl-sn-glycero-3-phosphocholine	C28 H50 N O7 P	Not the top hit	No results	No results	No results	Full match	No results				-2.33	543.331	544.338	4.598	5.55131e+07	2	0				No matches found	No matches found	No MS2	[M+H]+1	37923.5	22964.1	1.61311e+07	1.58984e+07	1.71979e+07	1.39972e+07	1.35769e+07	1.27834e+07	5.55131e+07	5.00542e+07	5.05078e+07	4.51267e+07	5.14425e+07	4.68335e+07	7.15324e+06	8.12263e+06	7.50028e+06	2.82057e+07	3.60495e+07	1.94705e+07	3.86372e+06	3.58021e+06	4.22471e+06	8.70401e+06
293		C8 H13 O P3	Full match	No results	No results	No results	No results	No results				4.47	218.019	219.026	9.421	5.50182e+07	0	0				No matches found	No matches found	DDA for preferred ion	[M+H]+1	19653.2	13664.3	2.08036e+07	2.45292e+07	2.90302e+07	2.47698e+07	2.1622e+07	2.54491e+07	2.51468e+07	3.34838e+07	5.50182e+07	1.62024e+07	1.69709e+07	1.65626e+07	1.62308e+07	1.38018e+07	1.60137e+07	5.1179e+07	4.44298e+07	3.81256e+07	1.00662e+07	7.02137e+06	1.11265e+07	1.42275e+07
294	Nelarabine	C11 H15 N5 O5	Full match	No results	No results	No results	Full match	No results				-2.6	297.107	298.114	7.532	5.46017e+07	4	0				No matches found	No matches found	DDA for preferred ion	[M+H]+1	17372.4	12227.3	5.76498e+06	5.74253e+06	6.53708e+06	4.40234e+06	4.48869e+06	4.82979e+06	5.14396e+07	4.84507e+07	5.46017e+07	1.45875e+06	1.42209e+06	902792	709340	146266	107315	7.58162e+06	9.34211e+06	7.30847e+06	315622	57477.1	73126.2	844559
295	Sebacic acid	C10 H18 O4	Full match	No results	No results	No results	Full match	No results				-0.23	202.12	201.113	4.445	5.45506e+07	7	0				No matches found	No matches found	DDA for preferred ion	[M-H]-1	4.31593e+06	1.81931e+06	1.71201e+07	1.70514e+07	1.6696e+07	1.4286e+07	1.39136e+07	1.36134e+07	2.31044e+07	2.08424e+07	2.13049e+07	9.23304e+06	6.68163e+06	8.97431e+06	2.20288e+07	2.41376e+07	2.1537e+07	1.84499e+07	2.31281e+07	1.96368e+07	2.25885e+07	1.94416e+07	2.52555e+07	1.33036e+07
296		C77 H133 N8 O17 P S	Full match	No results	No results	No results	No results	No results				0.36	1504.93	753.47	4.107	5.43703e+07	0	0				No matches found	No matches found	No MS2	[M+2H]+2	44683.2	24022.1	5.34448e+06	5.01479e+06	5.87049e+06	4.61803e+06	5.03823e+06	4.5976e+06	48010.4	38651.5	43095.5	47851.7	51231.7	30607.5	38967.4	46201.4	49579.1	31986.6	39249.3	32264.6	47072.8	41028.6	51234.5	78216.1
297			No results	No results	No results	No results	No results	No results					183.996	182.988	4.774	5.39293e+07	0	0				No matches found	No matches found	DDA for preferred ion	[M-H]-1	152415	45906.9	1.45613e+07	1.48101e+07	1.60605e+07	1.2755e+07	1.36219e+07	1.35066e+07	2.2959e+07	2.21731e+07	2.23533e+07	6.10991e+06	7.17069e+06	6.27773e+06	1.04738e+07	1.19784e+07	1.02638e+07	1.93532e+07	2.21131e+07	1.97115e+07	4.38625e+06	3.79215e+06	4.432e+06	1.96537e+07
298	α-methyl-tyrosine	C10 H13 N O3	Full match	No results	No results	Full match	Full match	No results				-2.1	195.089	196.096	5.202	5.35899e+07	5	0				No matches found	No matches found	No MS2	[M+H]+1	320918	272171	4.94829e+06	4.91205e+06	5.05311e+06	4.6513e+06	5.09008e+06	5.11171e+06	5.35899e+07	4.89606e+07	5.25402e+07	2.91486e+06	2.90136e+06	2.88938e+06	1.052e+06	1.11211e+06	977573	3.7477e+07	4.15106e+07	3.70453e+07	1.52753e+06	1.47712e+06	1.74151e+06	3.47974e+06
299		C2 H8 N3 O4 P	Full match	No results	No results	No results	No results	No results				-1.34	169.025	170.032	9.217	5.35175e+07	0	0				No matches found	No matches found	DDA for preferred ion	[M+H]+1	10814.9	6355.43	2.22243e+07	2.51633e+07	1.97985e+07	3.04817e+07	8.65791e+06	2.07608e+07	6.23331e+06	1.08291e+07	5.35175e+07	1.85436e+07	2.15624e+07	3.30118e+07	1.50686e+07	8.71062e+06	9.78917e+06	4.30132e+07	3.93748e+07	2.48601e+07	1.76819e+07	1.05961e+07	9.80139e+06	1.62911e+07
300		C13 H24 N2 O3 S	Full match	No results	No results	No results	No results	No results				-2.38	288.15	289.157	4.493	5.28033e+07	0	0				No matches found	No matches found	DDA for preferred ion	[M+H]+1	22324.3	13575.2	5.28033e+07	5.03417e+07	5.12457e+07	4.37627e+07	4.33864e+07	3.7498e+07	63644.1	51025.1	55777.6	38066	44187.2	39322.8	43445.8	46897.5	44482.6	56396.9	106254	111464	42942.4	108782	104594	72875.9
301	Vanillyl ethyl ether	C10 H14 O3	Full match	No results	No results	No results	Full match	No results				-0.15	182.094	181.087	4.849	5.23602e+07	10	0				No matches found	No matches found	No MS2	[M-H]-1	1.85491e+06	917351	1.18109e+07	1.16906e+07	1.2534e+07	1.00722e+07	1.00625e+07	9.50708e+06	1.36553e+07	1.20839e+07	1.2909e+07	5.10198e+06	5.11949e+06	4.67039e+06	2.54283e+07	2.78705e+07	2.50316e+07	9.76429e+06	9.74652e+06	1.05157e+07	2.48606e+07	2.17892e+07	2.63056e+07	2.7953e+06
302	glycerol 2-phosphate	C3 H9 O6 P	No match	No results	No match	Invalid mass	No match	No results				-11718.5	169.998	168.991	8.757	5.15412e+07	2	0				No matches found	No matches found	DDA for preferred ion	[M-H]-1	57325	19442.6	5.77782e+06	5.52712e+06	6.7965e+06	6.05491e+06	7.78253e+06	7.38806e+06	159045	126586	78154.5	726885	855673	550708	1.45871e+06	1.72197e+06	1.83979e+06	690356	720716	656217	921508	1.09779e+06	1.14513e+06	396891
303		C5 H4 N3 O5 P S	Full match	No results	No results	No results	No results	No results				0.36	248.961	247.954	3.921	5.13684e+07	0	0				No matches found	No matches found	DDA for preferred ion	[M-H]-1	138425	44788.8	1.57775e+07	1.65553e+07	1.71718e+07	1.48832e+07	1.52155e+07	1.44994e+07	201238	179633	171210	8.49461e+06	9.04486e+06	7.41444e+06	9.8405e+06	1.01492e+07	9.99817e+06	195574	217231	166211	1.42347e+07	1.48037e+07	1.56511e+07	1.42884e+07
304	3-Hydroxy-3-[(3-methylbutanoyl)oxy]-4-(trimethylammonio)butanoate	C12 H23 N O5	Full match	No results	No results	No results	Full match	No results				-2.61	261.157	262.164	7.63	5.0271e+07	1	0				No matches found	No matches found	DDA for preferred ion	[M+H]+1	378083	46190.6	1.24106e+07	1.26693e+07	1.39177e+07	9.89605e+06	1.00831e+07	1.03069e+07	1.69749e+07	1.50492e+07	1.68594e+07	3.54256e+06	4.47796e+06	3.36871e+06	7.17777e+06	8.4402e+06	7.81381e+06	1.3582e+07	1.55501e+07	1.28931e+07	1.32929e+07	8.7986e+06	1.64197e+07	3.65813e+07
305	3,4-dehydrothiomorpholine-3-carboxylate	C5 H7 N O2 S	Full match	No results	No results	Full match	No results	No results				-1.84	145.019	146.027	5.317	5.02591e+07	0	0				No matches found	No matches found	No MS2	[M+H]+1	17121.8	646351	9.98159e+06	9.38119e+06	9.41749e+06	8.86051e+06	9.48857e+06	8.65383e+06	744824	506511	596339	8.51467e+06	8.46305e+06	7.91976e+06	4.44456e+06	4.59871e+06	4.86055e+06	3.29663e+06	3.23155e+06	3.14437e+06	1.94289e+07	2.04577e+07	2.19281e+07	1.57891e+07
306	L-Tryptophan	C11 H12 N2 O2	No match	Invalid mass	No results	No match	No match	No results				-83429.2	187.063	205.097	8.644	4.99303e+07	1	3	1	95.5	75	No matches found	No matches found	DDA for other ion	[M+NH4]+1	44806.5	101710	1.79655e+07	1.81094e+07	2.05052e+07	1.72186e+07	1.93218e+07	1.76883e+07	2.65478e+07	2.38761e+07	2.53206e+07	1.70795e+07	1.82583e+07	1.34777e+07	1.12844e+07	1.14307e+07	1.26732e+07	2.61424e+07	2.95043e+07	2.76852e+07	6.54393e+06	5.80914e+06	7.86654e+06	5.05473e+06
307	L-Tryptophan	C11 H12 N2 O2	Full match	Full match	Full match	Full match	Full match	Full match				-1.53	204.09	205.097	8.647	4.99303e+07	8	3	1	95.5	75	No matches found	Single match found	DDA for preferred ion	[M+H]+1	44317.5	112474	1.79655e+07	1.81094e+07	2.05052e+07	1.72186e+07	1.93218e+07	1.76883e+07	2.65478e+07	2.38761e+07	2.53206e+07	1.70795e+07	1.82583e+07	1.34777e+07	1.12844e+07	1.14307e+07	1.26732e+07	2.61424e+07	2.95043e+07	2.76852e+07	6.54393e+06	5.80914e+06	7.86654e+06	5.05473e+06
308	Glutarylcarnitine	C12 H21 N O6	Full match	No results	No results	No results	Full match	No results				-2.85	275.136	276.143	7.826	4.97129e+07	2	0				No matches found	No matches found	DDA for preferred ion	[M+H]+1	79542.5	17869.1	1.98591e+07	1.93642e+07	2.07948e+07	1.60258e+07	1.76177e+07	1.61221e+07	2.27604e+07	2.04874e+07	2.13733e+07	1.40825e+07	1.62982e+07	1.36764e+07	1.17922e+07	1.45174e+07	1.15823e+07	1.84271e+07	1.86418e+07	1.60867e+07	1.26931e+07	8.88263e+06	1.55658e+07	2.73204e+07
309	Glycerophospho-N-palmitoyl ethanolamine	C21 H44 N O7 P	Full match	Full match	No results	No results	Partial match	No results				-1.46	453.285	454.292	4.624	4.92682e+07	2	1	1	61.2	65.3	No matches found	No matches found	DDA for preferred ion	[M+H]+1	37585.7	22759.6	1.59327e+07	1.59977e+07	1.7408e+07	1.44027e+07	1.46372e+07	1.35477e+07	4.92682e+07	4.60257e+07	4.62015e+07	3.07577e+07	3.44382e+07	3.06855e+07	1.94313e+07	2.10667e+07	1.99983e+07	2.07207e+07	2.52555e+07	2.02388e+07	1.13118e+07	1.02704e+07	1.23995e+07	1.47249e+07
310		C22 H49 N9 O5 P2	Full match	No results	No results	No results	No results	No results				-1.04	581.333	580.325	4.647	4.78838e+07	0	0				No matches found	No matches found	No MS2	[M-H]-1	328411	103046	1.07811e+07	1.46566e+07	1.49683e+07	1.32317e+07	9.36082e+06	8.47561e+06	2.52241e+07	4.59204e+07	4.78838e+07	3.48836e+07	3.68124e+07	3.49114e+07	7.66579e+06	8.11706e+06	7.63013e+06	2.50261e+07	1.4767e+07	2.6712e+07	6.67143e+06	5.59266e+06	7.29303e+06	4.8094e+06
311	geranate	C10 H16 O2	Full match	No results	No results	Full match	Full match	No results				-0.37	168.115	167.108	4.793	4.75856e+07	21	0				No matches found	No matches found	DDA for preferred ion	[M-H]-1	891821	134420	1.44895e+07	1.38432e+07	1.17293e+07	1.14398e+07	8.53732e+06	8.76293e+06	1.59716e+07	1.45643e+07	1.53623e+07	3.84178e+06	3.86609e+06	4.27027e+06	2.79326e+07	3.04335e+07	2.71006e+07	1.14258e+07	1.41496e+07	1.03597e+07	2.50751e+07	2.31131e+07	2.27152e+07	3.64486e+06
312		C3 H5 N S	Full match	No results	No results	No results	No results	No results				-2.1	87.0141	88.0214	7.12	4.74345e+07	0	0				No matches found	No matches found	DDA for preferred ion	[M+H]+1	12463.8	83696.2	2.39049e+07	2.14499e+07	1.96726e+07	2.01718e+07	2.1699e+07	2.07871e+07	2.54675e+07	2.27856e+07	2.59355e+07	3.1557e+07	2.88264e+07	2.96021e+07	1.78066e+06	1.81803e+06	1.68125e+06	3.0956e+07	3.16459e+07	2.99107e+07	1.43298e+07	1.38449e+07	1.27654e+07	1.11756e+07
313	5-Hexyl-2-oxotetrahydro-3-furancarboxylic acid	C11 H18 O4	Full match	No results	No results	No results	Full match	No results				-2.29	214.12	213.113	4.511	4.72508e+07	3	0				No matches found	No matches found	DDA for preferred ion	[M-H]-1	1.6966e+06	666868	1.33251e+07	8.57703e+06	9.74183e+06	1.11054e+07	1.11349e+07	1.12521e+07	8.19401e+06	1.16973e+07	1.22219e+07	4.04758e+06	6.2811e+06	6.33577e+06	3.36623e+07	3.61933e+07	2.59395e+07	6.48069e+06	8.05144e+06	1.03496e+07	2.40415e+07	1.41983e+07	1.7469e+07	2.88258e+06
314		C81 H134 N10 O15 P2	Full match	No results	No results	No results	No results	No results				0.37	1548.95	775.483	4.094	4.72326e+07	0	0				No matches found	No matches found	No MS2	[M+2H]+2	42113.8	22640.8	4.9222e+06	4.91141e+06	4.84355e+06	4.11578e+06	4.42787e+06	4.25592e+06	45249.7	36429	40617.4	28391.7	39645.3	27328.3	36726.7	42225.2	46728.3	30147.4	36992.4	30409.3	44366	37101.8	48288.5	73718.5
315	Hydroxyhexanoycarnitine	C13 H25 N O5	Full match	No results	No results	No results	Full match	No results				-2.36	275.173	276.18	7.284	4.64513e+07	1	0				No matches found	No matches found	DDA for preferred ion	[M+H]+1	15642.9	18470	1.04236e+07	9.92926e+06	1.13951e+07	8.74338e+06	9.33961e+06	8.8711e+06	7.38084e+06	6.15488e+06	6.76167e+06	4.17011e+07	4.64513e+07	4.11125e+07	1.19333e+07	1.21669e+07	1.19291e+07	6.20515e+06	7.46354e+06	6.21549e+06	2.95635e+07	2.3252e+07	3.51608e+07	5.67785e+06
316	S-Propylcysteine	C6 H13 N O2 S	Full match	No results	No results	No results	Full match	No results				-2.61	163.066	164.074	4.95	4.63059e+07	3	0				No matches found	No matches found	No MS2	[M+H]+1	30885.9	14026.9	4.67625e+06	4.69817e+06	4.8558e+06	4.37701e+06	4.30168e+06	3.95735e+06	4.63059e+07	4.05096e+07	4.27533e+07	2.80968e+06	3.02599e+06	2.71883e+06	622502	682620	597565	1.86273e+07	2.35115e+07	2.05231e+07	1.76238e+06	1.50869e+06	1.87234e+06	2.97386e+06
317	cholesterol sulfate	C27 H46 O4 S	Not the top hit	No results	No results	Full match	Full match	No results				-1.01	466.311	465.304	3.679	4.61761e+07	1	0				No matches found	No matches found	No MS2	[M-H]-1	184353	63389.2	4.33759e+06	4.03797e+06	4.20375e+06	3.54989e+06	3.37127e+06	3.1328e+06	697799	608841	674339	2.15272e+06	2.34661e+06	2.32755e+06	3.28903e+06	3.75212e+06	3.80822e+06	77368.5	97476.3	126395	228887	443536	478611	2.16923e+06
318	Hexyl 2-furoate	C11 H16 O3	Full match	No results	No results	No results	Full match	No results				-2.28	196.109	197.117	4.772	4.60334e+07	4	0				No matches found	No matches found	DDA for other ion	[M+H]+1	708273	1.11412e+06	1.08558e+07	1.10391e+07	1.74949e+07	1.05775e+07	8.37097e+06	8.83064e+06	3.81404e+06	3.43565e+06	3.40668e+06	3.38788e+06	3.18029e+06	5.04636e+06	1.75665e+07	2.34514e+07	1.62551e+07	3.2436e+06	5.44598e+06	3.76293e+06	4.197e+07	2.34856e+07	2.39774e+07	1.10457e+07
319		C7 H13 N3 O3	Full match	No results	No results	No results	No results	No results				-2.28	187.095	188.103	5.531	4.59952e+07	0	0				No matches found	No matches found	DDA for preferred ion	[M+H]+1	104554	15914.9	4.44614e+06	4.03819e+06	4.64323e+06	4.01708e+06	4.1105e+06	3.8153e+06	42813.1	37010.7	45837.4	52566.3	60390	50165	50950.1	45333.2	45807.2	45296.4	45575.5	41510.6	2.99567e+07	2.75557e+07	3.31191e+07	33045.9
320	(5Z,8Z,11Z,14Z,17Z)-icosapentaenoate	C20 H30 O2	Full match	No results	Full match	Full match	Full match	No results				-2.64	302.224	303.231	4.373	4.5964e+07	13	0				No matches found	No matches found	DDA for preferred ion	[M+H]+1	39424.1	23748.1	1.34328e+07	1.32418e+07	1.45846e+07	1.12989e+07	1.21746e+07	1.19452e+07	3.6656e+06	4.63595e+06	3.2589e+06	4.12567e+06	4.02633e+06	3.89857e+06	7.80939e+06	9.11612e+06	8.61221e+06	3.9782e+06	5.52645e+06	5.20317e+06	2.4925e+07	2.02636e+07	2.62772e+07	7.87917e+06
321	N-oleoyl-L-serine	C21 H39 N O4	Full match	No results	No results	Full match	Partial match	No results				-2.62	369.287	370.294	4.831	4.57015e+07	3	0				No matches found	No matches found	No MS2	[M+H]+1	67593.4	19167.7	1.10531e+07	1.11458e+07	1.12439e+07	1.01606e+07	1.01528e+07	9.07742e+06	2.09324e+06	1.9976e+06	893141	3.99052e+07	4.57015e+07	3.834e+07	1.95816e+07	2.1169e+07	1.97476e+07	4.69059e+06	5.73822e+06	4.62202e+06	1.44024e+07	1.36335e+07	1.54559e+07	5.46603e+06
322	phytenate	C20 H38 O2	Full match	No results	No results	Full match	Partial match	No results				-0.75	310.287	309.28	3.86	4.53441e+07	11	0				No matches found	No matches found	No MS2	[M-H]-1	225940	77430.3	1.30776e+07	1.26669e+07	1.37383e+07	1.12123e+07	1.13188e+07	1.13456e+07	4.04356e+06	3.5445e+06	3.27981e+06	4.19654e+06	8.31773e+06	7.54734e+06	5.31402e+06	5.77298e+06	5.55859e+06	1.09405e+06	1.31319e+06	1.10526e+06	1.33223e+07	1.06326e+07	1.42918e+07	8.52147e+06
323	Capryloylglycine	C10 H19 N O3	Full match	No results	No results	No results	Full match	No results				-1.79	201.136	202.143	5.177	4.49734e+07	4	0				No matches found	No matches found	DDA for preferred ion	[M+H]+1	2.31182e+06	829220	4.49734e+07	4.34558e+07	4.20175e+07	3.58812e+07	3.84023e+07	3.61501e+07	5.6721e+06	2.77365e+06	5.0943e+06	1.60483e+06	1.45568e+06	2.64339e+06	7.66472e+06	2.75924e+06	1.90174e+06	1.204e+06	3.21065e+06	4.45033e+06	5.79939e+06	2.53696e+06	1.7581e+06	3.1749e+06
324		C8 H22 N O P3	Full match	No results	No results	No results	No results	No results				1.79	241.092	242.099	5.571	4.49416e+07	0	0				No matches found	No matches found	No MS2	[M+H]+1	43727.3	11605.8	2.48024e+06	2.80653e+06	7.02627e+06	9.66487e+06	1.21675e+07	1.7845e+07	3.99629e+07	3.91837e+07	2.76614e+07	3.59063e+06	3.3162e+06	3.04365e+06	3.74034e+06	2.80302e+06	4.16972e+06	4.49416e+07	1.5456e+07	2.9204e+07	1.03524e+06	1.46269e+06	3.64319e+06	2.60808e+06
325	(Z)-1,3-Octadiene	C8 H12	Full match	No results	No results	No results	Full match	No results				-2.06	108.094	109.101	4.666	4.48182e+07	1	0				No matches found	No matches found	DDA for preferred ion	[M+H]+1	1.28457e+06	2.11715e+06	3.90726e+07	3.85812e+07	4.48182e+07	3.9145e+07	3.02473e+07	3.54632e+07	1.14383e+07	5.7738e+06	1.06239e+07	8.76969e+06	9.31651e+06	8.74176e+06	1.69682e+07	1.78071e+07	3.33183e+07	4.89584e+06	1.22255e+07	9.98775e+06	2.4676e+07	1.09489e+07	2.51097e+07	1.98494e+06
326		C6 H15 O10 P	Full match	No results	No results	No results	No results	No results				-0.99	278.04	277.033	9.334	4.46909e+07	0	0				No matches found	No matches found	DDA for preferred ion	[M-H]-1	126063	29085.3	1.09356e+07	8.71498e+06	8.56508e+06	4.6134e+06	7.75359e+06	4.80128e+06	4.46909e+07	3.93663e+07	3.19253e+07	2.43644e+06	1.76074e+06	1.74905e+06	1.46174e+06	2.07032e+06	1.54193e+06	3.07503e+07	3.57336e+07	3.12677e+07	1.62771e+06	1.41862e+06	2.13499e+06	2.23786e+06
327	4-Aminobenzoate	C7 H7 N O2	Full match	No results	Not the top hit	Not the top hit	Full match	Full match				-2.07	137.047	138.055	7.84	4.4306e+07	8	0				Single match found	No matches found	No MS2	[M+H]+1	553369	229218	5.00063e+06	4.35661e+06	5.4269e+06	3.89388e+06	4.62019e+06	4.28907e+06	169384	74503.7	131118	274708	554260	401168	293446	271767	217052	285510	432571	389721	3.44391e+07	2.67408e+07	4.4306e+07	235623
328	Glutarylcarnitine	C12 H21 N O6	No results	No results	No results	No results	Full match	No results				3.06	275.138	276.145	4.769	4.42987e+07	2	0				No matches found	No matches found	No MS2	[M+H]+1	217789	13976.5	4.31457e+07	4.42987e+07	4.36886e+07	3.89085e+07	3.76613e+07	3.12072e+07	246385	133176	104665	48674.3	125960	173045	59938	456383	108303	96237.8	46019.4	155184	367724	293881	273678	213313
329		C8 H15 O P3	Full match	No results	No results	No results	No results	No results				4.39	220.035	221.042	9.076	4.41762e+07	0	0				No matches found	No matches found	DDA for preferred ion	[M+H]+1	10528.8	23797.6	1.7987e+07	1.33132e+07	9.69353e+06	9.74234e+06	2.36246e+06	6.45176e+06	154661	366055	3.53739e+06	2.4757e+06	2.88459e+06	2.47594e+06	8.47409e+06	6.49705e+06	5.07592e+06	2.69025e+06	5.52734e+06	1.23395e+06	4.41762e+07	1.64206e+07	2.02664e+07	2.79086e+06
330	L-Hexanoylcarnitine	C13 H25 N O4	Full match	No results	No results	No results	Full match	No results				-2.65	259.178	260.185	5.302	4.41434e+07	2	0				No matches found	No matches found	No MS2	[M+H]+1	285244	134716	1.05279e+07	1.06529e+07	1.35328e+07	1.04612e+07	1.16899e+07	1.13885e+07	1.34084e+07	1.14742e+07	1.16923e+07	9.44746e+06	1.05102e+07	7.99344e+06	8.64146e+06	1.00738e+07	9.48819e+06	1.33018e+07	1.26331e+07	1.24666e+07	6.22149e+06	6.35725e+06	8.71639e+06	1.72717e+07
331	L-Citrulline	C6 H13 N3 O3	Full match	Full match	Full match	Full match	Full match	Full match				-1.67	175.095	176.103	9.355	4.39145e+07	3	1	1	91	59.3	No matches found	Single match found	DDA for preferred ion	[M+H]+1	11509.1	8908.52	1.38232e+07	1.07327e+07	1.2689e+07	8.08607e+06	1.24318e+07	8.44708e+06	1.05562e+07	1.09236e+07	6.73812e+06	1.17883e+07	1.01398e+07	9.46955e+06	5.85611e+06	6.33386e+06	6.32868e+06	7.88324e+06	9.6693e+06	8.19415e+06	4.8358e+06	4.30166e+06	6.30508e+06	1.31346e+07
332	Pregabalin	C8 H17 N O2	Full match	No results	No results	No results	Full match	No results				-1.91	159.126	160.133	5.252	4.38921e+07	2	0				No matches found	No matches found	DDA for preferred ion	[M+H]+1	773448	616995	4.38921e+07	4.11371e+07	3.88131e+07	3.48789e+07	3.55836e+07	3.21658e+07	2.4047e+06	2.15939e+06	1.93178e+06	592789	596766	418148	696830	831754	639195	2.84991e+06	2.69914e+06	2.16559e+06	569665	595433	784465	556874
333	O-phospho-L-serine	C3 H8 N O6 P	Full match	No results	Full match	Full match	Full match	No results				-0.25	185.009	184.002	8.695	4.37763e+07	2	0				No matches found	No matches found	DDA for preferred ion	[M-H]-1	71751.8	23032.9	1.92461e+07	1.77862e+07	4.96709e+06	5.45297e+06	1.01137e+06	1.81434e+06	234438	388385	2.7183e+06	9.91128e+06	8.59817e+06	2.7769e+07	3.34537e+06	1.7219e+06	830049	1.96262e+06	5.15858e+06	1.09773e+06	3.26529e+07	3.75872e+06	6.37175e+06	9.84383e+06
334			No results	No results	No results	No results	No results	No results					255.167	256.175	5.071	4.32781e+07	0	0				No matches found	No matches found	DDA for preferred ion	[M+H]+1	1.77653e+06	5.59961e+06	2.61246e+07	2.64777e+07	2.93496e+07	2.56769e+07	2.5128e+07	2.51808e+07	1.35165e+07	1.23423e+07	1.34096e+07	1.21747e+07	1.38809e+07	1.11261e+07	2.42006e+07	2.59223e+07	2.3399e+07	1.32127e+07	1.41127e+07	1.20784e+07	2.82554e+07	2.60054e+07	3.14157e+07	1.07184e+07
335		C H3 N O13	Full match	No results	No results	No results	No results	No results				1.16	236.961	235.953	8.672	4.32428e+07	0	0				No matches found	No matches found	No MS2	[M-H]-1	2.07823e+06	6.16742e+06	1.48454e+06	626325	2.44445e+06	2.51935e+06	2.50184e+06	2.20121e+06	2.06397e+06	2.2247e+06	2.95254e+06	1.77511e+06	1.93501e+06	849799	8.31065e+06	7.85814e+06	3.87857e+06	1.14336e+06	779548	892328	1.32195e+06	1.43978e+06	1.61574e+06	2.00047e+06
336	Citric acid	C6 H8 O7	Full match	Full match	Not the top hit	Not the top hit	Full match	No results				-0.44	192.027	191.02	9.52	4.29908e+07	8	1	1	85.2	9.3	No matches found	No matches found	DDA for preferred ion	[M-H]-1	117824	138105	3.02022e+07	1.65574e+07	1.36566e+07	8.08481e+06	1.30115e+07	7.07087e+06	4.16715e+07	2.65727e+07	1.75688e+07	2.46162e+07	1.46713e+07	2.23375e+07	7.81518e+06	9.75231e+06	5.59309e+06	1.57228e+07	1.62774e+07	1.6136e+07	2.07947e+07	1.4735e+07	1.80578e+07	8.12887e+06
337	12(R)-HETE	C20 H32 O3	Not the top hit	No results	No results	Full match	Not the top hit	No results				-0.85	320.235	319.228	3.929	4.27468e+07	34	0				No matches found	No matches found	DDA for other ion	[M-H]-1	183897	61272.7	7.95316e+06	7.701e+06	8.38196e+06	6.84268e+06	6.34931e+06	6.75775e+06	9.68913e+06	8.86348e+06	8.5965e+06	4.71485e+06	5.13654e+06	4.40843e+06	1.99604e+07	2.21143e+07	2.08482e+07	5.38785e+06	6.39506e+06	5.52231e+06	4.30469e+06	3.86764e+06	2.77191e+06	4.04194e+06
338	Netilmicin	C21 H41 N5 O7	No match	No results	No results	No results	Full match	No results				-4.95	475.298	476.306	4.583	4.24043e+07	1	0				No matches found	No matches found	No MS2	[M+H]+1	366052	3.57303e+06	7.93341e+06	7.86993e+06	8.96953e+06	7.42051e+06	7.43311e+06	7.37694e+06	6.85927e+06	6.15348e+06	6.01819e+06	5.14573e+06	5.93201e+06	5.20606e+06	3.55667e+06	3.88402e+06	3.47753e+06	5.09377e+06	5.86713e+06	3.34583e+06	4.33425e+06	3.82406e+06	5.05413e+06	5.44768e+06
339		C15 H25 N O6	Full match	No results	No results	No results	No results	No results				-2.27	315.167	316.175	7.322	4.23938e+07	0	0				No matches found	No matches found	DDA for preferred ion	[M+H]+1	23643.7	17721.3	1.0513e+07	9.77173e+06	1.12197e+07	8.40673e+06	8.92829e+06	9.10493e+06	3.02188e+07	2.5851e+07	2.75659e+07	1.87326e+07	2.12649e+07	1.70341e+07	1.20031e+07	1.23777e+07	1.18672e+07	2.39247e+07	2.7174e+07	2.29952e+07	2.26004e+07	1.70938e+07	2.55954e+07	6.034e+06
340	Arsenobetaine	C5 H11 As O2	No match	No results	No results	No results	Full match	No results				-2.54	177.997	179.004	8.071	4.21013e+07	1	0				No matches found	No matches found	No MS2	[M+H]+1	17281.5	42286	2.99548e+06	2.55852e+06	3.71086e+06	2.74962e+06	2.8443e+06	2.80386e+06	161350	141761	212062	291002	356839	294111	349331	331192	417792	322737	236074	171397	2.13798e+07	1.34112e+07	2.59275e+07	176976
341		C18 H30 N3 O7 P S	Full match	No results	No results	No results	No results	No results				-4.08	463.152	462.145	7.163	4.20001e+07	0	0				No matches found	No matches found	No MS2	[M-H]-1	116816	57952.2	7.90254e+06	7.32255e+06	6.83031e+06	7.07488e+06	6.51663e+06	6.27431e+06	1.25362e+07	1.10652e+07	1.16829e+07	70897.5	73579.4	73634.1	66783.6	66897.3	63830.9	1.52147e+07	1.68238e+07	1.52393e+07	5.51849e+06	4.41246e+06	4.67011e+06	1.56615e+07
342		C4 H7 N5 O6 S	Full match	No results	No results	No results	No results	No results				-1.99	253.011	254.018	9.072	4.19302e+07	0	0				No matches found	No matches found	DDA for preferred ion	[M+H]+1	12687.4	7853.07	1.88512e+07	1.62016e+07	1.35741e+07	1.48214e+07	4.99433e+06	1.03069e+07	2.84452e+06	5.35319e+06	2.28286e+07	9.34261e+06	1.0313e+07	1.2288e+07	1.01333e+07	7.51189e+06	7.26072e+06	1.82128e+07	2.72545e+07	1.17496e+07	5.96224e+06	2.63301e+06	3.34398e+06	1.70839e+07
343	RG1300000	C18 H34 O3	Full match	No results	No results	No results	Full match	No results				-0.56	298.251	297.243	3.928	4.18833e+07	8	0				No matches found	No matches found	DDA for preferred ion	[M-H]-1	7.70954e+06	635828	2.01265e+07	1.79123e+07	2.18536e+07	1.70479e+07	1.64987e+07	1.66091e+07	3.90968e+07	3.36848e+07	3.43523e+07	1.25046e+07	1.43758e+07	1.33349e+07	2.6452e+07	2.97966e+07	2.61328e+07	2.39742e+07	2.80705e+07	2.34861e+07	2.26619e+07	1.8919e+07	2.46013e+07	1.46678e+07
344		C55 H111 N10 O10 P3 S	Full match	No results	No results	No results	No results	No results				0.35	1196.74	599.378	4.18	4.17347e+07	0	0				No matches found	No matches found	No MS2	[M+2H]+2	32190.4	17305.9	3.30709e+06	3.45489e+06	3.62835e+06	3.3228e+06	3.06779e+06	3.22091e+06	34587.3	37419.5	31046.6	27289.8	39360.1	22050.1	31956.9	36400.9	35717.5	26883.6	28275.7	27106.3	34453.5	29557.5	39058.7	52140.5
345	3-dehydro-β-D-galactose	C6 H10 O6	Full match	No results	Partial match	Full match	Not the top hit	No results				-0.79	178.048	177.04	8.706	4.15744e+07	6	0				No matches found	No matches found	No MS2	[M-H]-1	78847.6	21748.1	2.24314e+06	2.50805e+06	6.1652e+06	5.79689e+06	9.45479e+06	8.89827e+06	2.61679e+06	1.05124e+07	1.02752e+07	1.11052e+07	1.29321e+07	7.11827e+06	885767	275302	1.165e+06	3.85337e+06	9.91594e+06	3.4687e+06	132662	236316	408041	9.46748e+06
346	N-Acetyl-L-glutamate	C7 H11 N O5	Full match	Full match	Full match	Full match	Full match	Full match				-1.08	189.064	188.056	8.397	4.11322e+07	2	1	1	93.2	80.1	Single match found	Single match found	DDA for preferred ion	[M-H]-1	452151	1.59463e+06	9.62399e+06	1.03773e+07	1.51324e+07	1.28939e+07	1.33718e+07	1.37973e+07	2.13565e+07	2.1778e+07	2.22064e+07	1.50006e+06	1.65921e+06	795688	4.08214e+06	4.07798e+06	5.50135e+06	1.98289e+07	1.9445e+07	1.7615e+07	1.22457e+07	8.89243e+06	1.8068e+07	2.79401e+07
347	Pipecolic acid	C6 H11 N O2	Full match	Full match	Full match	Not the top hit	Not the top hit	No results				-1.89	129.079	130.086	12.54	4.06715e+07	11	3	1	84	9.2	No matches found	No matches found	DDA for preferred ion	[M+H]+1	6.96042e+06	1.41714e+06	1.84404e+07	1.73963e+07	1.54388e+07	1.49939e+07	1.68862e+07	1.4269e+07	1.94353e+07	1.99755e+07	1.92415e+07	1.177e+07	1.08327e+07	1.51095e+07	8.04666e+06	8.8105e+06	9.42329e+06	2.26336e+07	1.62457e+07	1.97918e+07	8.5962e+06	8.76374e+06	8.46245e+06	1.33736e+07
348	L-Alanyl-L-proline	C8 H14 N2 O3	Full match	Full match	No results	No results	Full match	No results				-2.09	186.1	187.107	7.581	4.03103e+07	2	1	1	81.4	9.1	No matches found	No matches found	DDA for preferred ion	[M+H]+1	549139	222806	9.52016e+06	1.00983e+07	1.14032e+07	8.33894e+06	8.46735e+06	8.87793e+06	4.03103e+07	3.59295e+07	3.93234e+07	9.66166e+06	1.10849e+07	7.34192e+06	8.10939e+06	9.48761e+06	8.65416e+06	3.18769e+07	3.65495e+07	3.14161e+07	3.96236e+06	2.64188e+06	4.96299e+06	1.35538e+07
349	Ala-Gln	C8 H15 N3 O4	Full match	No results	No results	No results	Full match	No results				-2.28	217.106	218.113	7.78	4.03043e+07	5	0				No matches found	No matches found	DDA for preferred ion	[M+H]+1	19334.4	16635.6	6.69146e+06	3.91472e+06	4.36549e+06	3.42295e+06	4.77116e+06	3.8191e+06	4.03043e+07	3.60023e+07	2.26115e+07	916068	1.47927e+06	2.00441e+06	953257	1.02763e+06	935677	1.01313e+07	1.6238e+07	1.95212e+07	955430	664083	1.49199e+06	1.6131e+06
350	N-acetyl-DL-methionine	C6 H11 N O4 S	Full match	No results	No results	Full match	No results	No results				-1.43	193.041	194.048	7.858	4.02554e+07	0	0				No matches found	No matches found	DDA for preferred ion	[M+H]+1	21703.5	22867.3	1.11217e+07	1.05263e+07	1.18083e+07	1.01534e+07	1.18607e+07	1.12666e+07	1.14436e+07	1.03089e+07	1.07287e+07	7.25218e+06	8.59128e+06	7.08578e+06	3.63807e+06	4.2339e+06	4.58248e+06	1.55441e+07	1.49727e+07	1.39508e+07	2.56625e+07	1.67449e+07	3.04786e+07	9.51309e+06
351		C10 H15 N5 O3 S	Full match	No results	No results	No results	No results	No results				-2.97	285.089	286.096	8.254	4.02205e+07	0	0				No matches found	No matches found	DDA for preferred ion	[M+H]+1	15102.2	90203.8	1.52256e+07	1.61295e+07	1.96058e+07	1.93128e+07	1.86823e+07	2.01302e+07	1.93578e+07	1.78154e+07	1.79211e+07	1.33059e+07	1.26161e+07	5.77714e+06	1.07922e+07	1.34686e+07	1.4549e+07	2.29583e+07	2.01866e+07	2.09975e+07	1.01307e+07	9.14488e+06	1.53023e+07	1.38531e+07
352	O-myristoyl-L-carnitine	C21 H42 N O4	No match	No results	No results	Invalid mass	No match	No results				-2709.66	371.303	372.31	4.794	4.01769e+07	1	0				No matches found	No matches found	No MS2	[M+H]+1	48895.2	15511.8	1.18146e+07	1.2109e+07	1.28376e+07	1.03897e+07	1.02661e+07	9.84556e+06	4.01839e+06	3.65499e+06	3.67808e+06	3.44377e+07	4.01769e+07	3.49035e+07	1.44716e+07	1.5345e+07	1.38576e+07	5.44322e+06	6.86e+06	5.38468e+06	1.60409e+07	1.49112e+07	1.72786e+07	4.83692e+06
353	threonylphenylalanine	C13 H18 N2 O4	Full match	No results	No results	No results	Full match	No results				-2.34	266.126	267.133	5.176	4.01627e+07	5	0				No matches found	No matches found	No MS2	[M+H]+1	31450.3	14578.7	5.19835e+06	5.47035e+06	5.43175e+06	5.31063e+06	5.73753e+06	5.23868e+06	3.92636e+07	3.40447e+07	4.01627e+07	2.20609e+06	2.34391e+06	2.22368e+06	2.57501e+06	2.79199e+06	2.64727e+06	1.99059e+07	2.41948e+07	2.04902e+07	1.55867e+06	1.14973e+06	1.81155e+06	3.0781e+06
354	S-Adenosyl-L-homocysteine	C14 H20 N6 O5 S	Full match	Full match	Full match	Full match	Full match	Full match				-2.61	384.121	385.128	8.418	4.01101e+07	2	1	1	93	80	No matches found	Single match found	DDA for preferred ion	[M+H]+1	18830.6	135459	1.86996e+07	1.90662e+07	2.26469e+07	1.95487e+07	2.24393e+07	2.08781e+07	1.56368e+07	1.65542e+07	1.77296e+07	1.11347e+07	1.36937e+07	8.26626e+06	1.8042e+07	2.12202e+07	1.76236e+07	1.8174e+07	1.6211e+07	1.52981e+07	2.4168e+07	1.34165e+07	3.06403e+07	2.69617e+07
355	L-threonine	C4 H9 N O3	Full match	No results	Full match	Full match	Full match	No results				-1.89	119.058	120.065	7.102	3.97545e+07	6	0				No matches found	No matches found	DDA for preferred ion	[M+H]+1	2.69058e+06	1.22216e+06	4.05734e+06	3.93179e+06	3.61315e+06	3.85717e+06	3.97728e+06	4.04357e+06	3.13815e+07	3.13414e+07	3.21282e+07	2.70502e+06	2.57549e+06	2.75229e+06	1.17735e+06	3.27345e+06	678451	3.02198e+07	3.07611e+07	3.1156e+07	1.19771e+06	2.04443e+06	1.52788e+06	3.99477e+06
356	(6Z,9Z,12Z,15Z,23R,35R,42Z,45Z,48Z,51Z)-26,29,32-Trihydroxy-26,32-dioxido-20,38-dioxo-21,25,27,31,33,37-hexaoxa-26lambda~5~,32lambda~5~-diphosphaheptapentaconta-6,9,12,15,42,45,48,51-octaene-23,35-diy l (4Z,7Z,10Z,13Z,16Z,19Z,4'Z,7'Z,10'Z,13'Z,16'Z,19'Z)bis(-4,7,10,13,16,19-docosahexaenoate)	C93 H142 O17 P2	No match	No results	No results	No results	Full match	No results				3.07	1592.98	797.496	4.082	3.966e+07	8	0				No matches found	No matches found	No MS2	[M+2H]+2	44159.8	23740.8	4.10149e+06	4.03168e+06	4.24161e+06	3.8757e+06	3.81928e+06	3.73935e+06	47448.1	38198.8	42590.7	29771	30961.1	38433.6	38511	44276.6	48998.4	31612	38789.6	31886.7	46521.4	38904.3	50634.4	77300
357	4-acetamidobutanal	C6 H11 N O2	Full match	No results	Partial match	Full match	Not the top hit	No results				-1.95	129.079	130.086	8.491	3.93909e+07	11	0				No matches found	No matches found	DDA for preferred ion	[M+H]+1	6.88794e+06	1.45721e+06	9.94472e+06	1.00137e+07	1.21453e+07	9.68518e+06	1.11178e+07	1.02755e+07	8.00159e+06	7.83367e+06	7.6194e+06	9.03462e+06	7.93988e+06	5.12011e+06	8.46534e+06	8.41896e+06	9.43489e+06	6.10699e+06	7.49892e+06	5.91994e+06	6.16577e+06	7.06411e+06	8.35812e+06	9.32739e+06
358	palmitoleoyl ethanolamide	C18 H35 N O2	Full match	No results	No results	No results	Full match	No results				-2.13	297.266	298.273	4.255	3.9318e+07	1	0				No matches found	No matches found	DDA for preferred ion	[M+H]+1	58169	492733	3.9318e+07	3.87758e+07	3.8869e+07	3.23569e+07	3.20536e+07	3.12109e+07	856601	946378	998598	487523	750557	827061	520172	1.17561e+06	1.04223e+06	588512	761566	593347	786701	651146	359052	972442
359	TC2700000	C2 H7 O4 P	Full match	No results	No results	No results	Full match	No results				-0.58	126.008	125.001	8.096	3.92182e+07	2	0				No matches found	No matches found	DDA for preferred ion	[M-H]-1	66646.4	27393.2	4.49123e+06	4.34827e+06	4.91596e+06	4.02776e+06	4.05355e+06	4.10904e+06	2.7193e+06	2.43935e+06	2.36938e+06	2.89875e+06	3.5215e+06	2.8404e+06	3.31692e+07	3.92182e+07	3.64359e+07	1.63337e+06	1.51097e+06	1.36606e+06	342705	255797	349532	866454
360	MFCD00025555	C9 H18 N2 O3	Full match	No results	No results	No results	Full match	No results				-2.15	202.131	203.139	8.296	3.91332e+07	5	0				No matches found	No matches found	DDA for preferred ion	[M+H]+1	424374	290711	1.31017e+07	1.26645e+07	1.51876e+07	1.27056e+07	1.19673e+07	1.12963e+07	3.91332e+07	3.76408e+07	3.36219e+07	1.08119e+07	1.43187e+07	8.78997e+06	6.98219e+06	7.53732e+06	7.75601e+06	3.26473e+07	3.57108e+07	2.88596e+07	8.3129e+06	3.3238e+06	1.03848e+07	1.23538e+07
361	Gly-Leu	C8 H16 N2 O3	Full match	No results	Partial match	No results	Full match	No results				-1.55	188.116	189.123	7.1	3.91087e+07	9	0				No matches found	No matches found	DDA for preferred ion	[M+H]+1	1.18096e+06	655538	1.06632e+07	1.04139e+07	1.03811e+07	9.36196e+06	9.75981e+06	9.38126e+06	3.74207e+07	3.54732e+07	3.91087e+07	5.02643e+06	5.21911e+06	4.81535e+06	2.10656e+06	1.95585e+06	1.59804e+06	2.72474e+07	2.80877e+07	2.36976e+07	3.36974e+06	3.43901e+06	3.53316e+06	4.62244e+06
362	2-{[(3alpha,5beta,7alpha)-3-Hydroxy-24-oxo-7-(sulfooxy)cholan-24-yl]amino}ethanesulfonic acid	C26 H45 N O9 S2	Not the top hit	No results	No results	No results	Full match	No results				-0.54	579.253	288.619	4.298	3.91066e+07	2	0				No matches found	No matches found	No MS2	[M-2H]-2	199020	64278	7.55679e+06	6.80274e+06	7.88822e+06	6.8578e+06	6.77504e+06	7.128e+06	1.4935e+07	1.36954e+07	1.45832e+07	4.70081e+06	5.15179e+06	4.44412e+06	3.75387e+06	3.99681e+06	4.14041e+06	1.68876e+07	1.83118e+07	1.69887e+07	850956	817007	836135	7.85754e+06
363	4-acetamidobutanal	C6 H11 N O2	Full match	No results	Partial match	Full match	Not the top hit	No results				-1.67	129.079	130.086	8.352	3.91008e+07	11	0				No matches found	No matches found	DDA for preferred ion	[M+H]+1	5.83624e+06	1.32831e+06	5.13269e+06	4.59074e+06	1.13312e+07	8.00118e+06	8.43534e+06	9.66222e+06	2.47971e+06	7.18309e+06	6.85104e+06	3.82596e+06	8.89505e+06	5.26318e+06	9.22798e+06	9.56641e+06	9.62082e+06	1.8397e+06	8.457e+06	5.79982e+06	9.33066e+06	8.14243e+06	1.0926e+07	9.8713e+06
364	sn-glycero-3-phospho-N-(arachidonoyl)ethanolamine	C25 H44 N O7 P	Not the top hit	No results	No results	Full match	Partial match	No results				-1.56	501.285	502.292	4.51	3.88058e+07	4	0				No matches found	No matches found	No MS2	[M+H]+1	35574.1	21632.4	1.47993e+07	1.45789e+07	1.64962e+07	1.36956e+07	1.3666e+07	1.30903e+07	2.97986e+07	2.65254e+07	2.72948e+07	3.14312e+07	3.54095e+07	3.25523e+07	1.72883e+07	1.88638e+07	1.74368e+07	1.60092e+07	1.88557e+07	1.58431e+07	3.59661e+06	3.265e+06	4.04472e+06	7.13839e+06
365	L-Ergothioneine	C9 H15 N3 O2 S	Full match	Full match	No results	No results	Partial match	No results				-1.92	229.088	230.095	9.352	3.85316e+07	1	1	1	92	78.6	No matches found	No matches found	DDA for preferred ion	[M+H]+1	11260.9	5915.74	9.2427e+06	8.07329e+06	1.02913e+07	6.86323e+06	8.95415e+06	6.72366e+06	1.65401e+07	1.69442e+07	1.46634e+07	1.99597e+06	1.7223e+06	1.66403e+06	2.58405e+06	2.48044e+06	2.52501e+06	1.44767e+07	1.59607e+07	1.2985e+07	2.46286e+06	2.2496e+06	3.18554e+06	6.4068e+06
366	MFCD00133175	C17 H32 O2	Full match	No results	No results	No results	Full match	No results				-0.56	268.24	267.233	3.931	3.84097e+07	7	0				No matches found	No matches found	No MS2	[M-H]-1	194289	71704.4	9.48093e+06	8.28341e+06	1.00661e+07	8.29558e+06	7.96526e+06	8.5248e+06	8.20355e+06	6.89924e+06	6.85174e+06	6.96806e+06	7.13147e+06	7.08463e+06	3.90929e+06	4.60399e+06	3.97368e+06	3.39082e+06	3.72725e+06	3.26403e+06	4.17242e+06	3.68741e+06	4.47079e+06	6.67814e+06
367	O-butanoyl-L-carnitine	C11 H22 N O4	No match	No results	No results	Invalid mass	No results	No results				4338.54	233.162	234.169	4.756	3.82116e+07	0	0				No matches found	No matches found	No MS2	[M+H]+1	202618	200636	8.48871e+06	8.5707e+06	8.32644e+06	7.04298e+06	6.05442e+06	5.51311e+06	5.1985e+06	4.86479e+06	4.34875e+06	657288	679824	655922	1.87562e+07	2.06052e+07	1.75447e+07	4.99557e+06	7.61573e+06	4.72274e+06	1.58007e+07	1.20903e+07	1.52255e+07	7.47853e+06
368	Midazolam	C18 H13 Cl F N3	No match	No results	No results	No results	Full match	No results				-3.29	325.077	326.084	4.678	3.7955e+07	1	0				No matches found	No matches found	No MS2	[M+H]+1	38994.1	18095.3	4.58726e+06	4.38407e+06	4.80824e+06	4.09482e+06	3.96428e+06	3.87988e+06	109826	98402.9	98858.6	7.58082e+06	8.46056e+06	7.17996e+06	685982	724522	701533	74081.5	90443.4	68298.3	142883	136594	181379	3.01485e+07
369	Gly-Lys	C8 H17 N3 O3	Full match	No results	No results	No results	Full match	No results				-2.41	203.126	204.134	8.215	3.78534e+07	2	0				No matches found	No matches found	No MS2	[M+H]+1	19433.5	95933.9	1.03561e+07	9.22499e+06	1.19187e+07	8.82925e+06	9.07243e+06	8.53246e+06	2.74388e+07	2.66288e+07	2.68986e+07	5.76246e+06	7.63078e+06	4.7719e+06	2.08143e+06	2.49465e+06	2.54482e+06	2.53861e+07	2.77729e+07	2.54209e+07	3.41956e+06	765179	4.5525e+06	5.27809e+06
370		C8 H7 Cl N2 O3 S	Full match	No results	No results	No results	No results	No results				-1.03	245.986	244.979	5.12	3.71147e+07	0	0				No matches found	No matches found	DDA for preferred ion	[M-H]-1	93464.9	34526.8	5.41544e+06	5.16362e+06	5.86432e+06	5.01114e+06	4.85052e+06	4.85243e+06	3.71147e+07	3.20143e+07	3.51302e+07	33924.4	32571.3	33761.5	32818.2	33170.9	37917	3.28032e+07	3.67128e+07	3.34475e+07	32657.9	33244.6	29799.2	30886.2
371	N-Acetyl-L-methionine	C7 H13 N O3 S	Full match	Full match	No results	Full match	Full match	No results				-0.96	191.061	190.054	5.263	3.69981e+07	1	1	1	92.1	9.6	No matches found	No matches found	DDA for preferred ion	[M-H]-1	47672.4	17568	1.26184e+07	1.15448e+07	1.22249e+07	1.07585e+07	1.07682e+07	1.04434e+07	3.6355e+07	3.04374e+07	3.39552e+07	919882	976197	966838	1.66535e+06	2.11649e+06	1.70183e+06	3.12934e+07	3.69981e+07	3.20637e+07	4.36424e+06	4.4579e+06	4.92081e+06	8.61324e+06
372	1-stearoyl-2-arachidonoyl-sn-glycero-3-phosphoethanolamine	C43 H78 N O8 P	No match	No results	No results	No results	Full match	No results				-1.42	767.545	768.553	3.827	3.69966e+07	50	0				No matches found	No matches found	No MS2	[M+H]+1	39625.3	20592	1.07981e+07	1.0452e+07	7.34157e+06	8.83508e+06	8.55381e+06	8.2105e+06	178931	112503	152529	681587	632302	801107	1.01048e+06	1.13092e+06	947122	20688.5	21495.1	22911.4	5.02623e+06	4.28353e+06	5.02263e+06	2.22542e+07
373	D-Ribose 5-phosphate	C5 H11 O8 P	Full match	Partial match	Not the top hit	Not the top hit	Partial match	Full match				-1.11	230.019	229.012	8.852	3.69961e+07	8	4	1	91.7	76.9	Single match found	No matches found	DDA for preferred ion	[M-H]-1	79278	23000.7	7.92696e+06	9.66159e+06	1.08603e+07	8.87908e+06	1.57793e+07	1.51908e+07	3.69961e+07	3.57648e+07	2.71556e+07	7.14533e+06	7.34261e+06	4.55599e+06	1.61961e+07	1.81763e+07	1.97087e+07	3.11019e+07	2.45852e+07	2.99982e+07	2.90526e+06	3.53762e+06	3.82934e+06	3.10836e+06
374	FB9500000	C12 H15 N O4	Full match	No results	No results	No results	Full match	No results				-1.01	237.1	236.093	4.958	3.69306e+07	4	0				No matches found	No matches found	DDA for preferred ion	[M-H]-1	98744	39552.6	4.66826e+06	4.73064e+06	5.05283e+06	3.93565e+06	4.00024e+06	3.60718e+06	4.19705e+06	3.5609e+06	4.15714e+06	1.06591e+06	1.1477e+06	1.06861e+06	1.42841e+06	1.60995e+06	1.35136e+06	4.52125e+06	4.98069e+06	4.35362e+06	1.39149e+06	1.2858e+06	1.4689e+06	3.77222e+06
375	ala-ser	C6 H12 N2 O4	Full match	No results	No results	No results	Full match	No results				-2.02	176.079	177.087	7.785	3.6869e+07	4	0				No matches found	No matches found	DDA for preferred ion	[M+H]+1	19510.3	16786.9	8.74188e+06	7.42042e+06	8.26302e+06	6.52437e+06	7.22479e+06	6.63965e+06	3.6869e+07	2.611e+07	3.5632e+07	3.40987e+06	3.77494e+06	2.86733e+06	2.25426e+06	3.26797e+06	3.24798e+06	1.70598e+07	1.75393e+07	1.50065e+07	2.28712e+06	1.22597e+06	3.03718e+06	3.77035e+06
376		C3 H9 N10 O4 P	Full match	No results	No results	No results	No results	No results				3.86	280.056	279.048	9.098	3.66776e+07	0	0				No matches found	No matches found	DDA for preferred ion	[M-H]-1	54573.3	14834.3	5.15983e+06	4.76939e+06	8.33997e+06	5.03573e+06	9.57631e+06	8.01092e+06	4.5547e+06	4.32881e+06	3.8007e+06	463672	514870	225580	649206	910308	1.02233e+06	3.72506e+06	3.42519e+06	3.89434e+06	1.74518e+07	3.40208e+07	3.66776e+07	131108
377		C11 H18 N2 O4	Full match	No results	No results	No results	No results	No results				-1.93	242.126	243.133	5.107	3.65844e+07	0	0				No matches found	No matches found	No MS2	[M+H]+1	738150	161470	9.15604e+06	9.13262e+06	8.96207e+06	7.7033e+06	7.25278e+06	6.25323e+06	1.20843e+07	1.07863e+07	1.2318e+07	1.17022e+07	1.31559e+07	1.24124e+07	7.68433e+06	8.7354e+06	7.51296e+06	1.31079e+07	1.78327e+07	1.31001e+07	3.08222e+07	2.59878e+07	2.91075e+07	3.58758e+06
378		C2 H5 N2 O P3 S	Full match	No results	No results	No results	No results	No results				-2.47	197.933	196.926	9.118	3.62784e+07	0	0				No matches found	No matches found	DDA for preferred ion	[M-H]-1	92706.6	365773	1.41976e+07	1.62603e+07	1.02542e+07	1.34544e+07	4.41266e+06	9.76092e+06	1.69407e+06	2.83981e+06	1.54166e+07	1.09914e+07	1.24674e+07	1.67051e+07	5.48389e+06	3.94278e+06	3.02234e+06	1.18551e+07	1.54482e+07	7.69332e+06	6.31776e+06	3.28623e+06	2.94592e+06	7.94214e+06
379			No results	No results	No results	No results	No results	No results					83.9614	82.9541	7.949	3.58483e+07	0	0				No matches found	No matches found	No MS2	[M-H]-1	166057	61374.3	5.25826e+06	4.8819e+06	5.9593e+06	4.72719e+06	4.4413e+06	4.46508e+06	892842	670314	913441	2.97604e+07	3.58483e+07	2.80689e+07	534390	912457	838771	609659	344188	545925	114544	68590.4	71126.4	634703
380		C16 H30 N2 O3 S	Full match	No results	No results	No results	No results	No results				-2.1	330.197	331.204	4.123	3.56422e+07	0	0				No matches found	No matches found	DDA for preferred ion	[M+H]+1	25726.9	13831.1	3.56422e+07	3.37659e+07	3.4637e+07	2.96836e+07	3.07182e+07	2.79398e+07	2.16707e+06	1.75991e+06	2.08122e+06	5.21104e+06	5.66828e+06	4.81017e+06	3.59145e+06	4.36551e+06	4.5627e+06	2.39948e+06	3.21183e+06	2.69688e+06	1.58751e+07	1.32925e+07	1.71367e+07	1.39106e+07
381	2'-deoxycytidine	C9 H13 N3 O4	Full match	No results	Full match	Full match	Full match	No results				-2.38	227.09	228.097	7.36	3.5625e+07	1	0				No matches found	No matches found	DDA for preferred ion	[M+H]+1	17871.4	13394.9	6.81238e+06	6.48795e+06	7.47445e+06	5.51787e+06	5.84267e+06	6.02068e+06	1.1006e+07	9.41053e+06	9.9364e+06	1.59831e+06	1.83482e+06	1.36814e+06	2.14565e+06	2.24812e+06	2.32944e+06	7.69572e+06	9.06876e+06	7.52632e+06	3.08263e+07	2.1075e+07	3.5625e+07	9.54802e+06
382	(6R)-6-lactoyl-5,6,7,8-tetrahydropterin	C9 H13 N5 O3	Full match	No results	No results	Full match	Not the top hit	No results				-2.85	239.101	240.108	8.253	3.56089e+07	6	0				No matches found	No matches found	DDA for preferred ion	[M+H]+1	22150.5	132302	2.73657e+07	1.91323e+07	2.16191e+07	2.0163e+07	1.85682e+07	1.82378e+07	1.16981e+07	1.0704e+07	1.17185e+07	2.11853e+07	2.32742e+07	1.26974e+07	3.11969e+07	3.24879e+07	2.98769e+07	1.39121e+07	1.33436e+07	9.94223e+06	2.83522e+07	1.81645e+07	3.56089e+07	2.49931e+07
383		C7 H12 N4 O4 S	Full match	No results	No results	No results	No results	No results				-1.02	248.058	247.05	7.738	3.55689e+07	0	0				No matches found	No matches found	DDA for preferred ion	[M-H]-1	81097.1	31486.3	8.68546e+06	7.97122e+06	8.82493e+06	7.08924e+06	8.36373e+06	7.58204e+06	2.06865e+07	1.96767e+07	2.10846e+07	38366.1	38106	37382.2	35941.1	37053.2	39877.2	2.03078e+07	1.9103e+07	1.97723e+07	7.91652e+06	6.27036e+06	8.39211e+06	2.94769e+07
384	NS1800000	C8 H9 N O4	Full match	No results	No results	No results	Full match	No results				-1.5	183.053	184.06	4.785	3.51666e+07	1	0				No matches found	No matches found	DDA for preferred ion	[M+H]+1	34104	11091.8	8.7663e+06	8.86762e+06	8.82851e+06	7.7984e+06	7.74221e+06	7.19151e+06	1.52295e+07	1.41734e+07	1.40175e+07	1.75411e+07	2.06183e+07	1.7207e+07	5.43744e+06	6.17526e+06	5.59632e+06	1.70233e+07	2.14519e+07	1.68271e+07	2.24741e+06	1.92236e+06	2.09406e+06	1.07827e+07
385	2-(2-Chlorophenyl)-6-hydroxy-2-(methylamino)cyclohexanone	C13 H16 Cl N O2	Full match	No results	No results	No results	Full match	No results				-3.07	253.086	254.093	5.172	3.4876e+07	3	0				No matches found	No matches found	DDA for preferred ion	[M+H]+1	31947.9	12544.8	2.70808e+06	2.91287e+06	2.95456e+06	2.46257e+06	2.56804e+06	2.41529e+06	67657	60371.5	48009.9	107236	118693	127674	108710	104580	74315.7	34366.5	44375.6	43480.5	55265.2	36076.4	48408.3	2.83576e+07
386		C8 H6 N6 O2	Full match	No results	No results	No results	No results	No results				1.21	218.055	217.048	9.214	3.45129e+07	0	0				No matches found	No matches found	No MS2	[M-H]-1	47186.8	12444.9	2.23583e+06	2.03656e+06	2.90443e+06	2.4744e+06	2.89345e+06	3.0661e+06	95986	164619	159150	269044	342881	344469	1.54076e+06	1.6728e+06	2.00077e+06	123252	166598	147143	2.12165e+07	2.96139e+07	3.45129e+07	65550.8
387	5-hydroxytryptophol	C10 H11 N O2	Full match	No results	No results	Full match	Full match	No results				-2.25	177.079	178.086	7.859	3.40507e+07	6	0				No matches found	No matches found	No MS2	[M+H]+1	158204	39678.8	7.42727e+06	7.04392e+06	8.02124e+06	6.21892e+06	7.17097e+06	6.70537e+06	1.37329e+07	1.22701e+07	1.32031e+07	1.19565e+07	1.59904e+07	1.17951e+07	2.98184e+06	3.34551e+06	3.127e+06	1.20181e+07	1.19674e+07	1.07156e+07	2.87527e+06	1.99604e+06	3.45219e+06	5.57351e+06
388	(S)-2-amino-6-oxohexanoate	C6 H11 N O3	Full match	No results	Full match	Full match	Not the top hit	No results				-1.46	145.074	146.081	9.389	3.38016e+07	12	0				No matches found	No matches found	No MS2	[M+H]+1	6.17727e+06	1.66703e+06	1.45987e+07	1.56647e+07	1.44765e+07	1.50696e+07	1.05182e+07	1.05916e+07	2.49062e+07	2.50498e+07	3.18113e+07	7.08964e+06	7.09548e+06	8.6808e+06	4.702e+06	4.31278e+06	4.04555e+06	3.22938e+07	3.38016e+07	3.02738e+07	1.56117e+07	1.30663e+07	1.26372e+07	5.46901e+06
389	sn-glycero-3-phospho-N-(oleoyl)ethanolamine	C23 H46 N O7 P	Not the top hit	No results	No results	Full match	Partial match	No results				-1.65	479.3	480.307	4.542	3.35255e+07	4	0				No matches found	No matches found	No MS2	[M+H]+1	38907.3	23559.9	8.58711e+06	8.83449e+06	9.73661e+06	8.00629e+06	8.04293e+06	7.57658e+06	1.25813e+07	1.13944e+07	1.1616e+07	1.88129e+07	2.07671e+07	1.87506e+07	1.29226e+07	1.46424e+07	1.3184e+07	5.22205e+06	6.48912e+06	5.20989e+06	4.83375e+06	4.12394e+06	5.56917e+06	6.01339e+06
390	meprobamate	C9 H18 N2 O4	Full match	No results	No results	No results	Full match	No results				-1.6	218.126	219.133	7.106	3.34764e+07	9	0				No matches found	No matches found	DDA for preferred ion	[M+H]+1	16529	24476.7	6.13529e+06	5.35857e+06	5.70121e+06	4.81254e+06	5.37607e+06	4.74153e+06	3.18918e+07	3.05259e+07	3.34764e+07	1.25821e+06	1.35639e+06	1.18502e+06	1.10424e+06	1.18811e+06	825283	1.43543e+07	1.42985e+07	1.23754e+07	1.1176e+06	1.16703e+06	1.307e+06	1.98617e+06
391	1,3,5-Heptatriene	C7 H10	Full match	No results	No results	No results	Full match	No results				-1.86	94.0781	95.0854	9.336	3.3247e+07	3	0				No matches found	No matches found	DDA for preferred ion	[M+H]+1	1.34096e+06	503975	5.19165e+06	4.44074e+06	5.30864e+06	3.54082e+06	4.53653e+06	3.62025e+06	178542	246682	191640	331765	372714	712945	391208	3.09373e+06	381719	209819	202142	142593	231235	568006	3.06379e+06	2.86507e+07
392	3-Hydroxynonanoic acid	C9 H18 O3	Full match	No results	No results	No results	Full match	No results				-0.9	174.125	173.118	4.926	3.32338e+07	2	0				No matches found	No matches found	DDA for preferred ion	[M-H]-1	3.79532e+06	2.33049e+06	1.23203e+07	1.25726e+07	1.15788e+07	1.02142e+07	8.89145e+06	9.87953e+06	1.73699e+07	1.51198e+07	1.59555e+07	6.38979e+06	7.15265e+06	1.00252e+07	1.81267e+07	2.00476e+07	1.76632e+07	1.29537e+07	1.53938e+07	1.32786e+07	1.51932e+07	1.2859e+07	1.47806e+07	8.42789e+06
393		C11 H21 N O2 S	Full match	No results	No results	No results	No results	No results				-1.21	231.129	232.136	4.045	3.28776e+07	0	0				No matches found	No matches found	DDA for preferred ion	[M+H]+1	24358.5	13452	3.28776e+07	3.06621e+07	3.2153e+07	2.87694e+07	2.89773e+07	2.85373e+07	456389	379449	449144	1.97049e+06	2.23132e+06	1.9172e+06	1.52573e+06	1.86229e+06	2.18476e+06	287289	336125	323677	3.61717e+06	3.18161e+06	3.79006e+06	1.73392e+06
394		C25 H27 N9 O4 S	Full match	No results	No results	No results	No results	No results				-3.98	549.188	550.196	3.981	3.2863e+07	0	0				No matches found	No matches found	No MS2	[M+H]+1	27351.1	15104.6	2.23791e+06	2.13437e+06	2.50305e+06	2.1936e+06	2.28711e+06	2.18422e+06	1.33471e+06	1.14846e+06	1.29679e+06	16928.4	16920	17943.7	21273.3	23675.8	22451.4	1.47799e+06	1.82389e+06	1.63225e+06	1.55678e+06	1.34715e+06	1.70007e+06	3.44479e+06
395		C8 H17 N O3	Full match	No results	No results	No results	No results	No results				-2.34	175.12	176.128	8.314	3.27021e+07	0	0				No matches found	No matches found	DDA for preferred ion	[M+H]+1	1.43926e+06	1.17448e+06	7.82452e+06	1.00085e+07	1.28972e+07	6.55114e+06	6.84151e+06	6.1945e+06	3.27021e+07	2.81692e+07	2.86907e+07	7.82565e+06	1.14526e+07	8.74604e+06	1.01852e+07	8.43429e+06	9.85013e+06	2.66019e+07	3.0499e+07	2.54473e+07	1.74278e+07	7.42569e+06	2.16438e+07	8.32946e+06
396	(9R,10S,11E,13R)-9(10)-epoxy-13-hydroxyoctadec-11-enoate	C18 H32 O4	Full match	No results	Partial match	Full match	Partial match	No results				-0.26	312.23	311.223	4.095	3.26654e+07	10	0				No matches found	No matches found	DDA for preferred ion	[M-H]-1	324139	66194.8	8.18848e+06	7.48706e+06	8.32784e+06	7.04475e+06	6.71764e+06	6.81101e+06	3.26654e+07	2.85072e+07	2.9036e+07	3.80911e+06	4.20736e+06	3.79845e+06	1.43491e+07	1.58661e+07	1.42935e+07	1.20515e+07	1.43703e+07	1.20475e+07	5.99405e+06	5.41278e+06	6.52774e+06	2.31905e+06
397	aldehydo-D-xylose	C5 H10 O5	Full match	No results	Partial match	Full match	Full match	No results				-0.62	150.053	149.045	9.415	3.26272e+07	18	0				No matches found	No matches found	No MS2	[M-H]-1	746948	21938.3	5.58786e+06	5.16802e+06	5.55912e+06	4.10632e+06	5.34499e+06	4.10815e+06	3.24526e+07	3.26272e+07	2.9797e+07	1.18679e+06	1.02716e+06	1.0699e+06	1.31412e+06	1.54625e+06	1.42198e+06	2.95667e+07	3.01068e+07	2.93764e+07	1.2493e+06	1.24882e+06	1.45212e+06	1.40667e+06
398	3,4-dehydrothiomorpholine-3-carboxylate	C5 H7 N O2 S	Full match	No results	No results	Full match	No results	No results				-2.11	145.019	146.027	7.11	3.22976e+07	0	0				No matches found	No matches found	No MS2	[M+H]+1	11110.9	1.52861e+06	2.20595e+06	2.65487e+06	2.24606e+06	2.86077e+06	2.82494e+06	3.16813e+06	3.16347e+06	373694	2.16805e+06	2.12139e+06	1.72387e+06	2.0118e+06	1.7962e+06	1.36407e+06	1.23044e+06	1.07004e+07	1.14941e+07	1.32883e+07	1.26642e+07	1.15069e+07	9.79355e+06	1.94458e+07
399	Guaifenesin	C10 H14 O4	Full match	No results	Partial match	No results	Full match	No results				-0.49	198.089	197.082	5.235	3.2226e+07	8	0				No matches found	No matches found	No MS2	[M-H]-1	436434	68640.8	6.52372e+06	6.37208e+06	6.31483e+06	5.64026e+06	5.52605e+06	5.54905e+06	4.58005e+06	4.47019e+06	5.04208e+06	2.14999e+06	2.16045e+06	2.08639e+06	1.43171e+07	1.5408e+07	1.38622e+07	3.48236e+06	4.74085e+06	3.91915e+06	1.54273e+07	1.41528e+07	1.59945e+07	2.05582e+06
400		C6 H10 N2 O2	Full match	No results	No results	No results	No results	No results				-1.48	142.074	143.081	7.113	3.21632e+07	0	0				No matches found	No matches found	No MS2	[M+H]+1	1.15111e+06	5.30482e+06	3.91758e+06	4.38014e+06	4.0245e+06	8.15957e+06	4.61217e+06	2.08147e+07	5.77651e+06	5.67773e+06	9.92491e+06	2.45005e+06	6.78916e+06	1.9442e+06	5.3508e+06	1.13659e+06	5.19439e+06	5.52512e+06	6.51202e+06	5.00985e+06	5.59323e+06	5.82058e+06	5.95472e+06	7.37384e+06
401		C6 H13 N5 O6 P2	Full match	No results	No results	No results	No results	No results				-4.79	313.033	312.025	9.083	3.21428e+07	0	0				No matches found	No matches found	No MS2	[M-H]-1	52410.8	14246.4	3.01161e+06	3.10794e+06	5.70322e+06	3.69994e+06	5.83318e+06	5.38299e+06	3.21428e+07	2.94076e+07	2.64139e+07	1.82639e+06	1.87535e+06	855260	1.37727e+06	1.94876e+06	1.83849e+06	2.51658e+07	2.32964e+07	2.46266e+07	327306	661748	817892	2.14284e+06
402	Glutathione disulfide	C20 H32 N6 O12 S2	Not the top hit	No results	Full match	Full match	Full match	Full match				-1.22	612.151	613.158	8.786	3.20648e+07	1	0				Single match found	No matches found	No MS2	[M+H]+1	15594.3	40672.1	3.50133e+06	3.28701e+06	4.05046e+06	3.60516e+06	4.90113e+06	4.43781e+06	2.9132e+07	2.8045e+07	3.20648e+07	197672	286713	301186	393275	542486	515425	2.41743e+07	2.28473e+07	2.17637e+07	585452	910493	849849	8.82085e+06
403		C85 H142 N10 O17 P2	Full match	No results	No results	No results	No results	No results				0.17	1637	819.509	4.097	3.2042e+07	0	0				No matches found	No matches found	No MS2	[M+2H]+2	44044.1	23678.5	3.12141e+06	3.3538e+06	3.5414e+06	3.10648e+06	3.00757e+06	2.93721e+06	47323.7	38098.6	42479	30309.1	30879.9	28580.8	38410	44160.6	48870	31529.1	38687.9	31803.1	46399.4	40441.7	50501.7	77097.3
404	4-Formyl-2-methoxyphenyl hydrogen sulfate	C8 H8 O6 S	Full match	No results	No results	No results	Full match	No results				-0.59	232.004	230.997	4.233	3.2032e+07	5	0				No matches found	No matches found	DDA for preferred ion	[M-H]-1	159184	53475	7.70368e+06	6.6602e+06	7.46602e+06	6.83511e+06	7.13983e+06	7.28346e+06	1.91928e+07	1.75123e+07	1.77423e+07	874783	887382	836820	3.15007e+06	3.52413e+06	3.68019e+06	2.33189e+07	2.71653e+07	2.43905e+07	1.79763e+06	1.57074e+06	1.82684e+06	440753
405	L-gamma-Glutamyl-L-leucine	C11 H20 N2 O5	Full match	No results	No results	No results	Full match	No results				-2.55	260.137	261.144	8.316	3.19956e+07	7	0				No matches found	No matches found	DDA for preferred ion	[M+H]+1	15819.3	97983.7	8.71772e+06	8.82874e+06	1.04852e+07	7.29664e+06	7.87111e+06	7.05213e+06	1.59348e+07	1.56257e+07	1.39307e+07	4.82593e+06	6.40802e+06	4.30136e+06	7.9011e+06	8.92729e+06	8.48886e+06	1.2365e+07	1.34336e+07	1.08524e+07	4.06265e+06	1.7211e+06	5.04981e+06	1.21496e+07
406	ophthalmate	C11 H19 N3 O6	Full match	No results	No results	Full match	Full match	No results				-1.99	289.127	290.134	8.059	3.18463e+07	1	0				No matches found	No matches found	DDA for preferred ion	[M+H]+1	17080.1	41006.1	6.47313e+06	6.51354e+06	8.11313e+06	6.43063e+06	6.72336e+06	6.46763e+06	2.20046e+07	2.37776e+07	2.15947e+07	1.67279e+06	1.97049e+06	1.32679e+06	5.62843e+06	6.86683e+06	6.51648e+06	1.8945e+07	1.84258e+07	1.90246e+07	9.1289e+06	6.35138e+06	9.97153e+06	5.31028e+06
407		C7 H15 N O7 S3	Full match	No results	No results	No results	No results	No results				-2.3	321	319.993	5.329	3.18131e+07	0	0				No matches found	No matches found	DDA for preferred ion	[M-H]-1	63099.1	22355	8.15316e+06	6.93258e+06	5.78598e+06	5.37089e+06	5.18192e+06	4.37112e+06	144161	94706.7	173892	3.08853e+07	2.98427e+07	3.18131e+07	2.07622e+07	2.40401e+07	2.47398e+07	1.15275e+06	1.18002e+06	1.21422e+06	1.68616e+07	1.36375e+07	1.30749e+07	2.46488e+06
408	10-Hydroxy-6,8-dimethoxy-3a,12c-dihydro-7H-furo[3',2':4,5]furo[2,3-c]xanthen-7-one	C19 H14 O7	Invalid mass	No results	No results	No results	Full match	No results				1.03	354.074	353.067	4.631	3.17966e+07	5	0				No matches found	No matches found	DDA for preferred ion	[M-H]-1	149708	48731.1	2.30018e+06	2.21916e+06	2.56632e+06	2.27379e+06	2.37281e+06	2.22413e+06	71383.4	61155.2	65376.9	2.64116e+07	2.95872e+07	2.60358e+07	6.69155e+06	7.42976e+06	8.14585e+06	58273.5	66234.6	61433.8	47787.3	46452.9	46124.1	47982.7
409	(2S,3R,4E)-3-Hydroxy-2-(palmitoylamino)-4-octadecen-1-yl 5-acetamido-3,5-dideoxy-6-[(1R,2R)-1,2,3-trihydroxypropyl]-beta-L-threo-hex-2-ulopyranonosyl-(2->3)-beta-D-galactopyranosyl-(1->4)-beta-D-gluco pyranoside	C57 H104 N2 O21	No match	No results	No results	No results	Full match	No results				2.95	1152.72	577.366	4.173	3.16568e+07	14	0				No matches found	No matches found	No MS2	[M+2H]+2	47336.9	25448.8	2.63147e+06	2.7979e+06	2.82916e+06	2.19702e+06	2.56446e+06	2.21905e+06	62230.7	52015.1	52501.6	61949.3	42784.6	43313.9	56849.1	66575.2	57511.6	44887.6	47127.3	44251.8	60098.8	56923.9	61585.3	82861.2
410	N-Acetylalanine	C5 H9 N O3	Full match	Full match	Partial match	Partial match	Not the top hit	No results				-0.48	131.058	130.051	7.106	3.15533e+07	12	1	1	64.1	8.2	No matches found	No matches found	DDA for preferred ion	[M-H]-1	3.01366e+06	1.21949e+06	1.26935e+07	1.12585e+07	1.08913e+07	8.98224e+06	8.85304e+06	9.9375e+06	9.55851e+06	8.3677e+06	8.65731e+06	6.22711e+06	6.3616e+06	6.38402e+06	4.80857e+06	4.6468e+06	4.89783e+06	1.00106e+07	1.08978e+07	9.67763e+06	9.50591e+06	7.58558e+06	8.75712e+06	9.76708e+06
411	Alitame anhydrous	C14 H25 N3 O4 S	Full match	No results	No results	No results	Full match	No results				-2.36	331.156	332.163	4.764	3.15479e+07	1	0				No matches found	No matches found	DDA for preferred ion	[M+H]+1	21445.2	9528.13	2.67138e+07	2.88862e+07	3.15479e+07	2.86617e+07	3.00789e+07	2.58459e+07	56448	51370.4	51092.9	31902.7	38300.4	32861.2	32172.7	33414.8	28614.1	135004	114783	107111	78579.8	75121.3	99751.2	67990.6
412		C6 H10 N2 O2	Full match	No results	No results	No results	No results	No results				-0.09	142.074	141.067	5.241	3.13834e+07	0	0				No matches found	No matches found	DDA for preferred ion	[M-H]-1	401864	36844.7	6.9047e+06	6.69653e+06	6.74946e+06	5.73992e+06	5.6567e+06	5.60641e+06	4.98806e+06	4.78662e+06	5.32182e+06	110208	50914.9	198158	62087.5	63480.5	77666.1	6.66418e+06	7.09809e+06	6.44583e+06	3.88142e+06	3.15191e+06	3.75565e+06	2.06139e+07
413	Acetyl hexamethyl tetralin	C18 H26 O	Full match	No results	No results	No results	Full match	No results				-2.18	258.198	259.205	4.274	3.13195e+07	1	0				No matches found	No matches found	No MS2	[M+H]+1	37574	20329.2	9.36991e+06	9.02685e+06	9.29631e+06	7.74161e+06	7.70857e+06	7.97569e+06	8.41181e+06	7.62299e+06	7.51915e+06	7.4493e+06	7.70708e+06	7.24514e+06	2.72006e+07	3.13195e+07	2.96153e+07	6.5867e+06	7.74186e+06	6.69818e+06	1.76426e+07	1.48244e+07	1.93393e+07	4.33455e+06
414	S-prenyl-L-cysteine	C8 H15 N O2 S	Full match	No results	No results	Full match	Full match	No results				-2.1	189.082	190.089	4.459	3.10031e+07	1	0				No matches found	No matches found	DDA for preferred ion	[M+H]+1	20667.1	12728.4	3.10031e+07	2.95635e+07	2.89195e+07	2.64932e+07	2.61068e+07	2.47797e+07	1.35129e+06	1.14093e+06	1.28625e+06	6.21444e+06	6.33341e+06	6.14211e+06	8.82855e+06	9.90576e+06	1.01345e+07	2.43833e+06	2.92724e+06	2.5588e+06	1.31341e+07	1.16871e+07	1.34561e+07	1.08735e+07
415	ala-met	C8 H16 N2 O3 S	Full match	No results	No results	No results	Full match	No results				-2.16	220.088	203.084	7.114	3.0791e+07	4	0				No matches found	No matches found	No MS2	[M+H-H2O]+1	9383.93	7571.55	5.34642e+06	4.54974e+06	5.28944e+06	4.51516e+06	4.87446e+06	4.32831e+06	1.0232e+07	9.92603e+06	1.13635e+07	719693	871071	701133	621072	609753	598266	1.50276e+07	1.51907e+07	1.52675e+07	1.75115e+06	1.54504e+06	1.95228e+06	7.8424e+06
416		C8 H14 N2 O2 S	Full match	No results	No results	No results	No results	No results				-2.35	202.077	203.084	7.114	3.0791e+07	0	0				No matches found	No matches found	No MS2	[M+H]+1	10874.1	8773.94	5.34642e+06	4.54974e+06	5.28944e+06	4.51516e+06	4.87446e+06	4.32831e+06	1.0232e+07	9.92603e+06	1.13635e+07	719693	871071	701133	621072	609753	598266	1.50276e+07	1.51907e+07	1.52675e+07	1.75115e+06	1.54504e+06	1.95228e+06	7.8424e+06
417		C4 H10 N6 O4 P2 S	Full match	No results	No results	No results	No results	No results				1.96	299.997	298.989	7.394	3.05974e+07	0	0				No matches found	No matches found	DDA for preferred ion	[M-H]-1	90464.5	34360.2	1.28818e+07	1.38046e+07	1.57971e+07	1.34962e+07	1.59146e+07	1.5389e+07	3.04963e+07	2.98747e+07	2.79427e+07	4.3545e+06	5.1052e+06	3.92317e+06	5.58599e+06	6.31682e+06	6.40757e+06	3.05974e+07	2.80743e+07	2.81686e+07	1.07523e+07	1.0331e+07	1.42232e+07	7.36655e+06
418		C12 H15 N3 O2	Full match	No results	No results	No results	No results	No results				-1.89	233.116	234.123	4.903	3.04621e+07	0	0				No matches found	No matches found	DDA for other ion	[M+H]+1	37683.2	17815.8	4.31951e+06	3.03808e+06	4.01693e+06	3.76875e+06	3.75391e+06	3.53707e+06	64431.3	58842.7	67463.6	31371.5	102066	28787.2	2.83648e+06	3.13409e+06	2.78375e+06	56590.6	71456.7	49372	2.76258e+07	2.8703e+07	3.04621e+07	1.76858e+06
419	8-Amino-7-oxononanoic acid	C9 H17 N O3	Full match	No results	Full match	No results	Full match	No results				-2.91	187.12	188.128	8.132	3.04364e+07	2	0				No matches found	No matches found	No MS2	[M+H]+1	5.90898e+06	2.15985e+06	1.06005e+07	9.43091e+06	9.80873e+06	8.3141e+06	7.61684e+06	7.35156e+06	2.14268e+07	2.04182e+07	1.93293e+07	4.59729e+06	2.17931e+06	4.84866e+06	5.28363e+06	5.84335e+06	4.89879e+06	1.7373e+07	2.00226e+07	1.75248e+07	5.47807e+06	3.24736e+06	5.41551e+06	3.50498e+06
420	S-formylglutathione	C11 H17 N3 O7 S	Not the top hit	No results	Full match	Full match	Full match	No results				1.66	335.079	336.087	8.746	3.03013e+07	2	0				No matches found	No matches found	No MS2	[M+H]+1	19887.5	59594.3	4.5467e+06	4.80722e+06	8.46353e+06	7.6269e+06	1.43097e+07	1.2359e+07	2.97294e+07	3.03013e+07	2.28554e+07	5.01474e+06	5.35909e+06	1.86085e+06	1.01669e+07	1.19105e+07	1.53254e+07	2.38364e+07	1.38417e+07	2.27084e+07	2.90398e+06	6.74721e+06	5.84252e+06	9.22391e+06
421	MFCD00037215	C8 H14 N2 O5	Full match	No results	No results	No results	Full match	No results				-2.02	218.09	219.097	7.429	3.01013e+07	7	0				No matches found	No matches found	DDA for preferred ion	[M+H]+1	16567.5	12797.4	9.00595e+06	8.64054e+06	1.04819e+07	7.16176e+06	7.01116e+06	7.66762e+06	2.91271e+07	2.4313e+07	2.58511e+07	2.92054e+06	3.41152e+06	2.79809e+06	2.35845e+06	2.60449e+06	2.3353e+06	2.22034e+07	3.01013e+07	2.29667e+07	3.37182e+06	2.23538e+06	3.46982e+06	8.72365e+06
422			No results	No results	No results	No results	No results	No results					135.933	134.926	9.321	2.99538e+07	0	0				No matches found	No matches found	DDA for preferred ion	[M-H]-1	157575	313720	1.23984e+07	1.47402e+07	4.50888e+06	9.77565e+06	3.93754e+06	1.27327e+07	928993	2.21906e+06	1.21977e+07	1.31433e+07	1.67791e+07	2.25878e+07	6.1885e+06	5.18927e+06	6.2937e+06	1.04666e+07	1.11644e+07	7.21177e+06	9.74978e+06	6.14525e+06	4.93405e+06	6.63118e+06
423		C5 H14 N2 O15 S	Full match	No results	No results	No results	No results	No results				-4.44	374.01	373.003	7.234	2.99148e+07	0	0				No matches found	No matches found	No MS2	[M-H]-1	94023.5	35910.7	3.90072e+06	3.86873e+06	3.00385e+06	3.11736e+06	3.21404e+06	2.76094e+06	161820	137196	157600	738835	681883	739152	1.13948e+07	1.06593e+07	1.17784e+07	343740	250021	291552	800205	379886	548618	1.63893e+06
424	2-linoleoyl-sn-glycero-3-phosphoethanolamine	C23 H44 N O7 P	Full match	No results	No results	No results	Full match	No results				-1.45	477.285	478.292	4.557	2.98664e+07	2	0				No matches found	No matches found	No MS2	[M+H]+1	37173.3	22509.9	7.23242e+06	7.43613e+06	8.13741e+06	6.68546e+06	6.8358e+06	6.25985e+06	1.64973e+07	1.50214e+07	1.54743e+07	1.41985e+07	1.59201e+07	1.45267e+07	9.49353e+06	1.0309e+07	9.45716e+06	8.82163e+06	1.01269e+07	8.44804e+06	1.58299e+06	1.39641e+06	1.78377e+06	3.49803e+06
425		C4 H5 N O	Full match	No results	No results	No results	No results	No results				-1.66	83.037	84.0443	9.115	2.98223e+07	0	0				No matches found	No matches found	DDA for preferred ion	[M+H]+1	868165	174388	1.38711e+07	1.05546e+07	1.62813e+07	1.12208e+07	1.60916e+07	1.47733e+07	2.739e+07	2.69479e+07	2.76563e+07	1.80295e+07	1.57444e+07	1.37181e+07	6.74904e+06	8.49784e+06	9.90782e+06	2.48294e+07	2.98223e+07	2.52871e+07	5.21304e+06	5.95146e+06	6.77789e+06	9.32087e+06
426	4-Hydroxy-3-(sulfooxy)benzoic acid	C7 H6 O7 S	Not the top hit	No results	No results	No results	Full match	No results				3.28	233.984	232.977	4.941	2.97697e+07	2	0				No matches found	No matches found	DDA for preferred ion	[M-H]-1	166780	59127.3	4.51246e+06	4.42929e+06	4.61787e+06	4.14237e+06	4.13478e+06	3.77957e+06	2.97697e+07	2.51216e+07	2.82705e+07	55498.2	58271.9	58328.4	57319.4	62477.8	62192.5	2.63644e+07	2.90921e+07	2.50422e+07	57744.9	53161.2	53701.4	53664.9
427	1-Aminocyclopropane-1-carboxylate	C4 H7 N O2	Full match	No results	Full match	Not the top hit	Full match	Full match				-1.53	101.048	102.055	8.674	2.9526e+07	3	0				No matches found	Single match found	DDA for preferred ion	[M+H]+1	1.08012e+06	284923	1.09911e+07	1.10478e+07	1.20037e+07	1.02289e+07	1.2156e+07	1.16171e+07	1.36084e+07	1.17155e+07	1.17001e+07	1.10397e+07	1.07549e+07	8.73422e+06	7.91499e+06	7.77355e+06	8.76369e+06	1.23761e+07	1.16643e+07	1.21568e+07	2.71841e+07	2.65179e+07	2.9526e+07	1.03416e+07
428	3-Hydroxyoctanoic acid	C8 H16 O3	Full match	No results	No results	No results	Full match	No results				-0.35	160.11	159.103	5.252	2.93091e+07	15	0				No matches found	No matches found	No MS2	[M-H]-1	4.132e+06	1.89474e+06	7.35274e+06	6.73899e+06	4.89173e+06	5.69502e+06	4.80973e+06	4.12918e+06	5.99691e+06	5.57192e+06	6.15096e+06	4.3334e+06	3.16378e+06	2.93091e+07	7.16425e+06	6.40511e+06	4.91393e+06	5.36769e+06	5.66405e+06	4.95126e+06	4.32851e+06	5.22916e+06	5.97583e+06	1.11056e+07
429	MFCD00871458	C18 H13 Cl F N3 O	No match	No results	No results	No results	Full match	No results				-2.95	341.072	342.079	4.809	2.92028e+07	2	0				No matches found	No matches found	No MS2	[M+H]+1	49868	14993.6	2.3836e+06	2.45878e+06	2.51392e+06	2.11418e+06	2.14117e+06	1.9914e+06	88827.6	80837.4	91827.5	1.21923e+06	1.30238e+06	1.16805e+06	260778	280561	184410	77027.9	89792.3	67202.2	172470	149658	156970	2.4135e+07
430	Guanidinoacetate	C3 H7 N3 O2	Full match	No results	No results	Partial match	Partial match	Full match				-1.56	117.054	118.061	9.686	2.91391e+07	1	0				No matches found	Single match found	DDA for preferred ion	[M+H]+1	75908.9	5024.04	1.24294e+07	1.10486e+07	1.16912e+07	7.20807e+06	8.2196e+06	6.25614e+06	6.32645e+06	6.00794e+06	5.28975e+06	7.01264e+06	6.40764e+06	6.2446e+06	3.55317e+06	3.79511e+06	2.67376e+06	5.91486e+06	7.43587e+06	5.27308e+06	7.64984e+06	6.64413e+06	9.26726e+06	6.95403e+06
431	Triethanolamine	C6 H15 N O3	Full match	No results	No results	No results	Full match	No results				-1.97	149.105	150.112	7.87	2.91347e+07	1	0				No matches found	No matches found	DDA for preferred ion	[M+H]+1	427390	5.32704e+06	1.07916e+07	1.07073e+07	1.19349e+07	9.21389e+06	1.01435e+07	9.63892e+06	2.91347e+07	2.58158e+07	2.70396e+07	5.57292e+06	7.32441e+06	6.28651e+06	7.48641e+06	8.14871e+06	7.38037e+06	1.70683e+07	1.74785e+07	1.53477e+07	8.71303e+06	6.31077e+06	1.04883e+07	1.48836e+07
432		C3 H9 N2 O5 P	Full match	No results	No results	No results	No results	No results				-1.16	184.025	185.032	9.134	2.90065e+07	0	0				No matches found	No matches found	DDA for preferred ion	[M+H]+1	11408.3	11671.4	1.92711e+07	1.61844e+07	1.13124e+07	1.50852e+07	4.48976e+06	1.08908e+07	2.75812e+06	5.02113e+06	1.88469e+07	2.57546e+07	2.58175e+07	2.90065e+07	1.18994e+07	7.26702e+06	7.33364e+06	1.64891e+07	2.13538e+07	1.26089e+07	7.42069e+06	4.21508e+06	4.56578e+06	1.68934e+07
433		C9 H13 N3	Full match	No results	No results	No results	No results	No results				3.08	163.111	164.119	8.597	2.86362e+07	0	0				No matches found	No matches found	DDA for preferred ion	[M+H]+1	27660.2	99548.3	1.56517e+07	1.46301e+07	1.65119e+07	1.36872e+07	1.35361e+07	1.27618e+07	2.86362e+07	2.81066e+07	2.6748e+07	1.41202e+07	1.45583e+07	1.21117e+07	1.03768e+07	9.2817e+06	1.03021e+07	2.39443e+07	2.85827e+07	2.35358e+07	1.12237e+07	6.81155e+06	1.26442e+07	1.53848e+07
434		C11 H23 N O2	Full match	No results	No results	No results	No results	No results				-2.57	201.172	202.18	4.791	2.83811e+07	0	0				No matches found	No matches found	DDA for preferred ion	[M+H]+1	2.69895e+06	4.73492e+06	2.7074e+07	2.80569e+07	2.83811e+07	2.47361e+07	2.28608e+07	2.32678e+07	2.98684e+06	2.94538e+06	3.10094e+06	3.7187e+06	5.61657e+06	3.78063e+06	3.46318e+06	1.37822e+06	6.25101e+06	2.92569e+06	3.2935e+06	2.686e+06	3.76482e+06	3.3804e+06	6.43686e+06	3.63495e+06
435		C5 H11 N O10 P2	Full match	No results	No results	No results	No results	No results				-3.47	306.985	305.977	7.16	2.81931e+07	0	0				No matches found	No matches found	DDA for preferred ion	[M-H]-1	62264.9	24861.5	9.82322e+06	8.08629e+06	7.17505e+06	8.58875e+06	1.03848e+07	1.05756e+07	6.34658e+06	6.20822e+06	5.76498e+06	1.42266e+07	1.35883e+07	1.21336e+07	1.16673e+06	1.03773e+06	1.60191e+06	8.26296e+06	6.67327e+06	8.56529e+06	1.20166e+07	8.84454e+06	9.18288e+06	7.1852e+06
436	Palmitoleic acid	C16 H30 O2	No match	Invalid mass	No results	No match	No match	No results				70844.9	272.235	271.228	3.945	2.81868e+07	12	1	1	98.4	9.9	No matches found	No matches found	DDA for other ion	[M-H]-1	3.02558e+06	72753.3	1.13736e+07	1.06281e+07	1.188e+07	9.39299e+06	9.37522e+06	9.7028e+06	1.7341e+07	1.53358e+07	1.5163e+07	3.62573e+06	6.00675e+06	5.88009e+06	1.28807e+07	1.4905e+07	1.34571e+07	1.12104e+07	1.27314e+07	1.0999e+07	1.47958e+07	1.2433e+07	1.5563e+07	6.41047e+06
437	L-histidyl-L-leucine	C12 H20 N4 O3	Full match	No results	No results	Full match	Partial match	No results				-2.64	268.153	269.16	5.299	2.80194e+07	4	0				No matches found	No matches found	No MS2	[M+H]+1	20778.7	8242.07	1.52346e+06	3.88078e+06	3.98208e+06	3.08813e+06	3.13968e+06	2.79719e+06	2.80194e+07	2.41609e+07	2.49407e+07	921782	873338	1.0194e+06	901166	986260	895676	1.49661e+07	1.72217e+07	1.39495e+07	878362	743803	985392	378906
438	D-xylono-1,5-lactone	C5 H8 O5	Full match	No results	Not the top hit	Full match	Not the top hit	No results				-0.07	148.037	129.019	9.431	2.79531e+07	8	0				No matches found	No matches found	DDA for other ion	[M-H-H2O]-1	2.63748e+06	692232	1.42721e+07	1.19146e+07	1.17238e+07	6.03998e+06	7.80501e+06	6.27681e+06	2.79531e+07	2.52592e+07	5.66819e+06	1.27719e+07	1.06503e+07	1.12999e+07	4.86735e+06	6.00028e+06	5.43807e+06	1.68652e+07	1.51838e+07	1.76662e+07	1.04315e+07	9.56366e+06	1.17393e+07	5.67167e+06
439		C6 H19 N8 O9 P S3	Full match	No results	No results	No results	No results	No results				0.12	474.018	473.01	5.191	2.7797e+07	0	0				No matches found	No matches found	DDA for preferred ion	[M-H]-1	72664.4	27722	9.52567e+06	8.75455e+06	8.72252e+06	8.92627e+06	8.34734e+06	6.75881e+06	5.84362e+06	4.73736e+06	6.41124e+06	28783.4	29919.2	30373	25350	28699.6	28156.1	8.92862e+06	8.46311e+06	9.64665e+06	4.34554e+06	3.93824e+06	3.61626e+06	8.24615e+06
440		C6 H20 N9 O5 P S2	Full match	No results	No results	No results	No results	No results				-2.63	393.076	392.068	5.59	2.77876e+07	0	0				No matches found	No matches found	No MS2	[M-H]-1	217719	74459	1.09097e+07	8.81467e+06	8.74009e+06	6.5942e+06	6.4482e+06	4.20396e+06	9.08218e+06	7.17268e+06	1.20646e+07	8.62554e+06	8.45049e+06	8.71961e+06	3.77709e+06	4.59529e+06	4.63091e+06	1.3414e+07	1.91388e+07	1.51082e+07	3.92982e+06	2.93124e+06	3.28205e+06	7.4174e+06
441		C24 H25 N9 O4 S	Full match	No results	No results	No results	No results	No results				-4.22	535.173	536.18	5.263	2.76853e+07	0	0				No matches found	No matches found	No MS2	[M+H]+1	12366.2	5179.85	6.18042e+06	5.81549e+06	6.10139e+06	5.57585e+06	5.61132e+06	5.16807e+06	4.52009e+06	3.80602e+06	4.25386e+06	57150.5	57815.1	55639.8	49534.9	52292.9	64327.1	5.50301e+06	6.82066e+06	5.88763e+06	3.3184e+06	3.28331e+06	3.59386e+06	2.12276e+07
442	(E)-Ranitidine	C13 H22 N4 O3 S	Full match	No results	No results	No results	Full match	No results				-3.19	314.14	315.148	5.343	2.75761e+07	1	0				No matches found	No matches found	No MS2	[M+H]+1	43299.7	17175.2	6.92413e+06	5.38799e+06	7.19336e+06	6.74137e+06	7.01057e+06	6.15007e+06	1.34692e+07	1.46718e+07	1.60877e+07	189498	191702	184489	164247	173391	213294	1.42385e+07	1.5816e+07	1.37112e+07	1.28066e+07	1.35952e+07	1.64654e+07	1.58238e+07
443	Guvacoline	C7 H11 N O2	Full match	Full match	No results	Partial match	Partial match	No results				-1.54	141.079	142.086	7.236	2.74307e+07	3	1	1	68.2	8.4	No matches found	No matches found	DDA for preferred ion	[M+H]+1	1.46471e+06	849964	1.09629e+07	9.7598e+06	1.06443e+07	8.01512e+06	9.51139e+06	9.28847e+06	1.49138e+07	1.25643e+07	1.31547e+07	3.76368e+06	3.68549e+06	3.3487e+06	8.21102e+06	8.0062e+06	7.60484e+06	1.19826e+07	1.48949e+07	1.22737e+07	1.47415e+07	1.12712e+07	1.70796e+07	1.09515e+07
444	Nω-phosphocreatine	C4 H10 N3 O5 P	Full match	No results	No results	Full match	Full match	No results				-1.44	211.036	210.028	8.568	2.73628e+07	1	0				No matches found	No matches found	DDA for preferred ion	[M-H]-1	54583.6	16688	2.57042e+06	2.57535e+06	3.15141e+06	2.71145e+06	2.5248e+06	2.81724e+06	953256	791003	774156	2.67537e+07	2.73628e+07	2.32736e+07	3.7731e+06	3.9518e+06	3.97103e+06	476755	521200	569783	78911.9	99246.1	96791.6	354268
445	Valylvaline	C10 H20 N2 O3	Full match	No results	No results	No results	Full match	No results				-2.35	216.147	217.154	8.247	2.71901e+07	1	0				No matches found	No matches found	No MS2	[M+H]+1	47884.2	108497	6.21736e+06	5.88404e+06	7.2594e+06	6.41085e+06	5.25247e+06	5.50938e+06	6.58413e+06	5.7896e+06	5.68971e+06	6.16469e+06	7.29933e+06	4.43722e+06	1.72415e+07	1.89904e+07	1.99041e+07	5.56481e+06	6.47105e+06	4.75624e+06	7.2538e+06	2.86606e+06	8.01617e+06	2.31191e+07
446		C4 H16 N5 P3 S3	Full match	No results	No results	No results	No results	No results				4.73	322.98	321.972	7.232	2.68521e+07	0	0				No matches found	No matches found	No MS2	[M-H]-1	95456.2	36457.9	2.49361e+06	2.31975e+06	2.44263e+06	2.41653e+06	2.82165e+06	2.52001e+06	2.79009e+06	3.0283e+06	3.09183e+06	2.48954e+06	2.493e+06	1.92233e+06	498055	554991	557272	8.32674e+06	7.28903e+06	8.53117e+06	1.4742e+06	1.11606e+06	1.31613e+06	1.1947e+06
447	N~2~-Acetyl-L-ornithine	C7 H14 N2 O3	Full match	No results	Full match	No results	Full match	No results				-2.19	174.1	175.107	5.737	2.68178e+07	6	0				No matches found	No matches found	DDA for preferred ion	[M+H]+1	1.62307e+06	44773	8.24329e+06	8.84802e+06	1.10171e+07	8.59723e+06	8.74678e+06	7.59786e+06	2.29171e+07	2.05381e+07	2.58729e+07	3.14051e+06	3.4411e+06	2.56591e+06	2.67428e+06	2.94182e+06	3.67427e+06	2.43036e+07	2.68178e+07	2.35893e+07	2.17544e+06	1.01699e+06	2.55568e+06	2.40202e+06
448		C13 H23 N O7	Full match	No results	No results	No results	No results	No results				-2.93	305.147	306.154	7.991	2.66546e+07	0	0				No matches found	No matches found	DDA for preferred ion	[M+H]+1	16707.6	24967.9	1.23848e+07	1.11681e+07	1.3693e+07	1.06085e+07	1.11773e+07	1.0592e+07	2.63069e+07	2.58277e+07	2.47018e+07	1.44959e+07	1.6106e+07	1.33333e+07	1.97763e+07	2.1307e+07	1.88168e+07	1.9556e+07	2.28607e+07	1.93977e+07	1.34404e+07	9.96661e+06	1.62805e+07	7.19015e+06
449		C9 H18 O9	Full match	No results	No results	No results	No results	No results				-0.52	270.095	269.088	9.413	2.6242e+07	0	0				No matches found	No matches found	No MS2	[M-H]-1	77670.9	20583.2	2.18238e+06	2.64764e+06	3.19292e+06	2.05125e+06	2.8475e+06	2.1283e+06	2.6242e+07	2.29179e+07	2.01375e+07	418167	432041	357702	431941	502741	463670	2.23347e+07	2.30005e+07	2.31247e+07	424553	688690	658369	420050
450	JO1843850	C12 H22 S2	No match	No results	No results	No results	Full match	No results				-4.48	230.115	229.108	4.39	2.61929e+07	1	0				No matches found	No matches found	DDA for preferred ion	[M-H]-1	267526	85323.1	8.38236e+06	7.14496e+06	8.94042e+06	6.65986e+06	7.97185e+06	7.13024e+06	1.32907e+07	1.12368e+07	1.20094e+07	4.68722e+06	4.305e+06	3.75726e+06	2.4006e+07	2.61929e+07	2.41545e+07	8.61514e+06	1.04776e+07	8.8705e+06	1.04133e+07	1.13679e+07	1.48587e+07	3.31209e+06
451	Methylimidazoleacetic acid	C6 H8 N2 O2	Full match	Full match	No results	No results	Not the top hit	No results				-1.99	140.058	141.066	7.236	2.58858e+07	4	1	1	92.6	9.6	No matches found	No matches found	DDA for preferred ion	[M+H]+1	608885	292238	1.08907e+07	1.044e+07	1.08633e+07	8.89017e+06	9.42541e+06	9.26165e+06	2.01754e+07	1.73626e+07	1.88469e+07	1.30756e+07	1.42829e+07	1.17087e+07	9.74991e+06	9.2519e+06	8.91781e+06	1.87584e+07	2.12883e+07	1.91451e+07	9.94997e+06	8.08535e+06	1.12851e+07	1.93332e+07
452	Methylimidazoleacetic acid	C6 H8 N2 O2	Full match	Full match	No results	No results	Not the top hit	No results				-1.81	140.058	141.066	7.179	2.5848e+07	4	1	1	92.6	9.6	No matches found	No matches found	DDA for preferred ion	[M+H]+1	600061	289703	1.08457e+07	1.04379e+07	1.07806e+07	8.85528e+06	9.37489e+06	9.27297e+06	2.0166e+07	1.72924e+07	1.88181e+07	1.56057e+07	1.78962e+07	1.29328e+07	9.69795e+06	9.3118e+06	8.98689e+06	1.87267e+07	2.11552e+07	1.9131e+07	9.93734e+06	8.05956e+06	1.12727e+07	1.9216e+07
453	L-gamma-Glutamyl-L-leucine	C11 H20 N2 O5	Full match	No results	No results	No results	Full match	No results				-2.41	260.137	261.144	7.479	2.58074e+07	7	0				No matches found	No matches found	DDA for preferred ion	[M+H]+1	22826.6	21821.4	6.18093e+06	5.82432e+06	6.76163e+06	5.10793e+06	5.2738e+06	5.56184e+06	2.58074e+07	2.27582e+07	2.50622e+07	4.41372e+06	4.73225e+06	4.16224e+06	2.48032e+06	2.63898e+06	2.79678e+06	9.85353e+06	1.17257e+07	1.01821e+07	2.85327e+06	1.65768e+06	2.95502e+06	3.51442e+06
454		C13 H17 N3 O4 S	Full match	No results	No results	No results	No results	No results				-1.42	311.094	310.087	4.634	2.57519e+07	0	0				No matches found	No matches found	No MS2	[M-H]-1	148450	48321.8	2.67303e+06	2.51747e+06	2.64795e+06	2.14971e+06	2.1849e+06	1.95578e+06	70783.8	60641.6	64827.8	50289.3	46150.4	52100.3	50341.6	50074.5	50153.8	63161.3	65678.3	60917.8	2.23957e+07	1.95339e+07	2.30458e+07	47579.7
455	4-one	C9 H14 O2	Full match	No results	No results	No results	Full match	No results				-2.73	154.099	153.092	4.801	2.5548e+07	10	0				No matches found	No matches found	DDA for other ion	[M-H]-1	3.65856e+06	1.9516e+06	1.95179e+07	2.25543e+07	8.63496e+06	7.68927e+06	1.43187e+07	6.18511e+06	7.72364e+06	7.97266e+06	7.31301e+06	2.36976e+07	3.52209e+06	5.58727e+06	1.23257e+07	1.29594e+07	1.17339e+07	7.70083e+06	9.46229e+06	7.01359e+06	1.23858e+07	1.12458e+07	1.25297e+07	4.83889e+06
456		C87 H146 N10 O18 P2	Full match	No results	No results	No results	No results	No results				0.25	1681.03	841.522	4.066	2.54938e+07	0	0				No matches found	No matches found	No MS2	[M+2H]+2	43329.1	23294.2	2.65344e+06	2.44523e+06	2.75259e+06	2.07283e+06	2.52365e+06	2.28252e+06	40837.1	37480.2	40154.1	29211	25714.1	27210.2	37786.5	43443.7	48076.7	31017.3	38059.8	31286.8	45646.2	38172.4	49681.9	75845.8
457	Cytidine	C9 H13 N3 O5	Full match	No results	Full match	Full match	Full match	Full match				-2.44	243.085	244.092	8.634	2.54326e+07	4	0				No matches found	Single match found	No MS2	[M+H]+1	14681.5	82985.9	1.1793e+06	1.01288e+06	1.26009e+06	1.11268e+06	1.61175e+06	1.37964e+06	503037	465724	497084	387914	327511	306226	259104	281574	233527	438900	489138	442090	268362	324654	323008	371474
458	N-acetyl-DL-methionine	C6 H11 N O4 S	Full match	No results	No results	Full match	No results	No results				-0.39	193.041	192.034	5.41	2.51421e+07	0	0				No matches found	No matches found	No MS2	[M-H]-1	139257	48170.4	7.2695e+06	6.1776e+06	6.70024e+06	4.77205e+06	5.53699e+06	4.39542e+06	9.16372e+06	6.91573e+06	9.47025e+06	2.04709e+06	2.07836e+06	2.13278e+06	2.67013e+06	2.44135e+06	2.83293e+06	1.2192e+07	1.49671e+07	1.26674e+07	9.18068e+06	7.40192e+06	9.22217e+06	1.47021e+07
459	1-Stearoyl-2-hydroxy-sn-glycero-3-PE	C23 H48 N O7 P	Not the top hit	No results	No results	No results	Full match	No results				-1.5	481.316	482.323	4.524	2.506e+07	3	0				No matches found	No matches found	No MS2	[M+H]+1	43070.4	26080.8	8.55221e+06	8.65983e+06	8.93615e+06	7.6234e+06	7.61851e+06	6.93409e+06	1.60205e+07	1.47314e+07	1.51364e+07	1.16683e+07	1.32621e+07	1.2099e+07	1.21993e+07	1.38759e+07	1.28957e+07	5.09712e+06	6.5372e+06	4.93296e+06	6.3194e+06	5.81014e+06	7.212e+06	1.39429e+07
460		C10 H8 N2 O4 S	Full match	No results	No results	No results	No results	No results				-0.52	252.02	251.013	5.233	2.50129e+07	0	0				No matches found	No matches found	No MS2	[M-H]-1	56566.9	21697.5	2.89305e+06	2.78983e+06	3.04716e+06	2.80205e+06	2.64317e+06	2.45059e+06	37731.4	29970	33456.8	1.61209e+07	1.58986e+07	1.5435e+07	3.63852e+06	4.07526e+06	3.42363e+06	29510.7	30918.6	27910.7	19507	20089.2	21906.4	20836.4
461	tert-Butyl 3-amino-1-methyl-2,3-dioxopropylcarbamate	C9 H16 N2 O4	Full match	No results	Partial match	No results	Full match	No results				-1.72	216.111	217.118	7.269	2.49487e+07	3	0				No matches found	No matches found	No MS2	[M+H]+1	48710.7	38215.5	391201	448637	482815	399500	337816	361293	2.49437e+07	2.09212e+07	2.49487e+07	331483	372598	438492	1.08081e+06	2.51354e+06	1.03332e+06	1.63111e+07	2.26644e+07	1.60574e+07	209666	144471	191800	2.86244e+06
462		C18 H15 N6 O P3 S	Full match	No results	No results	No results	No results	No results				1.32	456.025	457.032	5.236	2.49482e+07	0	0				No matches found	No matches found	No MS2	[M+H]+1	13175.2	5518.71	2.63434e+06	2.40795e+06	2.40983e+06	2.26125e+06	2.2705e+06	2.10225e+06	38829.1	33538	33113.3	1.38674e+07	1.43029e+07	1.41879e+07	3.24184e+06	3.81203e+06	3.18254e+06	15118.5	31991.1	19127.9	24312.3	15870.7	21295.8	17091.2
463	Threonylserine	C7 H14 N2 O5	Full match	No results	No results	No results	Full match	No results				-1.93	206.09	207.097	7.858	2.49247e+07	2	0				No matches found	No matches found	No MS2	[M+H]+1	16359.4	15733.9	4.64864e+06	4.76459e+06	5.1235e+06	4.37031e+06	4.89359e+06	4.62636e+06	2.49247e+07	2.20027e+07	2.3498e+07	1.22226e+06	1.18798e+06	935764	1.07607e+06	1.33799e+06	1.22145e+06	1.35534e+07	1.28418e+07	1.26015e+07	871042	380680	1.058e+06	1.78606e+06
464		C13 H19 N O6	Full match	No results	No results	No results	No results	No results				-2.79	285.12	286.128	7.73	2.48221e+07	0	0				No matches found	No matches found	DDA for preferred ion	[M+H]+1	16753.9	13957.2	4.63073e+06	4.13509e+06	4.78361e+06	3.47455e+06	3.55094e+06	3.45909e+06	2.48221e+07	2.32805e+07	2.42149e+07	6.18175e+06	6.97575e+06	5.66498e+06	1.69006e+06	2.08709e+06	1.7862e+06	2.15318e+07	2.2752e+07	1.94726e+07	461407	282543	492304	2.61029e+06
465		C5 H8 N2 O	Full match	No results	No results	No results	No results	No results				-2.56	112.063	113.071	7.562	2.47718e+07	0	0				No matches found	No matches found	No MS2	[M+H]+1	4.87394e+06	2.79686e+06	4.9068e+06	5.01194e+06	5.3752e+06	3.8829e+06	4.08034e+06	4.17596e+06	1.88092e+06	1.73168e+06	2.05396e+06	3.90716e+06	4.42442e+06	3.25974e+06	3.20053e+06	3.84034e+06	3.63508e+06	1.4458e+06	1.46344e+06	1.2171e+06	2.07362e+07	1.39116e+07	2.47718e+07	3.42755e+06
466	5-BETA-D-RIBOFURANOSYLPICOLINAMIDE ADENINE-DINUCLEOTIDE	C21 H27 N7 O14 P2	No match	No results	No results	No results	Full match	No results				-1.47	663.108	664.115	8.169	2.46094e+07	1	0				No matches found	No matches found	No MS2	[M+H]+1	18457.7	69450.7	7.13305e+06	8.16155e+06	8.08637e+06	7.00684e+06	6.30388e+06	6.60173e+06	2.46094e+07	2.34099e+07	2.35627e+07	4.72796e+06	4.85387e+06	3.89767e+06	2.6524e+06	4.02279e+06	4.33929e+06	2.12308e+07	2.25261e+07	2.0249e+07	2.20394e+06	1.56611e+06	2.1995e+06	7.77797e+06
467	4-(1,1-Dimethylpropyl)phenol	C11 H16 O	Full match	No results	No results	No results	Full match	No results				-2.02	164.12	165.127	4.701	2.43342e+07	14	0				No matches found	No matches found	No MS2	[M+H]+1	135725	276971	7.99521e+06	7.43337e+06	7.6394e+06	6.87827e+06	6.53515e+06	6.32766e+06	6.86324e+06	2.52126e+06	6.12892e+06	1.49385e+06	2.7566e+06	2.64306e+06	1.42802e+07	9.0288e+06	1.39679e+07	3.78873e+06	7.46961e+06	6.17047e+06	1.49265e+07	1.26187e+07	1.56252e+07	2.84757e+06
468		C8 H11 N4 O7 P	Full match	No results	No results	No results	No results	No results				-2.36	306.036	307.043	8.3	2.43133e+07	0	0				No matches found	No matches found	DDA for preferred ion	[M+H]+1	22413.2	138825	2.43133e+07	2.20254e+07	5.40637e+06	4.47572e+06	919088	1.18734e+06	384266	670815	1.73712e+06	7.50997e+06	6.10419e+06	1.45656e+07	4.87936e+06	3.00602e+06	1.18155e+06	899307	4.94944e+06	502546	1.9877e+07	1.01527e+06	4.95881e+06	9.50486e+06
469	Tetraacetylethylenediamine	C10 H16 N2 O4	Full match	No results	No results	No results	Full match	No results				-2.14	228.111	229.118	8.609	2.42957e+07	5	0				No matches found	No matches found	No MS2	[M+H]+1	35455.3	192273	2.58297e+06	3.18003e+06	5.16296e+06	3.91054e+06	4.17362e+06	6.39591e+06	3.5584e+06	2.81779e+06	3.24448e+06	8.58346e+06	8.95845e+06	4.56674e+06	2.76398e+06	1.92276e+06	3.19154e+06	3.448e+06	2.76905e+06	2.59013e+06	2.15693e+06	675183	2.25086e+06	2.63793e+06
470		C5 H13 N2 O7 P	Full match	No results	No results	No results	No results	No results				-1.15	244.046	243.038	9.127	2.42313e+07	0	0				No matches found	No matches found	No MS2	[M-H]-1	52063.2	14152	3.50039e+06	3.08125e+06	4.72957e+06	2.94089e+06	4.99636e+06	4.1722e+06	2.42313e+07	2.26981e+07	2.05613e+07	4.10195e+06	4.11118e+06	1.99308e+06	829066	1.40631e+06	1.11362e+06	2.02811e+07	2.00622e+07	2.02234e+07	443792	671934	691536	1.8984e+06
471	N-amidino-L-aspartate	C5 H9 N3 O4	Full match	No results	No results	Full match	Full match	No results				-1.62	175.059	176.066	9.009	2.40922e+07	1	0				No matches found	No matches found	No MS2	[M+H]+1	11922.6	10900.3	4.97739e+06	4.2341e+06	6.77365e+06	5.04903e+06	9.38313e+06	6.73907e+06	7.35975e+06	7.77515e+06	4.3865e+06	609412	754398	422074	1.53791e+07	1.74919e+07	1.92795e+07	5.21447e+06	3.69503e+06	4.98315e+06	4.05106e+06	4.0378e+06	5.65005e+06	1.46979e+07
472		C9 H19 N O2	Full match	No results	No results	No results	No results	No results				-2.02	173.141	174.149	5.093	2.40703e+07	0	0				No matches found	No matches found	DDA for preferred ion	[M+H]+1	630021	413102	2.31916e+07	2.34048e+07	2.40703e+07	2.13707e+07	2.05971e+07	2.13277e+07	1.24558e+06	1.36076e+06	787325	783327	546505	860938	1.49539e+06	1.90692e+06	1.60741e+06	747661	1.47476e+06	1.1278e+06	354619	414609	771266	851507
473		C12 H25 N O2	Full match	No results	No results	No results	No results	No results				-2.48	215.188	216.195	4.677	2.40514e+07	0	0				No matches found	No matches found	DDA for preferred ion	[M+H]+1	1.15128e+06	2.14704e+06	2.30497e+07	2.24497e+07	2.40514e+07	2.12375e+07	2.03661e+07	1.93922e+07	2.85521e+06	2.67752e+06	2.44543e+06	1.946e+06	1.99044e+06	2.13228e+06	2.11721e+06	2.42098e+06	2.15794e+06	3.28221e+06	4.05568e+06	3.14653e+06	2.48077e+06	2.29597e+06	2.4207e+06	1.69762e+06
474	L-Hexanoylcarnitine	C13 H25 N O4	Full match	No results	No results	No results	Full match	No results				-2.74	259.178	260.185	4.477	2.40225e+07	2	0				No matches found	No matches found	No MS2	[M+H]+1	745674	946769	9.94571e+06	7.7671e+06	7.8125e+06	7.00037e+06	6.17114e+06	6.11294e+06	4.89302e+06	4.20843e+06	4.54493e+06	3.66123e+06	4.32141e+06	3.61978e+06	1.94935e+07	2.29372e+07	2.02385e+07	4.27529e+06	6.04641e+06	4.42199e+06	1.42887e+07	1.30893e+07	1.58228e+07	1.98013e+06
475		C2 H7 O6 P	Full match	No results	No results	No results	No results	No results				0.16	157.998	156.991	9.395	2.39903e+07	0	0				No matches found	No matches found	DDA for preferred ion	[M-H]-1	110095	29626.4	5.66963e+06	7.57172e+06	7.76543e+06	1.10179e+07	6.12034e+06	1.06372e+07	3.90665e+06	7.78682e+06	2.39903e+07	2.68072e+06	3.58501e+06	4.28144e+06	3.03478e+06	2.47375e+06	3.30399e+06	2.28255e+07	1.40015e+07	1.58369e+07	3.26403e+06	2.81752e+06	2.24342e+06	2.56712e+06
476	dethiobiotin	C10 H18 N2 O3	Full match	No results	Full match	Full match	Full match	No results				-2.17	214.131	215.139	5.324	2.38966e+07	3	0				No matches found	No matches found	No MS2	[M+H]+1	299708	449123	3.55802e+06	3.51886e+06	3.93382e+06	3.06736e+06	3.41627e+06	2.9501e+06	2.33065e+07	1.9773e+07	2.14192e+07	3.35589e+06	3.31876e+06	3.09845e+06	2.17595e+06	2.50279e+06	2.14247e+06	2.19915e+07	2.38966e+07	2.10538e+07	857060	600391	914600	5.0059e+06
477	L-Glutamate	C5 H9 N O4	Full match	Partial match	Full match	Partial match	Full match	Full match				-1.7	147.053	148.06	7.776	2.38784e+07	9	2	1	82.8	70.2	Single match found	Single match found	DDA for preferred ion	[M+H]+1	1.90468e+06	152469	6.93653e+06	6.43322e+06	9.13241e+06	8.19858e+06	9.49585e+06	9.28886e+06	503737	360225	463707	280672	386055	2.74019e+06	271916	245601	245882	6.98165e+06	6.34574e+06	7.07922e+06	461882	1.64194e+06	634691	348979
478			No results	No results	No results	No results	No results	No results					115.023	116.03	8.711	2.38528e+07	0	0				No matches found	No matches found	DDA for preferred ion	[M+H]+1	10179.2	33653.6	9.35149e+06	1.11594e+07	5.21529e+06	8.60738e+06	3.50241e+06	5.96911e+06	6.21266e+06	6.21034e+06	6.29539e+06	6.50544e+06	6.09519e+06	5.51923e+06	3.49788e+06	6.32079e+06	1.7966e+06	7.78349e+06	6.71868e+06	9.2886e+06	9.86118e+06	1.01559e+07	9.87891e+06	6.44707e+06
479	N-Acetylvaline	C7 H13 N O3	Full match	No results	Partial match	No results	Full match	No results				-1.96	159.089	160.097	8.48	2.37987e+07	14	0				No matches found	No matches found	DDA for preferred ion	[M+H]+1	2.16683e+06	596424	8.5796e+06	9.62575e+06	1.02148e+07	7.98627e+06	7.2484e+06	7.35626e+06	7.12144e+06	7.63494e+06	6.84215e+06	7.13052e+06	6.22866e+06	4.58815e+06	6.96728e+06	7.24788e+06	6.69654e+06	5.96455e+06	6.26146e+06	5.34609e+06	1.53583e+07	5.92139e+06	1.58198e+07	1.63862e+07
480	N-Acetylglutamine	C7 H12 N2 O4	Full match	No results	No results	Full match	Full match	Full match				-2.11	188.079	189.087	7.517	2.3717e+07	2	0				No matches found	Single match found	DDA for preferred ion	[M+H]+1	26385	58359.2	5.53705e+06	5.24545e+06	6.34748e+06	4.36885e+06	4.23489e+06	4.48777e+06	1.98575e+07	1.78557e+07	1.93273e+07	1.09701e+06	1.2145e+06	822869	1.67804e+06	1.84812e+06	1.77259e+06	1.82571e+07	2.3717e+07	1.86492e+07	2.07583e+06	1.27145e+06	2.33257e+06	1.00581e+07
481	N-acetyl-D-mannosamine 6-phosphate	C8 H16 N O9 P	Full match	No results	Not the top hit	Full match	Full match	No results				-0.9	301.056	300.049	8.495	2.35705e+07	8	0				No matches found	No matches found	DDA for preferred ion	[M-H]-1	87316.3	31007.9	4.47471e+06	7.80394e+06	8.9775e+06	7.84202e+06	7.4977e+06	7.94902e+06	6.33375e+06	5.94221e+06	6.17217e+06	1.23191e+07	1.32376e+07	1.07281e+07	8.03553e+06	4.51855e+06	4.23587e+06	7.83147e+06	8.25124e+06	7.19056e+06	7.06314e+06	6.92617e+06	8.39187e+06	6.45698e+06
482	1-Acetylcyclohexyl acetate	C10 H16 O3	Full match	No results	No results	No results	Full match	No results				-0.87	184.11	183.103	4.834	2.35363e+07	5	0				No matches found	No matches found	DDA for preferred ion	[M-H]-1	2.52505e+06	1.08564e+06	7.38944e+06	6.29411e+06	6.62559e+06	5.56926e+06	6.56053e+06	5.37258e+06	7.31975e+06	7.08015e+06	1.22651e+07	4.71013e+06	2.11762e+06	3.34524e+06	1.51254e+07	1.64638e+07	1.43491e+07	5.12573e+06	7.42948e+06	1.11313e+07	1.21089e+07	9.21711e+06	1.10849e+07	3.19958e+06
483	D-Fructose 6-phosphate	C6 H13 O9 P	Full match	No results	Partial match	Partial match	Partial match	Full match				-1.14	260.029	259.022	8.911	2.35295e+07	21	0				Multiple matches found	Multiple matches found	No MS2	[M-H]-1	84416.7	24383.3	5.85034e+06	5.60376e+06	7.53898e+06	6.31331e+06	7.65679e+06	7.4214e+06	7.35499e+06	7.13381e+06	6.20235e+06	4.76954e+06	4.9115e+06	3.81926e+06	4.94624e+06	5.3946e+06	5.46555e+06	9.84428e+06	9.08067e+06	8.88126e+06	4.81278e+06	4.86475e+06	6.15518e+06	2.25864e+06
484		C6 H15 O8 P	Full match	No results	No results	No results	No results	No results				-1.09	246.05	245.043	8.134	2.35134e+07	0	0				No matches found	No matches found	No MS2	[M-H]-1	65612.4	27073.3	1.00933e+07	9.39316e+06	1.19184e+07	1.03395e+07	1.14353e+07	1.11055e+07	2.35134e+07	2.26082e+07	2.05587e+07	4.83669e+06	6.08545e+06	3.84467e+06	5.45595e+06	6.33967e+06	6.81945e+06	2.19105e+07	1.87538e+07	2.09509e+07	4.55354e+06	3.41261e+06	5.56959e+06	1.20596e+07
485		C5 H11 O10 P	Full match	No results	No results	No results	No results	No results				-0.54	262.009	261.002	9.39	2.35094e+07	0	0				No matches found	No matches found	No MS2	[M-H]-1	116382	31318.4	6.39908e+06	8.30253e+06	8.21057e+06	1.20849e+07	6.82294e+06	1.15429e+07	3.80509e+06	7.72398e+06	2.35094e+07	3.16108e+06	3.97269e+06	4.98996e+06	3.68956e+06	2.87013e+06	3.88515e+06	2.21369e+07	1.32245e+07	1.5409e+07	3.95678e+06	3.28369e+06	2.72047e+06	2.95214e+06
486	thiosulfate	H2 O3 S2	No results	No results	Full match	Full match	Full match	No results				0.12	113.945	112.937	11.048	2.35029e+07	1	0				No matches found	No matches found	DDA for preferred ion	[M-H]-1	32282.7	20812.7	4.60748e+06	4.84119e+06	5.49006e+06	4.07375e+06	4.05672e+06	3.63714e+06	1.31084e+06	1.41239e+06	1.25074e+06	2.20801e+07	2.35029e+07	2.23173e+07	5.06946e+06	5.11627e+06	4.31539e+06	2.55472e+06	2.83702e+06	2.12062e+06	6.98974e+06	5.72454e+06	7.78409e+06	1.98685e+06
487		C16 H26 N6 O7 S	Full match	No results	No results	No results	No results	No results				-2.4	446.157	447.165	8.086	2.32275e+07	0	0				No matches found	No matches found	No MS2	[M+H]+1	13429.1	32859.7	1.75932e+06	1.43371e+06	1.6526e+06	1.51952e+06	1.63109e+06	1.60419e+06	259497	110160	164789	226132	277293	228549	126585	191516	56413.7	250793	183449	133190	1.20708e+07	7.1155e+06	1.47548e+07	137525
488	Threonylglutamine	C9 H17 N3 O5	Full match	No results	No results	No results	Full match	No results				-2.25	247.116	248.124	7.745	2.31863e+07	4	0				No matches found	No matches found	DDA for preferred ion	[M+H]+1	20825.7	17349.3	4.37942e+06	3.84974e+06	4.31549e+06	3.33675e+06	3.6493e+06	3.58075e+06	2.30818e+07	2.13455e+07	2.31863e+07	1.00939e+06	1.02588e+06	822886	1.04778e+06	1.23229e+06	1.08685e+06	1.33202e+07	1.36582e+07	1.21488e+07	647563	364680	770047	1.49561e+06
489		C24 H47 O9 P	Full match	No results	No results	No results	No results	No results				-1.3	510.295	509.288	3.881	2.30608e+07	0	0				No matches found	No matches found	No MS2	[M-H]-1	224944	77088.9	8.79082e+06	7.9478e+06	8.68772e+06	7.19275e+06	7.39756e+06	7.13649e+06	1.16068e+07	1.06397e+07	1.1118e+07	1.0006e+07	1.07551e+07	1.01293e+07	7.82177e+06	8.98583e+06	8.07525e+06	7.76242e+06	1.00564e+07	7.80006e+06	3.13531e+06	2.46695e+06	2.34622e+06	6.6023e+06
490	Val-Met	C10 H20 N2 O3 S	Full match	No results	No results	No results	Full match	No results				-2.62	248.119	249.126	4.915	2.29337e+07	2	0				No matches found	No matches found	No MS2	[M+H]+1	29638	7270.16	2.74684e+06	2.74496e+06	2.85799e+06	2.37574e+06	2.43554e+06	2.01123e+06	2.29337e+07	1.9693e+07	2.26992e+07	2.05267e+06	2.19297e+06	1.9603e+06	1.631e+06	1.80938e+06	1.77819e+06	7.42616e+06	9.70281e+06	7.73836e+06	1.2102e+06	1.0344e+06	1.25766e+06	1.64149e+06
491		C10 H23 N2 O8 P	Full match	No results	No results	No results	No results	No results				-0.76	330.119	329.112	8.656	2.2753e+07	0	0				No matches found	No matches found	No MS2	[M-H]-1	49029.9	15449.8	2.50814e+06	2.5031e+06	3.31818e+06	2.85559e+06	2.71302e+06	2.87639e+06	2.24842e+06	2.10495e+06	2.14356e+06	3.93629e+06	4.27249e+06	2.99719e+06	381767	371651	397656	2.35173e+06	2.15868e+06	1.76197e+06	2.19075e+06	2.28707e+06	2.47915e+06	615094
492	Ambrettolide	C16 H28 O2	Full match	No results	No results	No results	Full match	No results				-0.38	252.209	251.202	3.955	2.26632e+07	8	0				No matches found	No matches found	No MS2	[M-H]-1	183359	61093.3	8.54092e+06	7.41672e+06	8.70856e+06	7.2884e+06	7.48436e+06	7.01933e+06	1.19845e+07	1.04418e+07	1.05101e+07	1.56634e+07	1.60857e+07	1.51743e+07	3.38254e+06	3.97426e+06	3.37737e+06	6.85133e+06	8.06619e+06	6.69728e+06	3.9264e+06	3.09335e+06	3.84274e+06	6.57938e+06
493	Guanine	C5 H5 N5 O	Full match	No results	Full match	Not the top hit	Full match	Full match				-1.6	151.049	152.056	9.114	2.25329e+07	3	0				Single match found	No matches found	No MS2	[M+H]+1	18896.3	7175.67	1.39228e+06	1.16819e+06	2.27542e+06	1.04092e+06	1.66056e+06	1.6306e+06	3.9346e+06	4.21147e+06	2.70087e+06	1.09848e+06	193559	767256	284746	343102	158238	2.18172e+06	1.93766e+06	1.90671e+06	353806	258814	419456	158448
494	Leu-pro	C11 H20 N2 O3	Full match	No results	No results	No results	Full match	No results				-1.81	228.147	229.154	7.099	2.24911e+07	2	0				No matches found	No matches found	No MS2	[M+H]+1	74937.3	74998.4	5.4265e+06	4.46559e+06	5.07168e+06	4.19512e+06	4.4717e+06	3.8608e+06	1.93791e+07	1.87139e+07	2.08469e+07	4.48982e+06	4.65422e+06	4.68663e+06	2.09451e+06	2.03779e+06	1.66703e+06	2.18781e+07	2.24911e+07	1.86625e+07	998669	714785	930169	4.61755e+06
495		C3 H4 N2 S2	Full match	No results	No results	No results	No results	No results				-0.07	131.982	130.974	7.114	2.24349e+07	0	0				No matches found	No matches found	No MS2	[M-H]-1	50796.2	29574.9	2.41598e+06	2.44201e+06	3.33079e+06	2.71809e+06	2.83856e+06	3.18357e+06	45334.5	44000.6	48303.7	1.91355e+07	2.24349e+07	1.88262e+07	5.94697e+06	5.62306e+06	5.96997e+06	35045.1	47894.1	44033.7	25343.4	27340.5	55606	27568.9
496			No results	No results	No results	No results	No results	No results					178.975	179.982	8.945	2.23173e+07	0	0				No matches found	No matches found	DDA for preferred ion	[M+H]+1	14455.9	15221.7	5.63617e+06	5.5293e+06	3.55063e+06	3.54278e+06	1.04787e+06	2.14269e+06	367737	706696	3.00538e+06	4.01142e+06	4.54181e+06	5.76904e+06	931008	712701	561907	2.81481e+06	4.27924e+06	1.67707e+06	2.78738e+06	766489	925546	2.75177e+06
497			No results	No results	No results	No results	No results	No results					115.104	116.111	8.712	2.22138e+07	0	0				No matches found	No matches found	DDA for preferred ion	[M+H]+1	11907.1	35680.6	9.36013e+06	9.39129e+06	8.55071e+06	9.09464e+06	9.48357e+06	8.36128e+06	1.01685e+07	9.09381e+06	7.67795e+06	2.97367e+06	7.3821e+06	2.46337e+06	4.03887e+06	3.60222e+06	4.11732e+06	7.14251e+06	8.34314e+06	7.09675e+06	6.01088e+06	9.04515e+06	9.41745e+06	6.69515e+06
498		C54 H111 O14 P3 S	Full match	No results	No results	No results	No results	No results				-0.26	1108.69	555.352	4.208	2.2211e+07	0	0				No matches found	No matches found	No MS2	[M+2H]+2	42102.7	22634.8	1.57283e+06	1.83298e+06	2.07538e+06	1.60353e+06	1.55621e+06	880373	62847.3	46263.6	54443.1	95556.9	77919.4	51413.9	57375.9	59213.8	60077.7	39924.2	47448.8	39358.8	53453.5	50629.7	54775.6	68196.1
499	L-cystine	C6 H12 N2 O4 S2	Full match	No results	No results	Full match	Full match	No results				-1.43	240.024	239.016	8.996	2.20076e+07	1	0				No matches found	No matches found	No MS2	[M-H]-1	75446.8	445692	2.55819e+06	2.03154e+06	3.04407e+06	2.21466e+06	2.44856e+06	2.25495e+06	1.69948e+06	1.60689e+06	1.61657e+06	1.72132e+06	1.46797e+06	953140	1.67882e+06	2.0882e+06	1.92518e+06	4.92253e+06	5.71788e+06	4.56786e+06	5.74965e+06	6.32723e+06	8.22386e+06	9.25486e+06
500	METIPRANOLOL	C17 H27 N O4	Full match	No results	Partial match	No results	Full match	No results				-3.05	309.193	310.2	5.268	2.17918e+07	2	0				No matches found	No matches found	No MS2	[M+H]+1	37850.3	4704.51	3.33413e+06	3.34178e+06	3.40007e+06	3.21164e+06	3.22387e+06	3.15194e+06	5.94475e+06	4.94618e+06	5.30052e+06	2.11319e+07	2.17918e+07	1.98897e+07	4.96591e+06	5.84221e+06	5.59661e+06	5.73991e+06	6.32043e+06	5.85517e+06	3.27206e+06	3.30194e+06	3.62004e+06	343642
501		C12 H27 N O	Full match	No results	No results	No results	No results	No results				-2.35	201.209	202.216	5.014	2.16741e+07	0	0				No matches found	No matches found	DDA for preferred ion	[M+H]+1	237739	3.3112e+06	1.10509e+07	1.09168e+07	1.22113e+07	1.04672e+07	1.09548e+07	1.06155e+07	2.52265e+06	2.34027e+06	2.48551e+06	1.31491e+06	1.41345e+06	1.17553e+06	3.8439e+06	3.98196e+06	3.45e+06	1.98924e+06	2.27284e+06	1.90439e+06	3.31395e+06	3.07183e+06	3.66232e+06	2.9611e+06
502	1-[(9Z)-hexadecenoyl]-sn-glycero-3-phosphocholine	C24 H48 N O7 P	Not the top hit	No results	No results	No results	Full match	No results				-2.38	493.316	494.323	4.725	2.14162e+07	1	0				No matches found	No matches found	No MS2	[M+H]+1	39908.6	18056.6	6.22457e+06	5.75059e+06	6.43703e+06	5.23057e+06	5.06891e+06	4.70189e+06	1.73207e+07	1.57019e+07	1.57704e+07	1.04871e+07	1.2267e+07	1.06927e+07	2.93793e+06	3.25416e+06	2.90137e+06	1.02438e+07	1.38112e+07	1.01008e+07	2.79651e+06	2.5154e+06	2.89893e+06	4.41933e+06
503		C23 H40 N3 O2 P3 S	Full match	No results	No results	No results	No results	No results				-1.53	515.205	256.595	7.104	2.13682e+07	0	0				No matches found	No matches found	No MS2	[M-2H]-2	32607.8	17020.2	2.49231e+06	1.83251e+06	2.44598e+06	1.8448e+06	1.68616e+06	1.87053e+06	2.13682e+07	1.84339e+07	1.88505e+07	36387.6	27070.1	21625.9	19613.9	18125.9	16154.9	1.60454e+07	1.83716e+07	1.50429e+07	17117.2	14637	19045.3	18620.3
504	N-[3-Carboxy-2-(carboxymethyl)-2-hydroxypropanoyl]glutamic acid	C11 H15 N O10	Full match	No results	No results	No results	Full match	No results				-1.1	321.069	320.062	9.819	2.13334e+07	1	0				No matches found	No matches found	DDA for preferred ion	[M-H]-1	40614	13838.1	5.21684e+06	3.9427e+06	3.45365e+06	2.93149e+06	3.14561e+06	2.57189e+06	2.05496e+06	2.07176e+06	1.73756e+06	3.45749e+06	2.85221e+06	3.4794e+06	1.36543e+06	1.36854e+06	1.25804e+06	3.49609e+06	3.51371e+06	3.36057e+06	2.68571e+06	2.15686e+06	2.64225e+06	2.14878e+06
505	3-Phospho-D-glycerate	C3 H7 O7 P	Full match	No results	Full match	Not the top hit	Full match	Full match				-0.77	185.993	184.986	9.228	2.13313e+07	4	0				Single match found	No matches found	No MS2	[M-H]-1	67602.7	41487.1	2.79164e+06	2.59856e+06	3.05948e+06	1.73828e+06	2.61442e+06	1.84624e+06	2.40408e+06	1.95033e+06	1.68292e+06	2.13313e+07	2.03093e+07	1.78404e+07	4.85682e+06	6.25268e+06	5.7981e+06	3.45557e+06	3.40719e+06	3.7317e+06	1.87369e+06	1.86178e+06	2.74328e+06	1.28033e+06
506			No results	No results	No results	No results	No results	No results					159.977	158.97	9.408	2.1276e+07	0	0				No matches found	No matches found	No MS2	[M-H]-1	123103	33546.7	5.57656e+06	7.66554e+06	7.53847e+06	1.11792e+07	5.71823e+06	1.063e+07	3.12844e+06	6.66594e+06	2.1276e+07	2.8672e+06	3.62999e+06	4.70696e+06	3.31805e+06	2.51093e+06	3.56168e+06	2.0436e+07	1.2044e+07	1.35352e+07	3.66288e+06	2.9021e+06	2.4405e+06	2.78129e+06
507	12-Ketodeoxycholic acid	C24 H38 O4	Full match	No results	No results	No results	Full match	No results				-2.45	390.276	391.283	3.998	2.11717e+07	8	0				No matches found	No matches found	No MS2	[M+H]+1	3.16539e+06	1.18031e+06	6.69796e+06	7.35732e+06	7.08767e+06	5.62345e+06	5.5775e+06	5.25281e+06	6.70403e+06	5.31122e+06	6.0869e+06	4.63854e+06	3.42084e+06	4.01222e+06	5.99414e+06	7.08208e+06	5.94666e+06	2.71104e+06	4.06934e+06	2.21343e+06	1.73079e+07	1.37923e+07	1.87442e+07	4.39724e+06
508	Gly-Leu	C8 H16 N2 O3	Full match	No results	Partial match	No results	Full match	No results				-1.86	188.116	189.123	8.949	2.11178e+07	9	0				No matches found	No matches found	No MS2	[M+H]+1	148705	125481	2.82031e+06	2.64155e+06	4.19423e+06	2.82671e+06	5.10575e+06	3.88744e+06	2.01838e+07	2.11178e+07	1.43968e+07	2.87586e+06	3.50015e+06	2.08797e+06	2.45725e+06	3.05298e+06	3.94149e+06	1.59283e+07	1.21191e+07	1.41794e+07	1.12455e+06	794172	1.41378e+06	5.08162e+06
509	Cys-pro	C8 H14 N2 O3 S	Full match	No results	No results	No results	Full match	No results				-2.46	218.072	219.079	5.202	2.11168e+07	2	0				No matches found	No matches found	DDA for preferred ion	[M+H]+1	13776	5878.78	9.45579e+06	9.66368e+06	9.47671e+06	9.09107e+06	1.08054e+07	1.00533e+07	2.66556e+06	2.66045e+06	3.13607e+06	3.92628e+06	4.07819e+06	4.17028e+06	5.14624e+06	5.86199e+06	5.20955e+06	1.18974e+07	1.42353e+07	1.21493e+07	1.19049e+07	1.15844e+07	1.17833e+07	2.4008e+06
510	taurolithocholate sulfate	C26 H45 N O8 S2	No match	No results	No results	Invalid mass	No results	No results				-3579.19	561.243	279.614	3.831	2.10289e+07	0	0				No matches found	No matches found	No MS2	[M-2H]-2	181864	62325.2	4.71915e+06	4.47058e+06	5.02742e+06	2.6182e+06	4.80329e+06	3.9828e+06	1.36782e+07	1.31735e+07	1.42371e+07	7.80041e+06	9.08909e+06	7.69231e+06	3.70757e+06	3.85643e+06	4.25305e+06	1.81959e+07	2.10289e+07	1.86166e+07	1.46757e+06	1.0829e+06	1.05276e+06	1.72832e+06
511		C13 H29 N2 O10 P	Full match	No results	No results	No results	No results	No results				-0.89	404.156	403.148	8.698	2.10019e+07	0	0				No matches found	No matches found	DDA for preferred ion	[M-H]-1	45761.1	14689.7	5.43626e+06	5.14728e+06	7.08395e+06	5.77766e+06	6.3117e+06	5.8321e+06	2.10019e+07	1.8891e+07	2.00663e+07	3.00948e+06	3.37339e+06	2.26644e+06	3.13657e+06	3.08885e+06	2.87363e+06	2.08542e+07	2.00981e+07	1.78414e+07	4.53193e+06	4.80734e+06	5.86056e+06	7.08382e+06
512	geranate	C10 H16 O2	Full match	No results	No results	Full match	Full match	No results				-0.46	168.115	167.108	4.14	2.09679e+07	21	0				No matches found	No matches found	DDA for preferred ion	[M-H]-1	175084	106003	4.17689e+06	3.96128e+06	5.02514e+06	3.81549e+06	3.52804e+06	4.40251e+06	2.07963e+07	1.83174e+07	1.90878e+07	3.69847e+06	3.6535e+06	3.46299e+06	2.70311e+06	3.37714e+06	3.15125e+06	1.82781e+07	2.09679e+07	1.90891e+07	2.70048e+06	2.22665e+06	2.63581e+06	1.229e+06
513	Crotonic acid	C4 H6 O2	Full match	Full match	Full match	Partial match	Not the top hit	No results				-2.05	86.0366	87.0439	9.321	2.09567e+07	7	1	1	78.6	8.9	No matches found	No matches found	DDA for preferred ion	[M+H]+1	1.53846e+06	428446	6.57191e+06	5.97686e+06	6.30145e+06	4.35739e+06	5.80407e+06	4.0461e+06	4.00885e+06	4.88427e+06	4.24099e+06	643374	566982	569097	849905	975152	869405	5.03874e+06	5.14682e+06	4.40261e+06	1.11004e+07	1.07046e+07	1.57842e+07	9.15819e+06
514	1-Nitrosopiperidine (NPIP)	C5 H10 N2 O	Full match	Full match	No results	No results	Partial match	No results				-1.25	114.079	115.086	11.941	2.0868e+07	2	1	1	72.6	8.6	No matches found	No matches found	DDA for preferred ion	[M+H]+1	2.1566e+06	539848	9.35935e+06	9.12705e+06	7.96949e+06	8.43488e+06	9.54292e+06	8.52604e+06	1.91493e+07	1.97139e+07	1.74266e+07	7.76757e+06	8.08783e+06	9.56235e+06	4.1626e+06	4.50861e+06	5.41198e+06	2.0868e+07	1.58577e+07	1.93798e+07	5.02358e+06	5.084e+06	4.69994e+06	6.70231e+06
515	L-Asparagine	C4 H8 N2 O3	Full match	No results	Full match	Full match	Full match	Full match				-1.48	132.053	131.046	9.208	2.08236e+07	5	0				No matches found	Single match found	DDA for preferred ion	[M-H]-1	59258.2	15628.5	7.63162e+06	7.2014e+06	7.68429e+06	5.91372e+06	7.8135e+06	6.50094e+06	1.26433e+07	1.25653e+07	1.16625e+07	4.27545e+06	4.19156e+06	3.85245e+06	3.52937e+06	3.92999e+06	3.88299e+06	1.22939e+07	1.17724e+07	1.29159e+07	4.36061e+06	5.29366e+06	5.14223e+06	8.20172e+06
516	8-Amino-7-oxononanoic acid	C9 H17 N O3	Full match	No results	Full match	No results	Full match	No results				-1.65	187.121	188.128	7.09	2.07595e+07	2	0				No matches found	No matches found	DDA for preferred ion	[M+H]+1	1.99683e+06	733285	2.07595e+07	1.92011e+07	2.04278e+07	1.68715e+07	1.84683e+07	1.70772e+07	824634	1.31017e+06	459187	1.15775e+06	699627	914553	1.00259e+06	615274	417317	822544	608626	636523	1.14219e+06	534867	677853	624457
517	Vorinostat	C14 H20 N2 O3	Full match	No results	No results	No results	Full match	No results				-2.42	264.147	265.154	4.586	2.06244e+07	5	0				No matches found	No matches found	DDA for preferred ion	[M+H]+1	29545.2	346951	2.48109e+06	2.18234e+06	2.36222e+06	1.98951e+06	1.95758e+06	1.77578e+06	2.06244e+07	1.83482e+07	1.90508e+07	2.07645e+06	2.39631e+06	2.06503e+06	1.52262e+06	1.44736e+06	1.39843e+06	8.75419e+06	9.89466e+06	8.65921e+06	1.3858e+06	1.60113e+06	1.56376e+06	2.02451e+06
518		C90 H154 N10 O14 P2 S2	Full match	No results	No results	No results	No results	No results				-0.33	1725.06	863.535	4.052	2.04764e+07	0	0				No matches found	No matches found	No MS2	[M+2H]+2	42450.4	22821.7	2.21567e+06	1.98958e+06	2.15571e+06	1.83647e+06	1.79639e+06	1.74606e+06	40008.8	36720	37828.2	25529.7	25137.4	26658.4	31605	42562.6	47101.6	30388.2	37288	30274	44720.5	37398.2	48674.3	74307.6
519	2-oxoadipate	C6 H8 O5	Full match	No results	Not the top hit	Full match	Full match	No results				-0.52	160.037	159.03	5.199	2.04666e+07	3	0				No matches found	No matches found	No MS2	[M-H]-1	1.19437e+06	816786	4.87257e+06	5.29514e+06	5.45618e+06	4.87697e+06	4.96538e+06	5.23531e+06	2.04666e+07	1.82148e+07	1.97535e+07	1.11389e+07	1.053e+07	1.02417e+07	1.57361e+06	1.91029e+06	1.53626e+06	1.58147e+07	1.77874e+07	1.62717e+07	5.23499e+06	4.42836e+06	5.36723e+06	1.3975e+06
520		C2 H8 N3 O2 P	Full match	No results	No results	No results	No results	No results				-1.07	137.035	138.043	8.245	2.03578e+07	0	0				No matches found	No matches found	DDA for preferred ion	[M+H]+1	18690.2	111634	1.21845e+07	1.21396e+07	1.33032e+07	1.1842e+07	1.11223e+07	1.02623e+07	1.2974e+07	1.20106e+07	1.14734e+07	9.77816e+06	1.0969e+07	7.25871e+06	1.14896e+07	1.2529e+07	1.2226e+07	1.38285e+07	1.42988e+07	1.25331e+07	1.40072e+07	8.1211e+06	1.64279e+07	1.0301e+07
521		C8 H15 N O8 S3	Full match	No results	No results	No results	No results	No results				-2.27	348.995	347.988	5.339	2.03136e+07	0	0				No matches found	No matches found	No MS2	[M-H]-1	80982.5	29035.7	1.72878e+06	1.25622e+06	1.36905e+06	1.62795e+06	1.77854e+06	1.38713e+06	126647	89849.1	111342	830169	718853	773457	1.50978e+06	1.39823e+06	1.50988e+06	163380	420547	74461.8	1.85011e+06	1.47084e+06	1.78525e+06	871464
522	N-acetyl-L-histidine	C8 H11 N3 O3	Full match	No results	No results	Full match	Partial match	No results				-1.92	197.08	198.087	7.431	2.02258e+07	1	0				No matches found	No matches found	No MS2	[M+H]+1	20327.5	13372.3	4.69595e+06	4.19801e+06	5.25821e+06	3.6309e+06	4.03533e+06	4.18579e+06	2.02258e+07	1.75709e+07	1.85846e+07	1.63321e+06	2.02907e+06	1.40819e+06	1.74685e+06	1.70541e+06	1.5694e+06	1.37447e+07	1.73664e+07	1.40016e+07	5.02573e+06	3.32123e+06	5.74429e+06	3.49025e+06
523		C17 H29 N O5	Full match	No results	No results	No results	No results	No results				-2.71	327.204	310.2	7.105	2.01168e+07	0	0				No matches found	No matches found	No MS2	[M+H-H2O]+1	10228.1	8374.02	2.61038e+06	3.34347e+06	2.51714e+06	1.98305e+06	2.11645e+06	1.97953e+06	3.73883e+06	3.86424e+06	3.9859e+06	1.97086e+07	2.01168e+07	1.7414e+07	4.82234e+06	5.08446e+06	4.15725e+06	3.70093e+06	4.12386e+06	3.49639e+06	2.83128e+06	2.71698e+06	4.13839e+06	341089
524	METIPRANOLOL	C17 H27 N O4	Not the top hit	No results	Partial match	No results	Full match	No results				-2.68	309.193	310.2	7.104	2.01168e+07	2	0				No matches found	No matches found	No MS2	[M+H]+1	11291.3	8374.02	2.61038e+06	3.34347e+06	2.51714e+06	1.98305e+06	2.11645e+06	1.97953e+06	3.73883e+06	3.86424e+06	3.9859e+06	1.97086e+07	2.01168e+07	1.7414e+07	4.82234e+06	5.08446e+06	4.15725e+06	3.70093e+06	4.12386e+06	3.49639e+06	2.83128e+06	2.71698e+06	4.13839e+06	341089
525	Tiglylcarnitine	C12 H21 N O4	Full match	No results	No results	No results	Full match	No results				-2.36	243.146	244.154	7.123	2.00491e+07	2	0				No matches found	No matches found	No MS2	[M+H]+1	351376	128548	3.78787e+06	3.38204e+06	3.89512e+06	2.92238e+06	3.31522e+06	3.12018e+06	2.51642e+06	2.29136e+06	2.51362e+06	641087	763205	638367	4.44425e+06	4.50115e+06	3.82341e+06	2.79073e+06	3.25853e+06	2.74171e+06	5.06132e+06	4.90984e+06	5.36479e+06	1.52902e+07
526	3-Dehydroquinic acid	C7 H10 O6	Full match	No results	Full match	No results	Full match	No results				-0.51	190.048	189.04	7.844	2.00386e+07	2	0				No matches found	No matches found	DDA for preferred ion	[M-H]-1	3.22303e+06	89683.6	1.17849e+07	1.0415e+07	1.30654e+07	9.77931e+06	9.84291e+06	8.8143e+06	1.47564e+07	1.31917e+07	1.47283e+07	1.54625e+07	1.74734e+07	1.364e+07	6.91382e+06	7.27498e+06	6.5015e+06	1.43954e+07	1.54482e+07	1.37519e+07	1.00591e+07	7.69032e+06	1.12189e+07	5.4401e+06
527		C6 H12 N4 O3 P2 S	Full match	No results	No results	No results	No results	No results				-0.6	282.01	283.018	3.92	1.98862e+07	0	0				No matches found	No matches found	No MS2	[M+H]+1	20233.9	11229.8	4.85676e+06	4.53984e+06	5.25686e+06	4.30472e+06	4.10836e+06	4.04673e+06	31891.9	40796.9	16155.4	3.24547e+06	3.47404e+06	3.24078e+06	2.67926e+06	3.08746e+06	2.7641e+06	82635.7	84799.8	80531.6	4.8324e+06	4.11867e+06	5.06177e+06	5.63433e+06
528			No results	No results	No results	No results	No results	No results					203.21	204.217	7.892	1.98571e+07	0	0				No matches found	No matches found	DDA for preferred ion	[M+H]+1	13468.6	14190.8	5.55707e+06	529841	2.4021e+06	2.51249e+06	3.90011e+06	6.12267e+06	4.47533e+06	4.21537e+06	6.24983e+06	1.3958e+07	1.98571e+07	1.03125e+07	1.81964e+06	8.85989e+06	3.79539e+06	5.50671e+06	4.85732e+06	2.50944e+06	6.3388e+06	1.08473e+06	7.61353e+06	5.04812e+06
529	MFCD00025555	C9 H18 N2 O3	Full match	No results	No results	No results	Full match	No results				-1.26	202.131	203.139	7.109	1.98492e+07	5	0				No matches found	No matches found	No MS2	[M+H]+1	76711.6	78239.6	1.91959e+06	1.79003e+06	1.9795e+06	1.53309e+06	1.62066e+06	1.43731e+06	1.98492e+07	1.77131e+07	1.94279e+07	619509	643613	556693	358994	340938	344783	5.64722e+06	6.26479e+06	4.73564e+06	452035	428058	451570	539960
530	Ecgonine	C9 H15 N O3	Full match	Full match	No results	No results	Full match	No results				-2.21	185.105	186.112	8.263	1.97157e+07	6	1	1	80.4	9	No matches found	No matches found	DDA for preferred ion	[M+H]+1	687877	112979	5.42194e+06	5.13794e+06	5.6422e+06	4.26547e+06	3.92142e+06	3.7589e+06	1.83522e+07	1.6251e+07	1.63403e+07	1.05419e+07	1.24807e+07	9.40757e+06	5.18606e+06	5.73414e+06	3.99413e+06	1.35049e+07	1.66241e+07	1.21517e+07	1.72687e+06	967994	1.77186e+06	1.78996e+06
531	(2R)-1-[(Hydroxy{[(1s,3R)-2,3,4,5,6-pentahydroxycyclohexyl]oxy}phosphoryl)oxy]-3-(stearoyloxy)-2-propanyl (5Z,8Z,11Z,14Z)-5,8,11,14-icosatetraenoate	C47 H83 O13 P	No results	No results	No results	No results	Full match	No results				0.56	886.558	885.55	3.672	1.95103e+07	9	0				No matches found	No matches found	No MS2	[M-H]-1	184611	63478	6.34266e+06	5.82417e+06	5.96611e+06	4.9197e+06	4.26811e+06	4.21232e+06	193489	76440.4	113493	1.23817e+06	1.16414e+06	1.40246e+06	1.64276e+06	2.13951e+06	2.11845e+06	65965.2	74894.8	68486.8	4.7249e+06	3.84775e+06	4.55648e+06	1.38121e+07
532	Nandrolone	C18 H26 O2	Full match	No results	No results	No results	Full match	No results				-2.19	274.193	275.2	4.284	1.94859e+07	5	0				No matches found	No matches found	DDA for preferred ion	[M+H]+1	33454.1	18100.2	6.27638e+06	5.88586e+06	6.08088e+06	5.0367e+06	4.9981e+06	4.95929e+06	7.10634e+06	6.08862e+06	6.21047e+06	2.71854e+06	2.68302e+06	2.6041e+06	1.37304e+07	1.63076e+07	1.51315e+07	5.22461e+06	6.3507e+06	5.49888e+06	1.21554e+07	9.3577e+06	1.3167e+07	2.77836e+06
533	N-(3-acetamidopropyl)pyrrolidin-2-one	C9 H16 N2 O2	Full match	No results	No results	No results	Full match	No results				-2.2	184.121	185.128	5.253	1.94504e+07	1	0				No matches found	No matches found	No MS2	[M+H]+1	720162	1.38483e+06	9.78242e+06	9.61564e+06	9.94488e+06	8.70573e+06	8.82883e+06	8.50561e+06	6.88914e+06	5.78182e+06	6.15176e+06	4.18643e+06	4.75293e+06	4.56161e+06	6.27849e+06	6.81727e+06	6.24169e+06	6.2302e+06	7.78966e+06	6.40179e+06	1.02242e+07	8.97823e+06	1.04352e+07	1.00888e+07
534		C10 H22 O6	Full match	No results	No results	No results	No results	No results				-3.07	238.141	239.148	5.073	1.9376e+07	0	0				No matches found	No matches found	DDA for preferred ion	[M+H]+1	776722	2.34276e+06	1.06983e+07	1.12207e+07	1.20203e+07	1.06981e+07	1.03143e+07	1.04191e+07	4.98616e+06	4.86169e+06	5.05998e+06	4.86096e+06	5.65464e+06	4.61108e+06	9.91919e+06	1.05613e+07	9.22092e+06	5.05357e+06	5.67076e+06	4.77659e+06	1.16324e+07	1.07129e+07	1.28319e+07	4.33373e+06
535		C15 H27 N O7	Full match	No results	No results	No results	No results	No results				-2.99	333.178	334.185	7.691	1.934e+07	0	0				No matches found	No matches found	DDA for preferred ion	[M+H]+1	17887.8	13451.2	9.42196e+06	8.73036e+06	9.70611e+06	6.56951e+06	7.49376e+06	7.17425e+06	1.78771e+07	1.67053e+07	1.73317e+07	1.6109e+07	1.84854e+07	1.41929e+07	9.90222e+06	1.12922e+07	1.01892e+07	1.42085e+07	1.61462e+07	1.35038e+07	1.50556e+07	1.01356e+07	1.66702e+07	8.45804e+06
536	Methohexital	C14 H18 N2 O3	Full match	No results	No results	No results	Full match	No results				-2.51	262.131	263.138	5.173	1.93148e+07	4	0				No matches found	No matches found	No MS2	[M+H]+1	25137.8	9870.71	3.47908e+06	3.36418e+06	3.45682e+06	3.11604e+06	3.02387e+06	2.87111e+06	1.47731e+07	1.3128e+07	1.51903e+07	3.52973e+06	3.76511e+06	3.63883e+06	1.84532e+06	1.90863e+06	1.78016e+06	1.54982e+07	1.93148e+07	1.59336e+07	331437	128811	404553	2.04352e+06
537	3,3-Dimethyl-1,2-dithiolane	C5 H10 S2	No results	No results	No results	No results	Full match	No results				4.95	134.023	133.016	7.096	1.9122e+07	3	0				No matches found	No matches found	No MS2	[M-H]-1	52111.4	26839	9.32317e+06	8.88223e+06	9.13974e+06	7.56055e+06	8.2063e+06	8.04572e+06	1.53292e+07	1.40529e+07	1.47428e+07	1.16872e+07	1.19561e+07	1.13946e+07	497777	452419	465620	1.53996e+07	1.58024e+07	1.54046e+07	5.45786e+06	4.40218e+06	4.66411e+06	2.96493e+06
538	D-Alanyl-D-alanine	C6 H12 N2 O3	Full match	No results	Full match	No results	Full match	No results				-2.62	160.084	161.092	5.857	1.90703e+07	3	0				No matches found	No matches found	No MS2	[M+H]+1	701966	235507	5.85036e+06	2.30039e+06	2.62917e+06	5.43226e+06	2.71961e+06	2.65115e+06	1.90703e+07	1.85138e+07	1.77457e+07	3.48523e+06	1.61243e+06	2.43231e+06	821683	1.00518e+06	2.2057e+06	1.67781e+07	1.66024e+07	1.4304e+07	1.16275e+06	1.24083e+06	1.15703e+06	1.44527e+06
539	Pentahomoserine	C5 H11 N O3	Full match	No results	Partial match	No results	Full match	No results				-2.24	133.074	175.107	7.11	1.90224e+07	3	0				No matches found	No matches found	DDA for preferred ion	[M+ACN+H]+1	486829	90696.3	5.80184e+06	5.72278e+06	6.08377e+06	4.99527e+06	4.42494e+06	3.86592e+06	1.66007e+07	1.55844e+07	1.79145e+07	1.33735e+06	2.35332e+06	2.12885e+06	1.31119e+06	1.34725e+06	1.06913e+06	1.8176e+07	1.90224e+07	1.71072e+07	1.3799e+06	751119	1.45485e+06	1.87248e+06
540	N~2~-Acetyl-L-ornithine	C7 H14 N2 O3	Full match	No results	Full match	No results	Full match	No results				-1.59	174.1	175.107	7.099	1.90224e+07	6	0				No matches found	No matches found	DDA for preferred ion	[M+H]+1	287603	90696.3	5.80184e+06	5.72278e+06	6.08377e+06	4.99527e+06	4.42494e+06	3.86592e+06	1.66007e+07	1.55844e+07	1.79145e+07	1.33735e+06	2.35332e+06	2.12885e+06	1.31119e+06	1.34725e+06	1.06913e+06	1.8176e+07	1.90224e+07	1.71072e+07	1.3799e+06	751119	1.45485e+06	1.87248e+06
541	AMP	C10 H14 N5 O7 P	Full match	Not the top hit	Full match	Full match	Full match	Full match				-1.78	347.062	346.055	7.975	1.8944e+07	6	3	1	87.2	9.4	Multiple matches found	No matches found	DDA for preferred ion	[M-H]-1	76553.4	30645.3	6.81079e+06	6.74209e+06	7.68206e+06	6.20924e+06	6.41092e+06	6.12712e+06	1.32248e+07	1.27343e+07	1.25996e+07	1.6573e+07	1.8944e+07	1.4028e+07	4.87779e+06	5.44377e+06	4.96037e+06	5.04957e+06	5.1463e+06	4.16098e+06	2.44928e+06	2.11075e+06	2.81396e+06	4.2662e+06
542	N-[(2S)-2-Hydroxypropanoyl]methionine	C8 H15 N O4 S	Full match	No results	No results	No results	Full match	No results				-0.81	221.072	220.065	5.234	1.89422e+07	1	0				No matches found	No matches found	No MS2	[M-H]-1	49115.2	18839.3	2.58595e+06	2.38237e+06	2.48958e+06	2.15565e+06	2.23875e+06	2.09192e+06	958786	779940	938214	656567	816786	695032	736825	856696	875270	1.28065e+06	1.61438e+06	1.44633e+06	939332	976951	987710	2.94255e+06
543		C22 H37 N O4 S4	Full match	No results	No results	No results	No results	No results				-2.18	507.159	252.572	4.27	1.89287e+07	0	0				No matches found	No matches found	No MS2	[M-2H]-2	184564	59609.2	2.10422e+06	2.24913e+06	2.49177e+06	2.19387e+06	2.31843e+06	2.30588e+06	1.30937e+07	1.20641e+07	1.32467e+07	1.59302e+06	1.52377e+06	1.46632e+06	283963	396893	260578	1.77332e+07	1.85086e+07	1.89287e+07	65117.6	60069.1	93537.9	436134
544	5-HYDROXYESOMEPRAZOLE	C16 H17 N3 O3 S	Full match	No results	No results	No results	Full match	No results				-0.5	331.099	330.092	4.688	1.88317e+07	1	0				No matches found	No matches found	DDA for preferred ion	[M-H]-1	184908	56094.3	3.2884e+06	3.28333e+06	3.42333e+06	2.95992e+06	3.16052e+06	2.8738e+06	1.80348e+07	1.625e+07	1.64177e+07	60381.1	56478.7	62555.5	60443.9	63540.5	62526.1	1.5665e+07	1.88317e+07	1.60387e+07	736125	574158	833100	3.21432e+06
545	RH3422500	C12 H22 O2	Full match	No results	No results	No results	Full match	No results				-0.55	198.162	197.155	4.047	1.87846e+07	30	0				No matches found	No matches found	No MS2	[M-H]-1	311548	62267.8	4.98156e+06	4.87287e+06	5.30599e+06	4.42974e+06	4.19573e+06	4.40726e+06	4.66611e+06	4.02264e+06	4.41468e+06	5.29389e+06	6.06056e+06	5.66423e+06	1.52567e+06	1.55929e+06	1.61751e+06	3.17988e+06	3.17346e+06	3.24565e+06	2.22004e+06	2.08368e+06	2.12337e+06	3.48245e+06
546		C38 H35 N5 O9 S	Full match	No results	No results	No results	No results	No results				0.17	737.216	738.223	7.119	1.86293e+07	0	0				No matches found	No matches found	No MS2	[M+H]+1	8942.19	7215.13	8.65904e+06	6.24137e+06	7.86806e+06	5.55738e+06	6.02537e+06	5.65482e+06	713094	435812	584158	2.77359e+06	2.93158e+06	2.91564e+06	501453	508571	507520	4.00742e+06	5.5841e+06	3.93658e+06	979216	2.5623e+06	1.12665e+06	232452
547		C18 H25 N3 O6	Full match	No results	No results	No results	No results	No results				-2.95	379.173	380.18	5.285	1.85234e+07	0	0				No matches found	No matches found	No MS2	[M+H]+1	10293.8	3510.02	1.65825e+06	1.48599e+06	1.63618e+06	1.48514e+06	1.44644e+06	1.25798e+06	237565	204466	232217	47572.9	48126.2	46315.4	41233.6	43529.4	53546.8	227700	224576	143561	9.01427e+06	8.01808e+06	9.23717e+06	16698
548	N-acetyl-L-cysteine	C5 H9 N O3 S	Full match	No results	No results	Full match	Full match	No results				-1.95	163.03	164.037	7.447	1.84384e+07	1	0				No matches found	No matches found	No MS2	[M+H]+1	17264.7	12870.8	4.56102e+06	4.29329e+06	4.95121e+06	3.63292e+06	4.11007e+06	4.53455e+06	1.94791e+06	1.60094e+06	1.65015e+06	6.54158e+06	7.07516e+06	5.64572e+06	4.83259e+06	5.22786e+06	5.92484e+06	2.86158e+06	3.35178e+06	3.06522e+06	1.84384e+07	1.00186e+07	1.81404e+07	4.24759e+06
549		C10 H19 N O2 S	Full match	No results	No results	No results	No results	No results				-1.35	217.113	218.121	4.124	1.83562e+07	0	0				No matches found	No matches found	DDA for preferred ion	[M+H]+1	25095.1	13491.4	1.83562e+07	1.73481e+07	1.69916e+07	1.54409e+07	1.62562e+07	1.54202e+07	239244	282383	276202	1.38755e+06	1.51371e+06	1.30546e+06	1.27054e+06	1.46227e+06	1.57704e+06	177735	251340	206782	2.25706e+06	1.87344e+06	2.39024e+06	752766
550	N-acetyl-L-cysteine	C5 H9 N O3 S	Full match	No results	No results	Full match	Full match	No results				-1.55	163.03	164.037	7.316	1.83386e+07	1	0				No matches found	No matches found	No MS2	[M+H]+1	19513.8	14625.9	4.59936e+06	4.29329e+06	4.97003e+06	3.63292e+06	4.11799e+06	4.52447e+06	1.94791e+06	1.60094e+06	1.65894e+06	6.54158e+06	7.07516e+06	5.64572e+06	4.84261e+06	5.28305e+06	5.98006e+06	2.86158e+06	3.35178e+06	3.06522e+06	1.83386e+07	1.00058e+07	1.81555e+07	245190
551	L-phenylalanine	C9 H11 N O2	Full match	No results	Full match	Full match	Full match	No results				-2.08	165.079	166.086	8.513	1.83199e+07	11	0				No matches found	No matches found	No MS2	[M+H]+1	1.1987e+06	2.81108e+06	8.69489e+06	8.1942e+06	7.28071e+06	7.25695e+06	7.43801e+06	5.01935e+06	6.21877e+06	6.43793e+06	8.53916e+06	5.58e+06	3.90213e+06	5.03301e+06	4.06776e+06	2.8883e+06	4.0053e+06	1.08915e+07	1.22064e+07	9.44562e+06	6.91693e+06	4.82964e+06	6.0639e+06	1.40944e+07
552	D-glucose 6-phosphate	C6 H13 O9 P	Full match	No results	Partial match	Not the top hit	Partial match	Full match				-1.05	260.029	259.022	9.144	1.83133e+07	21	0				Single match found	Multiple matches found	No MS2	[M-H]-1	96678.4	26279.4	7.49564e+06	6.98136e+06	7.9446e+06	6.01369e+06	7.3632e+06	7.02542e+06	5.63273e+06	5.53842e+06	5.51583e+06	3.47971e+06	3.92606e+06	2.72118e+06	3.33251e+06	4.05271e+06	3.64262e+06	6.96732e+06	6.1989e+06	5.91749e+06	5.52726e+06	6.64836e+06	7.22685e+06	3.25459e+06
553		C11 H18 O3	Full match	No results	No results	No results	No results	No results				-2.32	198.125	199.132	4.752	1.82437e+07	0	0				No matches found	No matches found	No MS2	[M+H]+1	1.16807e+06	664134	5.22581e+06	4.59644e+06	5.02998e+06	4.3034e+06	4.04199e+06	3.18027e+06	3.5509e+06	3.00899e+06	2.63425e+06	1.36292e+06	1.01843e+06	1.37066e+06	9.89135e+06	1.1202e+07	9.21151e+06	3.38158e+06	4.64917e+06	3.27515e+06	9.34832e+06	6.68669e+06	8.57364e+06	3.95411e+06
554	UDP-N-acetyl-α-D-mannosamine	C17 H27 N3 O17 P2	Full match	No results	Full match	Full match	Full match	No results				-0.67	607.081	606.074	8.506	1.82353e+07	3	0				No matches found	No matches found	No MS2	[M-H]-1	58611.3	21994	4.27135e+06	4.09127e+06	4.84061e+06	4.08254e+06	3.94834e+06	4.16502e+06	1.82353e+07	1.6505e+07	1.62298e+07	1.38466e+06	1.5052e+06	1.14335e+06	1.28333e+06	1.35295e+06	1.41865e+06	1.47583e+07	1.68632e+07	1.59096e+07	1.96599e+06	1.8895e+06	2.19073e+06	2.63118e+06
555		C4 H16 N6 O8 P2 S	Full match	No results	No results	No results	No results	No results				1.49	370.023	369.016	8.643	1.81758e+07	0	0				No matches found	No matches found	No MS2	[M-H]-1	85845.2	27557	731129	803347	1.62089e+06	2.02991e+06	1.94857e+06	2.93461e+06	1.10195e+06	1.16157e+06	992098	439166	577521	161749	1.3444e+06	1.45981e+06	2.06134e+06	882608	541904	782632	683237	977137	1.35506e+06	2.53445e+06
556	Bicoumol	C18 H10 O6	No match	No results	No results	No results	Full match	No results				1.36	322.048	321.041	7.089	1.80381e+07	1	0				No matches found	No matches found	No MS2	[M-H]-1	33152.4	17074.5	2.01092e+06	2.13004e+06	2.26289e+06	1.6225e+06	1.56268e+06	1.42053e+06	27276.3	26451.5	32728.9	1.37702e+07	1.47457e+07	1.33948e+07	2.90939e+06	2.8108e+06	2.92926e+06	27873.8	32451.4	29835.7	17171.8	16312.5	19060	18679.7
557		C10 H21 N3 O8	Full match	No results	No results	No results	No results	No results				-0.47	311.133	310.125	9.256	1.80321e+07	0	0				No matches found	No matches found	No MS2	[M-H]-1	49295.3	11275.7	1.32595e+06	1.11852e+06	1.42455e+06	723004	1.57612e+06	940484	1.80321e+07	1.58167e+07	1.02463e+07	411232	339899	255165	257850	386007	354434	9.98929e+06	1.06214e+07	1.0533e+07	281990	233535	352168	440428
558	Isoflurane	C3 H2 Cl F5 O	No match	No results	No results	No results	Full match	No results				-0.64	183.971	182.964	4.412	1.79099e+07	2	0				No matches found	No matches found	DDA for preferred ion	[M-H]-1	183088	59132.4	1.43096e+06	1.31124e+06	1.05785e+06	827508	785706	653707	1.79099e+07	1.56804e+07	1.72569e+07	60882.9	60483.4	63878.2	64944.9	62283.3	63058.1	1.11498e+07	1.69777e+07	1.14181e+07	61924.3	56730.5	60634.8	56946.7
559	D-sedoheptulose 7-phosphate	C7 H15 O10 P	Full match	No results	Full match	Full match	Partial match	No results				-0.53	290.04	289.033	8.938	1.78794e+07	2	0				No matches found	No matches found	No MS2	[M-H]-1	65248.5	18900.6	3.9286e+06	3.7226e+06	4.91903e+06	4.14727e+06	5.29238e+06	4.97775e+06	1.08607e+07	1.02777e+07	8.94191e+06	1.78794e+07	1.77475e+07	1.35943e+07	8.48211e+06	9.52414e+06	9.04053e+06	6.95985e+06	6.66038e+06	6.75191e+06	2.08682e+06	1.9937e+06	2.50517e+06	2.87511e+06
560	UDP-Glucose	C15 H24 N2 O17 P2	Full match	No results	Partial match	Partial match	Partial match	Full match				-0.89	566.055	565.047	8.94	1.78741e+07	3	0				Single match found	Single match found	No MS2	[M-H]-1	67547.6	19566.6	1.88884e+06	1.65081e+06	2.34929e+06	1.93777e+06	2.40236e+06	2.36946e+06	1.78741e+07	1.78456e+07	1.47376e+07	3.01968e+06	3.1478e+06	2.34579e+06	1.10691e+06	1.33679e+06	1.18284e+06	1.43304e+07	1.39042e+07	1.43149e+07	70077.5	58295.9	178759	154487
561	homovanillate	C9 H10 O4	Full match	No results	Partial match	Partial match	Partial match	Full match				-0.68	182.058	181.051	7.393	1.7799e+07	27	0				No matches found	Single match found	No MS2	[M-H]-1	112269	41078.5	1.02019e+07	9.75661e+06	9.81605e+06	8.57805e+06	8.41774e+06	8.22884e+06	1.45219e+07	1.30175e+07	1.28063e+07	1.34532e+07	1.46831e+07	1.42909e+07	5.2778e+06	5.52794e+06	5.11863e+06	1.38779e+07	1.45629e+07	5.56869e+06	5.51825e+06	5.00358e+06	6.02075e+06	6.80719e+06
562		C14 H23 N O6	Full match	No results	No results	No results	No results	No results				-2.79	301.152	302.159	7.59	1.76635e+07	0	0				No matches found	No matches found	DDA for preferred ion	[M+H]+1	19703.6	54033.1	5.61623e+06	5.65342e+06	6.18026e+06	4.61793e+06	4.63722e+06	4.67181e+06	1.22826e+07	1.05622e+07	1.20195e+07	3.23139e+06	3.45477e+06	2.66694e+06	4.11071e+06	4.69066e+06	4.13008e+06	9.49782e+06	1.0946e+07	8.97993e+06	1.05962e+07	7.04651e+06	1.28964e+07	4.3544e+06
563	L-Dehydroascorbate	C6 H6 O6	Full match	No results	Partial match	Partial match	Partial match	Full match				-1.11	174.016	173.009	8.783	1.7579e+07	4	0				Multiple matches found	Single match found	DDA for preferred ion	[M-H]-1	75467.4	23384.3	4.5644e+06	5.4305e+06	6.07955e+06	7.63526e+06	1.10469e+07	1.08651e+07	1.37058e+07	1.46936e+07	1.49734e+07	7.22515e+06	7.38524e+06	5.60547e+06	4.60513e+06	4.38646e+06	7.90417e+06	1.7579e+07	9.76906e+06	1.48621e+07	3.33687e+06	4.66139e+06	4.15114e+06	2.35078e+06
564	AMP	C10 H14 N5 O7 P	Full match	Not the top hit	Full match	Full match	Full match	Full match				-1.76	347.062	346.055	7.924	1.7573e+07	6	3	1	87.2	9.4	Multiple matches found	No matches found	DDA for preferred ion	[M-H]-1	82297.3	29173.2	6.81079e+06	6.73119e+06	7.68206e+06	6.18827e+06	6.41092e+06	6.11936e+06	8.46173e+06	7.8169e+06	8.67848e+06	1.46798e+07	1.66572e+07	1.4028e+07	4.87779e+06	5.44377e+06	4.96037e+06	1.03474e+07	1.07432e+07	9.87342e+06	2.44928e+06	2.11075e+06	2.81396e+06	1.55034e+06
565	L-tryptophan	C11 H12 N2 O2	Full match	No results	Full match	Full match	Full match	No results				-1.91	204.089	205.097	5.069	1.75178e+07	8	0				No matches found	No matches found	DDA for preferred ion	[M+H]+1	89581.9	33173.5	1.25646e+06	1.14438e+06	1.57855e+06	1.06515e+06	1.00573e+06	1.08328e+06	503342	424305	472897	138431	157342	432069	61710.6	127041	38912.2	504037	632941	646052	7.68118e+06	6.77717e+06	8.33858e+06	39942.7
566	N-acetyl-L-tryptophan	C13 H14 N2 O3	Full match	No results	Partial match	Full match	Not the top hit	No results				-1.37	246.1	245.093	7.013	1.74746e+07	5	0				No matches found	No matches found	No MS2	[M-H]-1	44592.4	25767.6	2.21706e+06	2.13122e+06	2.28482e+06	1.90791e+06	1.61329e+06	1.76297e+06	9.44859e+06	4.57771e+06	4.93015e+06	23253.2	25377	25125	24537.8	24794.7	24257.2	5.684e+06	6.24579e+06	5.51431e+06	21645.6	21858	22897.3	286567
567	Ecgonine	C9 H15 N O3	Full match	Full match	No results	No results	Full match	No results				-2.44	185.105	186.112	8.094	1.7428e+07	6	1	1	80.4	9	No matches found	No matches found	DDA for preferred ion	[M+H]+1	460978	126685	8.18405e+06	6.58371e+06	7.91462e+06	7.30447e+06	7.1811e+06	6.98818e+06	1.74089e+07	1.7428e+07	1.64929e+07	1.12221e+07	1.51288e+07	8.34473e+06	5.18606e+06	5.62221e+06	3.99413e+06	1.70801e+07	1.5257e+07	1.53826e+07	3.94208e+06	2.5714e+06	5.39937e+06	2.89431e+06
568	2,4-Diamino-6-nitrotoluene	C7 H9 N3 O2	Full match	No results	No results	No results	Full match	No results				-1.7	167.069	168.076	8.841	1.74279e+07	2	0				No matches found	No matches found	DDA for preferred ion	[M+H]+1	283190	65439.8	1.68416e+06	2.57398e+06	3.02526e+06	2.60715e+06	3.21437e+06	2.98622e+06	5.51054e+06	5.38319e+06	6.04258e+06	2.27375e+06	2.55936e+06	1.14332e+06	410003	299859	526775	2.16359e+06	2.16214e+06	2.841e+06	8.24047e+06	8.88614e+06	1.17217e+07	890842
569	D-(−)-ampicillin	C16 H19 N3 O4 S	Full match	No results	No results	No results	Full match	No results				-0.64	349.109	348.102	5.251	1.74081e+07	2	0				No matches found	No matches found	No MS2	[M-H]-1	49616.4	18284.4	3.31639e+06	3.38809e+06	3.67928e+06	3.23861e+06	3.27878e+06	3.07402e+06	2.74259e+06	2.37304e+06	2.71938e+06	22495.1	21594.8	22676.6	25582.3	24780.6	24341.2	3.43266e+06	3.64203e+06	3.2488e+06	1.54784e+06	1.53898e+06	1.6454e+06	1.08103e+07
570		C8 H19 N O9 S	Full match	No results	No results	No results	No results	No results				-0.75	305.078	304.071	9.459	1.73923e+07	0	0				No matches found	No matches found	DDA for preferred ion	[M-H]-1	47767	12686	8.14445e+06	6.77779e+06	6.60998e+06	3.26454e+06	6.3557e+06	2.79552e+06	1.62281e+07	1.47914e+07	7.72202e+06	1.35052e+06	1.08175e+06	1.1452e+06	2.85189e+06	3.45196e+06	2.73315e+06	8.90992e+06	1.26626e+07	9.37923e+06	4.15366e+06	3.72273e+06	5.45675e+06	3.34024e+06
571	1,1'-MONOGLYCERIDE CITRATE	C9 H14 O9	Full match	No results	No results	No results	Full match	No results				-0.92	266.064	265.056	8.638	1.71398e+07	1	0				No matches found	No matches found	No MS2	[M-H]-1	65648.8	20686.6	1.02968e+06	948064	1.06668e+06	1.12631e+06	1.24093e+06	1.24731e+06	559026	591669	302623	36733	40345.7	32407.3	144279	140828	221728	528089	86737.8	581543	7.89148e+06	8.37294e+06	9.07667e+06	196216
572	PENTOTHAL	C11 H18 N2 O2 S	Full match	No results	No results	No results	Full match	No results				-0.17	242.109	241.102	4.522	1.70344e+07	1	0				No matches found	No matches found	No MS2	[M-H]-1	192459	62646.8	2.59813e+06	2.69106e+06	2.84169e+06	2.44594e+06	2.49361e+06	2.27882e+06	1.70344e+07	1.69441e+07	1.65905e+07	65197.5	62459.1	64352.6	69980.2	64716.4	67947.2	1.51548e+07	1.70027e+07	1.45685e+07	61998.2	60347.3	62508.2	60423.9
573	O-Acetyl-L-serine	C5 H9 N O4	Full match	Full match	Not the top hit	Full match	Not the top hit	Full match				-0.51	147.053	146.046	7.631	1.70187e+07	9	2	1	82.8	70.2	Single match found	Single match found	DDA for preferred ion	[M-H]-1	707974	211766	1.15513e+07	1.11498e+07	1.21715e+07	9.88559e+06	1.00724e+07	1.02546e+07	1.00191e+07	9.38052e+06	1.09099e+07	6.13778e+06	6.16654e+06	6.28005e+06	5.11767e+06	4.84928e+06	3.95102e+06	1.11086e+07	1.12271e+07	1.05049e+07	9.57425e+06	6.55264e+06	9.66388e+06	6.57553e+06
574		C9 H12 N3 O6 P S	Full match	No results	No results	No results	No results	No results				-1.14	321.018	320.011	8.714	1.69654e+07	0	0				No matches found	No matches found	No MS2	[M-H]-1	84048.2	26980.2	948438	850148	1.97683e+06	2.42013e+06	4.16257e+06	4.13935e+06	1.49951e+06	1.29444e+06	1.68725e+06	2.36746e+06	2.76742e+06	575331	6.09048e+06	6.57203e+06	1.10764e+07	1.23682e+06	1.08202e+06	947249	2.12601e+06	5.75591e+06	4.93154e+06	1.35843e+06
575		C9 H12 N4 O3 S	Full match	No results	No results	No results	No results	No results				-0.51	256.063	255.056	5.201	1.69485e+07	0	0				No matches found	No matches found	DDA for preferred ion	[M-H]-1	68119.7	26582.6	5.10291e+06	4.94977e+06	5.02796e+06	4.49115e+06	4.36366e+06	3.88157e+06	5.86944e+06	5.06683e+06	6.04953e+06	27600.4	28689.5	32354.1	25228.7	27520	26998.9	5.93772e+06	7.13617e+06	6.5746e+06	1.75198e+06	1.43878e+06	1.60196e+06	3.8088e+06
576	tris	C4 H11 N O3	Full match	No results	No results	Full match	Full match	No results				-1.69	121.074	122.081	10.02	1.69388e+07	1	0				No matches found	No matches found	No MS2	[M+H]+1	467535	565014	3.45905e+06	3.15612e+06	3.60508e+06	3.28721e+06	3.44486e+06	3.25235e+06	1.56993e+06	1.45569e+06	1.56288e+06	1.1426e+06	1.14405e+06	1.1807e+06	1.63081e+06	1.72964e+06	1.86495e+06	1.47117e+06	1.21578e+06	1.3198e+06	2.61531e+06	2.92401e+06	2.95786e+06	3.48164e+06
577	N-acetyl-L-cysteine	C5 H9 N O3 S	Full match	No results	No results	Full match	Full match	No results				-0.38	163.03	162.023	5.551	1.68445e+07	1	0				No matches found	No matches found	No MS2	[M-H]-1	173980	60181.6	2.26243e+06	2.23696e+06	2.63e+06	2.119e+06	2.17283e+06	1.73105e+06	2.4182e+06	1.95105e+06	2.36361e+06	332779	386180	312823	1.24642e+06	1.59994e+06	1.63268e+06	5.00359e+06	5.46432e+06	4.96299e+06	2.51661e+06	2.2118e+06	2.77536e+06	1.3534e+07
578	Spermic acid	C10 H20 N2 O4	Full match	No results	No results	No results	Full match	No results				-1.65	232.142	215.139	7.108	1.67997e+07	5	0				No matches found	No matches found	No MS2	[M+H-H2O]+1	147252	152961	2.99184e+06	2.143e+06	2.84945e+06	2.34908e+06	2.47123e+06	1.8934e+06	1.47863e+07	1.42427e+07	1.58547e+07	2.88756e+06	2.90295e+06	2.74346e+06	1.49668e+06	1.76017e+06	1.21912e+06	1.59973e+07	1.67997e+07	1.41668e+07	526221	486444	600604	5.18943e+06
579	dethiobiotin	C10 H18 N2 O3	Full match	No results	Full match	Full match	Full match	No results				-1.94	214.131	215.139	7.098	1.67997e+07	3	0				No matches found	No matches found	No MS2	[M+H]+1	134666	152961	2.99184e+06	2.143e+06	2.84945e+06	2.34908e+06	2.47123e+06	1.8934e+06	1.47863e+07	1.42427e+07	1.58547e+07	2.88756e+06	2.90295e+06	2.74346e+06	1.49668e+06	1.76017e+06	1.21912e+06	1.59973e+07	1.67997e+07	1.41668e+07	526221	486444	600604	5.18943e+06
580		C6 H10 N2 O	Full match	No results	No results	No results	No results	No results				-2.17	126.079	127.086	7.11	1.67258e+07	0	0				No matches found	No matches found	No MS2	[M+H]+1	3.28739e+06	1.04628e+06	4.30676e+06	4.0662e+06	4.15319e+06	3.75569e+06	4.05651e+06	3.83856e+06	1.527e+06	1.37241e+06	1.55238e+06	1.11567e+07	1.15558e+07	1.05661e+07	4.26804e+06	4.19491e+06	3.88419e+06	1.82942e+06	1.90224e+06	1.82067e+06	8.74311e+06	7.85235e+06	8.40543e+06	4.31938e+06
581	(+/-)-Camphoric acid	C10 H16 O4	Full match	No results	No results	No results	Full match	No results				-0.2	200.105	199.098	4.383	1.66886e+07	7	0				No matches found	No matches found	DDA for preferred ion	[M-H]-1	3.21565e+06	1.11166e+06	6.12357e+06	5.17792e+06	5.37548e+06	4.42224e+06	6.14867e+06	4.26754e+06	9.91929e+06	6.44049e+06	5.78796e+06	6.07749e+06	5.73857e+06	5.42161e+06	1.09748e+07	1.22004e+07	1.1604e+07	6.41592e+06	6.5833e+06	4.68092e+06	8.4791e+06	7.1206e+06	9.21852e+06	3.492e+06
582	Cefazolin	C14 H14 N8 O4 S3	Full match	No results	No results	No results	Full match	No results				-2.47	454.029	455.036	7.092	1.66834e+07	1	0				No matches found	No matches found	No MS2	[M+H]+1	6900.79	3300.66	1.73552e+06	1.39353e+06	1.75848e+06	1.39748e+06	1.37458e+06	1.37601e+06	27438.8	10278	16751.5	1.22145e+07	1.36761e+07	1.17454e+07	2.87895e+06	2.89413e+06	2.22738e+06	31008.9	41181.4	30886	39845.6	25527.9	31119.9	36213.5
583	1-(4-Methoxyphenyl)-3-pentanyl hydrogen sulfate	C12 H18 O5 S	Full match	No results	No results	No results	Full match	No results				-0.14	274.087	273.08	4.008	1.66135e+07	1	0				No matches found	No matches found	DDA for preferred ion	[M-H]-1	158424	54192.9	3.48095e+06	3.24987e+06	3.60213e+06	3.24721e+06	3.17053e+06	3.35076e+06	236454	211069	201171	4.82455e+06	5.75235e+06	4.72324e+06	1.5092e+07	1.66135e+07	1.61534e+07	115952	129925	117299	2.09754e+06	1.80362e+06	2.2424e+06	313776
584	N-Acetylneuraminic acid	C11 H19 N O9	Full match	Full match	Full match	Full match	Full match	No results				-0.68	309.106	308.098	8.277	1.64389e+07	2	1	1	92.2	78	No matches found	No matches found	DDA for preferred ion	[M-H]-1	66894.5	24411.4	8.7136e+06	8.30978e+06	9.67966e+06	8.46124e+06	8.59429e+06	8.81296e+06	1.51531e+07	1.40073e+07	1.43925e+07	8.47306e+06	1.00262e+07	7.05214e+06	4.81779e+06	5.0599e+06	5.67818e+06	1.47355e+07	1.64389e+07	1.44623e+07	9.51913e+06	7.85075e+06	1.08667e+07	6.29519e+06
585	Gly-Trp	C13 H15 N3 O3	Full match	No results	No results	No results	Full match	No results				-3.03	261.111	262.118	4.915	1.64336e+07	2	0				No matches found	No matches found	No MS2	[M+H]+1	36545.6	21638.7	1.8806e+06	1.99498e+06	2.02356e+06	1.68598e+06	1.64386e+06	1.46202e+06	224674	176050	146294	89512	119264	93743.9	36654.1	28922.4	41682.7	195084	260665	228590	1.64336e+07	1.37572e+07	1.57831e+07	76856.5
586	6-methyltetrahydropterin	C7 H11 N5 O	Full match	No results	No results	No results	Full match	No results				-2.1	181.096	182.103	8.237	1.639e+07	1	0				No matches found	No matches found	No MS2	[M+H]+1	22297.1	131446	1.07493e+07	9.24595e+06	1.09676e+07	9.69675e+06	7.37423e+06	7.61855e+06	5.11896e+06	4.7511e+06	4.36575e+06	9.11664e+06	1.14799e+07	6.85807e+06	1.21578e+07	1.31094e+07	1.25577e+07	5.76044e+06	7.40381e+06	5.89223e+06	1.21035e+07	8.29655e+06	1.48549e+07	9.40629e+06
587	3-hydroxyoctanoylcarnitine	C15 H29 N O5	Full match	No results	No results	No results	Full match	No results				-2.48	303.204	304.211	7.104	1.63811e+07	1	0				No matches found	No matches found	DDA for preferred ion	[M+H]+1	15116.8	4051.5	3.34606e+06	4.62575e+06	4.06124e+06	2.92747e+06	3.07247e+06	3.00865e+06	2.1226e+06	2.05983e+06	2.34994e+06	1.63811e+07	1.62129e+07	1.57957e+07	3.02858e+06	4.70288e+06	2.55996e+06	2.73383e+06	2.80501e+06	2.63993e+06	7.77695e+06	7.00189e+06	1.08357e+07	2.59821e+06
588		C10 H10 N6 O2 S	Full match	No results	No results	No results	No results	No results				-0.87	278.058	277.051	5.234	1.6314e+07	0	0				No matches found	No matches found	No MS2	[M-H]-1	57673.4	22122	1.94492e+06	1.67907e+06	1.94284e+06	1.69593e+06	1.69599e+06	1.54182e+06	38469.5	30556.2	34111.2	1.02838e+07	1.02346e+07	1.02565e+07	2.16397e+06	2.50685e+06	2.17258e+06	30088	31523.4	28456.6	19888.6	20482.1	22334.9	21243.9
589	L-gamma-Glutamyl-L-valine	C10 H18 N2 O5	Full match	No results	No results	No results	Full match	No results				-1.91	246.121	247.128	7.519	1.63008e+07	9	0				No matches found	No matches found	No MS2	[M+H]+1	20259.7	14259.4	4.21997e+06	4.34538e+06	4.91783e+06	3.63936e+06	3.66573e+06	3.73418e+06	1.63008e+07	1.4862e+07	1.55669e+07	781629	806492	705868	772214	909356	911820	1.02587e+07	1.22356e+07	1.06051e+07	434052	321461	600072	1.06159e+06
590	Guanosine	C10 H13 N5 O5	Full match	No results	Full match	Full match	Partial match	Full match				-2.09	283.091	284.098	8.934	1.62744e+07	2	0				No matches found	Single match found	No MS2	[M+H]+1	15849.7	16689.3	3.29086e+06	3.24791e+06	4.66859e+06	3.49353e+06	6.10817e+06	5.0416e+06	1.54723e+07	1.62744e+07	1.02479e+07	1.08192e+06	1.18234e+06	696636	692864	800487	947604	8.77337e+06	6.89127e+06	8.30163e+06	1.62452e+06	1.92737e+06	2.07735e+06	702224
591			No results	No results	No results	No results	No results	No results					233.909	232.902	9.107	1.62419e+07	0	0				No matches found	No matches found	DDA for preferred ion	[M-H]-1	63142.1	17163.5	3.47396e+06	4.03185e+06	3.42927e+06	3.41435e+06	1.4441e+06	2.72323e+06	1.20858e+06	2.14368e+06	9.73432e+06	2.07368e+06	2.21266e+06	2.04508e+06	540029	486876	463794	7.26181e+06	9.80308e+06	4.82372e+06	489076	210010	256985	1.13371e+06
592	L-tyrosine	C9 H11 N O3	Full match	No results	Full match	Full match	Full match	No results				-2.08	181.074	223.107	5.271	1.6238e+07	8	0				No matches found	No matches found	No MS2	[M+ACN+H]+1	26613.4	85562.7	3.53364e+06	3.21926e+06	3.33067e+06	2.89094e+06	2.86274e+06	2.30295e+06	1.6238e+07	1.39651e+07	1.55972e+07	1.20187e+06	1.38101e+06	1.22259e+06	840701	1.02502e+06	917912	1.29823e+07	1.53576e+07	1.35619e+07	1.7415e+06	1.00017e+06	1.83848e+06	1.59817e+06
593	Gly-DL-Phe	C11 H14 N2 O3	Full match	No results	No results	No results	Full match	No results				-2.1	222.1	223.107	5.276	1.6238e+07	2	0				No matches found	No matches found	No MS2	[M+H]+1	26613.4	85562.7	3.53364e+06	3.21926e+06	3.33067e+06	2.89094e+06	2.86274e+06	2.30295e+06	1.6238e+07	1.39651e+07	1.55972e+07	1.20187e+06	1.38101e+06	1.22259e+06	840701	1.02502e+06	917912	1.29823e+07	1.53576e+07	1.35619e+07	1.7415e+06	1.00017e+06	1.83848e+06	1.59817e+06
594	2-Hexenoylcarnitine	C13 H23 N O4	Full match	No results	No results	No results	Full match	No results				-2.32	257.162	258.169	7.106	1.62229e+07	1	0				No matches found	No matches found	No MS2	[M+H]+1	156298	96973.4	4.91469e+06	4.48189e+06	4.5604e+06	3.94313e+06	4.57508e+06	4.00122e+06	3.7344e+06	3.86772e+06	4.03284e+06	1.17554e+07	1.19001e+07	1.00612e+07	6.92473e+06	6.70602e+06	5.70042e+06	4.67479e+06	4.83169e+06	3.97933e+06	8.62868e+06	7.92823e+06	9.4448e+06	1.40193e+07
595	D-Galacturonate	C6 H10 O7	Full match	No results	Partial match	Partial match	Partial match	Full match				-0.99	194.042	193.035	8.995	1.61994e+07	9	0				Single match found	Single match found	No MS2	[M-H]-1	73531.9	21300	1.01825e+06	1.15734e+06	2.16027e+06	2.01524e+06	3.53526e+06	3.20854e+06	1.57982e+07	1.61994e+07	1.06958e+07	1.39119e+06	1.31963e+06	623634	910330	1.3117e+06	1.62259e+06	1.34647e+07	8.1509e+06	1.36243e+07	1.11899e+06	161707	119960	671142
596		C15 H20 N4 O5 S2	Full match	No results	No results	No results	No results	No results				-3.04	400.086	401.094	5.284	1.61874e+07	0	0				No matches found	No matches found	No MS2	[M+H]+1	9574.77	3264.85	937831	842093	812418	750389	630712	567182	28218.2	24373	24064.4	1.59862e+06	1.44339e+06	1.73102e+06	1.45256e+07	1.61874e+07	1.5384e+07	19755.6	23248.9	19653.7	27455.1	57322.9	28154.8	250758
597	L-Tryptophan	C11 H12 N2 O2	No match	Invalid mass	No results	No results	No results	No results				14.22	204.093	205.1	8.425	1.61429e+07	0	3	1	95.5	75	No matches found	No matches found	DDA for preferred ion	[M+H]+1	26129	187961	4.99444e+06	4.73121e+06	5.76234e+06	4.15774e+06	4.14502e+06	3.82623e+06	4.35441e+06	4.40834e+06	3.77732e+06	259061	175014	248968	670685	904066	754994	4.44637e+06	5.15721e+06	4.21661e+06	1.42704e+07	5.304e+06	1.61429e+07	8.48711e+06
598	Acetanilide	C8 H9 N O	Full match	No results	No results	No results	Full match	No results				-1.16	135.068	136.076	8.89	1.59418e+07	11	0				No matches found	No matches found	DDA for preferred ion	[M+H]+1	2.75581e+06	2.85318e+06	6.98674e+06	5.70302e+06	8.28749e+06	6.13269e+06	9.39868e+06	9.24806e+06	1.15013e+07	1.16048e+07	8.47433e+06	5.63212e+06	5.93099e+06	4.98208e+06	3.92918e+06	3.98009e+06	4.46669e+06	1.08808e+07	8.92752e+06	1.01407e+07	3.90922e+06	3.14349e+06	4.23367e+06	6.4569e+06
599	D-(−)-ampicillin	C16 H19 N3 O4 S	Full match	No results	No results	No results	Full match	No results				-0.58	349.109	348.102	7.1	1.58946e+07	2	0				No matches found	No matches found	No MS2	[M-H]-1	52951.7	26269.2	3.49512e+06	2.7242e+06	2.84837e+06	2.54689e+06	1.35356e+06	2.4934e+06	5.0048e+06	4.12326e+06	4.53664e+06	32137.2	33352.9	33377.6	30272.4	28305.7	28934	5.1043e+06	5.7915e+06	2.2106e+06	1.78545e+06	1.53195e+06	1.90383e+06	6.71939e+06
600		C8 H8 Cl N3 O5 S	Full match	No results	No results	No results	No results	No results				-0.5	292.987	291.98	4.945	1.58513e+07	0	0				No matches found	No matches found	No MS2	[M-H]-1	237562	83773.2	4.44889e+06	4.209e+06	4.36864e+06	4.62366e+06	4.79238e+06	4.50064e+06	1.58513e+07	1.32002e+07	1.47165e+07	78631.3	82561.2	82641.4	85012.3	88520.3	89885.9	1.37027e+07	1.3553e+07	1.45649e+07	85112.7	75320.3	80218.2	76033.9
601		C9 H17 N O7 S	Full match	No results	No results	No results	No results	No results				-2.32	283.072	284.079	8.468	1.58015e+07	0	0				No matches found	No matches found	No MS2	[M+H]+1	14647.8	104079	1.12838e+06	1.23735e+06	2.03892e+06	1.74918e+06	2.20389e+06	2.60065e+06	6.68514e+06	6.46875e+06	6.70124e+06	718741	717834	314371	212686	340409	432441	1.0962e+07	9.24395e+06	1.00031e+07	827014	922139	1.18358e+06	781134
602	9-Decenoylcarnitine	C17 H31 N O4	Full match	No results	No results	No results	Full match	No results				-3.02	313.224	314.232	5.233	1.57524e+07	1	0				No matches found	No matches found	No MS2	[M+H]+1	33866	8629.89	2.40012e+06	2.23741e+06	2.30565e+06	2.05498e+06	2.32255e+06	2.02197e+06	2.70599e+06	2.49434e+06	2.65334e+06	1.52792e+07	1.57524e+07	1.4431e+07	3.07327e+06	3.33034e+06	3.03831e+06	2.34698e+06	2.46834e+06	2.44106e+06	1.55265e+06	1.56788e+06	1.65643e+06	581701
603		C11 H11 N3 O	Full match	No results	No results	No results	No results	No results				-2.52	201.09	202.097	4.906	1.57524e+07	0	0				No matches found	No matches found	DDA for preferred ion	[M+H]+1	36287.8	17627.6	1.72345e+06	1.38254e+06	2.00325e+06	1.82996e+06	1.79304e+06	1.73708e+06	62554.4	57128.6	65498.3	76905.8	52336.9	28798.2	71973.4	28718.3	23939.6	54942.1	69375.1	47933.7	1.1699e+07	1.40778e+07	1.44296e+07	76314.3
604		C12 H25 N O11	Full match	No results	No results	No results	No results	No results				-2.48	359.142	360.149	9.326	1.57462e+07	0	0				No matches found	No matches found	No MS2	[M+H]+1	229608	238305	3.49101e+06	927120	3.5962e+06	2.47466e+06	3.45156e+06	2.28839e+06	8.32038e+06	6.95461e+06	5.61934e+06	767485	538234	528562	2.13198e+06	2.15891e+06	2.38956e+06	5.582e+06	5.63877e+06	5.71612e+06	1.21233e+06	1.75718e+06	1.65558e+06	2.32719e+06
605		C7 H11 N O3 S	Full match	No results	No results	No results	No results	No results				-2.39	189.046	190.053	5.171	1.56868e+07	0	0				No matches found	No matches found	DDA for preferred ion	[M+H]+1	54667.8	5963.17	5.33708e+06	5.18083e+06	4.82755e+06	3.89402e+06	4.79883e+06	4.02699e+06	1.19489e+06	1.06523e+06	1.3401e+06	5.40839e+06	5.76006e+06	5.62622e+06	1.06759e+07	1.20613e+07	1.1357e+07	1.60075e+06	2.49614e+06	2.11777e+06	1.16256e+07	1.15554e+07	8.24604e+06	1.85498e+06
606	erythritol	C4 H10 O4	Full match	No results	No results	Full match	Full match	No results				-0.03	122.058	121.051	8.657	1.56096e+07	2	0				No matches found	No matches found	No MS2	[M-H]-1	906433	726485	4.50656e+06	4.16574e+06	3.6279e+06	3.33135e+06	3.51964e+06	3.13493e+06	1.13259e+07	1.02988e+07	1.11486e+07	2.5563e+06	2.48363e+06	2.35993e+06	1.7401e+06	1.34907e+06	1.43602e+06	1.31906e+07	1.51381e+07	1.31431e+07	946002	788938	1.42387e+06	2.81383e+06
607	Citicoline	C14 H26 N4 O11 P2	Not the top hit	No results	No results	No results	Full match	No results				-1.61	488.107	489.114	8.524	1.55904e+07	1	0				No matches found	No matches found	No MS2	[M+H]+1	16578.3	99774.1	4.37637e+06	4.31303e+06	5.18757e+06	3.72458e+06	3.8511e+06	3.45426e+06	1.46283e+07	1.55904e+07	1.45581e+07	1.02442e+06	761789	585768	1.5142e+06	1.59647e+06	1.6467e+06	1.3226e+07	1.305e+07	1.18092e+07	1.22531e+06	640220	1.21908e+06	5.1201e+06
608		C18 H33 N O2	Full match	No results	No results	No results	No results	No results				-2.11	295.251	296.258	4.276	1.55574e+07	0	0				No matches found	No matches found	DDA for preferred ion	[M+H]+1	226084	1.22752e+06	1.55574e+07	1.48122e+07	1.50093e+07	1.25551e+07	1.18421e+07	1.16877e+07	1.08426e+06	1.74122e+06	1.70799e+06	1.54958e+06	1.57463e+06	1.51881e+06	1.46601e+06	1.84866e+06	1.72176e+06	679203	1.44701e+06	1.22122e+06	940093	811385	1.04796e+06	861073
609	Alosetron	C17 H18 N4 O	Not the top hit	No results	No results	No results	Full match	No results				-4.91	294.147	293.139	4.134	1.55552e+07	3	0				No matches found	No matches found	No MS2	[M-H]-1	171767	57812.9	3.71811e+06	3.52042e+06	3.83718e+06	3.16829e+06	3.14295e+06	3.31744e+06	5.76933e+06	5.094e+06	5.13905e+06	191484	283921	312612	1.89599e+06	2.47988e+06	2.3056e+06	4.02137e+06	5.03545e+06	4.22419e+06	1.02458e+07	8.81447e+06	1.12304e+07	970058
610		C13 H23 N3 O3	Full match	No results	No results	No results	No results	No results				-2.96	269.173	270.18	5.036	1.54975e+07	0	0				No matches found	No matches found	No MS2	[M+H]+1	32786.4	61336.1	2.07571e+06	1.96325e+06	2.18366e+06	1.83934e+06	1.73039e+06	1.8229e+06	1.2964e+07	1.14718e+07	1.27889e+07	46419.9	183926	175439	71106.8	64146.2	128967	1.32252e+07	1.54975e+07	1.26696e+07	87114.3	69971.4	83203.2	47358.9
611		C13 H21 N O6	Full match	No results	No results	No results	No results	No results				-2.87	287.136	288.143	7.697	1.5431e+07	0	0				No matches found	No matches found	No MS2	[M+H]+1	22421.4	16860.5	5.07562e+06	4.82448e+06	5.36704e+06	3.72127e+06	3.89231e+06	4.00927e+06	1.5431e+07	1.38465e+07	1.50687e+07	5.03503e+06	5.62807e+06	4.23024e+06	6.99701e+06	7.83832e+06	7.40521e+06	1.24513e+07	1.44823e+07	1.19393e+07	6.85963e+06	4.62416e+06	8.10524e+06	3.02564e+06
612	N6,N6,N6-Trimethyl-L-lysine	C9 H20 N2 O2	Full match	No results	Partial match	No results	Full match	No results				-2.41	188.152	189.159	4.807	1.53894e+07	1	0				No matches found	No matches found	DDA for preferred ion	[M+H]+1	40955	54063	1.53894e+07	1.47558e+07	1.46721e+07	1.19076e+07	1.15861e+07	1.01364e+07	76973.7	70049.8	79573.3	43503.1	52227.2	43824.9	82947.2	82278.1	84737.8	60081.6	77809.7	58234.2	149454	115153	136023	92713.4
613	swainsonine	C8 H15 N O3	Full match	No results	No results	Full match	Partial match	No results				-1.48	173.105	174.112	5.283	1.53057e+07	5	0				No matches found	No matches found	DDA for preferred ion	[M+H]+1	2.92557e+06	1.32204e+06	1.53057e+07	1.37754e+07	1.43755e+07	1.15163e+07	1.18476e+07	1.08523e+07	2.18552e+06	1.85864e+06	2.29154e+06	5.08114e+06	4.85242e+06	6.16727e+06	2.21017e+06	2.36737e+06	2.29434e+06	2.00897e+06	2.67186e+06	2.02511e+06	4.99449e+06	2.95442e+06	4.06134e+06	1.58964e+06
614		C10 H21 N O2	Full match	No results	No results	No results	No results	No results				-2.42	187.157	188.164	4.927	1.50701e+07	0	0				No matches found	No matches found	DDA for preferred ion	[M+H]+1	510253	349559	1.44708e+07	1.50682e+07	1.50701e+07	1.40702e+07	1.23554e+07	1.20871e+07	651252	636220	503368	492932	225176	482732	1.01581e+06	418169	778693	458427	681735	338314	571310	720316	992666	596616
615	N1-acetyl-N2-formyl-5-methoxykynuramine	C13 H16 N2 O4	Full match	No results	Full match	Full match	Not the top hit	No results				-1.74	264.111	265.118	7.1	1.49218e+07	4	0				No matches found	No matches found	No MS2	[M+H]+1	7920.52	126485	4.35488e+06	3.56583e+06	4.48675e+06	3.36402e+06	3.99924e+06	3.51077e+06	1.32032e+07	1.21145e+07	1.40316e+07	1.10747e+06	1.27804e+06	1.06511e+06	3.07453e+06	3.24847e+06	2.53265e+06	1.41368e+07	1.49218e+07	1.1694e+07	426832	330888	420430	1.09811e+07
616	adenine	C5 H5 N5	Full match	No results	Full match	Full match	Partial match	No results				-0.45	135.054	134.047	7.577	1.49141e+07	1	0				No matches found	No matches found	No MS2	[M-H]-1	75123.3	31575.4	4.37886e+06	4.43459e+06	5.21786e+06	3.88314e+06	3.90962e+06	3.94094e+06	1.49141e+07	1.35491e+07	1.47404e+07	1.19458e+06	1.16954e+06	1.11028e+06	1.11389e+06	1.20421e+06	1.1261e+06	5.5548e+06	6.33215e+06	5.48804e+06	2.864e+06	2.57264e+06	3.12111e+06	2.04971e+06
617	(E)-Ranitidine	C13 H22 N4 O3 S	Not the top hit	No results	No results	No results	Full match	No results				-3.03	314.14	315.148	7.088	1.48421e+07	1	0				No matches found	No matches found	No MS2	[M+H]+1	14886.6	12011.5	1.92332e+06	3.76487e+06	2.50885e+06	1.58854e+06	2.6732e+06	2.11831e+06	5.26958e+06	3.71591e+06	5.35709e+06	99818.9	78492.7	91395.2	70477.9	64924	44626.5	7.27742e+06	5.62006e+06	9.13498e+06	6.41873e+06	5.54441e+06	4.71252e+06	6.16103e+06
618	L-Kynurenine	C10 H12 N2 O3	Full match	No results	Full match	Full match	Full match	Full match				-2.63	208.084	209.092	8.122	1.47976e+07	3	0				No matches found	Single match found	No MS2	[M+H]+1	19170.9	72134.1	4.66548e+06	5.04236e+06	6.11622e+06	6.04078e+06	5.55727e+06	5.65606e+06	1.90149e+06	2.07547e+06	1.85496e+06	4.09282e+06	5.15038e+06	3.40353e+06	1.05271e+06	1.76069e+06	2.3038e+06	2.98531e+06	2.75041e+06	2.42251e+06	6.44737e+06	4.92576e+06	8.7842e+06	9.20109e+06
619		C4 H4 N2 O3 P2	Full match	No results	No results	No results	No results	No results				0.38	189.97	188.963	8.511	1.47895e+07	0	0				No matches found	No matches found	No MS2	[M-H]-1	45398.3	17035.8	1.85486e+06	2.03322e+06	3.989e+06	4.49392e+06	6.1137e+06	7.42472e+06	2.94919e+06	2.59007e+06	2.02352e+06	1.29048e+06	1.60875e+06	519193	927517	1.10088e+06	2.47627e+06	4.16023e+06	3.19277e+06	5.01985e+06	1.72902e+06	2.00605e+06	2.98288e+06	2.28639e+06
620	Ala-Tyr	C12 H16 N2 O4	Full match	No results	No results	No results	Full match	No results				-2.16	252.11	253.118	5.277	1.47714e+07	6	0				No matches found	No matches found	No MS2	[M+H]+1	18949.9	18809.2	2.27597e+06	2.69347e+06	2.04754e+06	1.50489e+06	1.69563e+06	1.46777e+06	1.47714e+07	1.20974e+07	1.42502e+07	993334	795331	1.02189e+06	531872	517940	522605	6.77501e+06	5.69086e+06	7.01673e+06	555281	556869	773171	744060
621	N-Gluconyl ethanolamine phosphate	C8 H18 N O10 P	Full match	No results	No results	No results	Full match	No results				-0.99	319.067	318.059	8.656	1.4616e+07	1	0				No matches found	No matches found	DDA for preferred ion	[M-H]-1	45342.5	14287.9	3.57636e+06	3.3078e+06	4.67164e+06	4.02177e+06	4.11015e+06	4.17022e+06	3.26113e+06	3.01659e+06	3.09119e+06	4.00029e+06	4.32325e+06	2.12209e+06	3.75102e+06	4.66815e+06	5.56029e+06	6.47381e+06	5.92879e+06	5.43993e+06	1.10182e+07	1.27803e+07	1.45813e+07	8.50644e+06
622	N-acetyl-serotonin	C12 H14 N2 O2	Full match	No results	Full match	Full match	Partial match	No results				-2.23	218.105	219.112	5.116	1.45769e+07	3	0				No matches found	No matches found	DDA for preferred ion	[M+H]+1	29408	21077.9	1.12433e+06	1.11404e+06	1.208e+06	1.10612e+06	1.17394e+06	1.04449e+06	1.45769e+07	1.35062e+07	1.42907e+07	543972	950261	773976	191034	262634	193918	1.1673e+07	1.23368e+07	1.13785e+07	266211	225432	208918	563676
623		C17 H29 N O6	Full match	No results	No results	No results	No results	No results				-2.44	343.199	344.206	7.15	1.4545e+07	0	0				No matches found	No matches found	No MS2	[M+H]+1	10728.6	8698.99	1.98944e+06	1.02115e+06	1.85443e+06	1.59091e+06	1.67342e+06	1.50554e+06	7.28482e+06	5.39249e+06	5.73396e+06	8.04195e+06	8.48486e+06	7.20861e+06	2.11833e+06	1.93606e+06	1.69717e+06	5.3188e+06	5.86722e+06	5.07982e+06	5.09043e+06	4.9852e+06	4.998e+06	1.41353e+06
624	2-Methoxy-2-methyldihydro-3(2H)-thiophenone	C6 H10 O2 S	Full match	No results	No results	No results	Full match	No results				-2.71	146.04	164.074	8.466	1.45339e+07	1	0				No matches found	No matches found	DDA for other ion	[M+NH4]+1	15398.2	109410	3.33645e+06	3.82879e+06	4.75515e+06	2.97549e+06	3.4115e+06	2.99414e+06	3.87024e+06	3.2621e+06	3.24788e+06	4.23174e+06	4.31899e+06	2.95661e+06	5.79598e+06	6.15566e+06	5.7849e+06	3.13644e+06	3.63509e+06	2.70049e+06	1.20307e+07	5.84664e+06	1.45339e+07	3.57437e+06
625	S-Propylcysteine	C6 H13 N O2 S	Full match	No results	No results	No results	Full match	No results				-2.57	163.066	164.074	8.457	1.45339e+07	3	0				No matches found	No matches found	DDA for preferred ion	[M+H]+1	15357.8	109124	3.33645e+06	3.82879e+06	4.75515e+06	2.97549e+06	3.4115e+06	2.99414e+06	3.87024e+06	3.2621e+06	3.24788e+06	4.23174e+06	4.31899e+06	2.95661e+06	5.79598e+06	6.15566e+06	5.7849e+06	3.13644e+06	3.63509e+06	2.70049e+06	1.20307e+07	5.84664e+06	1.45339e+07	3.57437e+06
626		C6 H9 N O3 S	Full match	No results	No results	No results	No results	No results				-2.14	175.03	176.037	7.099	1.44963e+07	0	0				No matches found	No matches found	DDA for preferred ion	[M+H]+1	8079.36	25965.9	2.46715e+06	2.27462e+06	2.36655e+06	2.23267e+06	2.48654e+06	2.43179e+06	1.56093e+06	1.20665e+06	1.3865e+06	1.67971e+06	1.47808e+06	1.42696e+06	3.94312e+06	3.77428e+06	3.23413e+06	3.07108e+06	3.09528e+06	3.13712e+06	4.58401e+06	4.15269e+06	4.47503e+06	1.98471e+06
627	RG5927903	C13 H22 O2	Full match	No results	No results	No results	Full match	No results				-2.4	210.161	211.169	4.41	1.44168e+07	12	0				No matches found	No matches found	No MS2	[M+H]+1	517221	1.78582e+06	4.14741e+06	4.44522e+06	3.96106e+06	3.73658e+06	3.51277e+06	3.48627e+06	2.21127e+06	1.67603e+06	2.01227e+06	1.24831e+06	1.29949e+06	1.19929e+06	4.2706e+06	4.80042e+06	4.18611e+06	2.03892e+06	2.43897e+06	1.64899e+06	7.05595e+06	6.05091e+06	7.59118e+06	2.60337e+06
628		C6 H16 N8 O14 P2 S	Full match	No results	No results	No results	No results	No results				-0.76	517.998	516.991	4.851	1.42854e+07	0	0				No matches found	No matches found	No MS2	[M-H]-1	166726	54734.9	3.95396e+06	3.64092e+06	4.03455e+06	3.92627e+06	3.94964e+06	3.77535e+06	144070	119352	135539	5.45047e+06	5.9277e+06	5.50382e+06	6.55186e+06	6.81511e+06	7.48326e+06	133208	140489	124011	6.16648e+06	5.97042e+06	6.36956e+06	1.94025e+06
629		C20 H34 N3 O7 P S	Full match	No results	No results	No results	No results	No results				-4	491.184	490.176	5.256	1.42705e+07	0	0				No matches found	No matches found	No MS2	[M-H]-1	53235.4	19618.1	3.21838e+06	2.87714e+06	3.20033e+06	2.76346e+06	2.73822e+06	2.60743e+06	1.9811e+06	1.43018e+06	1.94538e+06	24135.9	23169.9	24330.6	27448.2	26588.1	26116.6	2.58046e+06	2.99822e+06	2.50206e+06	1.48835e+06	1.38805e+06	1.60992e+06	1.07591e+07
630		C7 H6 N3 O2 P3	Full match	No results	No results	No results	No results	No results				2.1	256.968	257.975	8.721	1.41625e+07	0	0				No matches found	No matches found	DDA for preferred ion	[M+H]+1	10141.4	30389.5	7.33903e+06	544763	1.83592e+06	258892	4.62637e+06	131996	1.03284e+07	4.38239e+06	3.64708e+06	3.54456e+06	1.93738e+06	1.92132e+06	121017	2.20809e+06	210015	9.03436e+06	4.43822e+06	1.20778e+07	2.96299e+06	971858	2.59846e+06	3.45878e+06
631		C9 H19 N O9	Full match	No results	No results	No results	No results	No results				-0.76	285.106	284.098	9.459	1.41146e+07	0	0				No matches found	No matches found	No MS2	[M-H]-1	49990.2	13276.5	4.94203e+06	5.44417e+06	5.31735e+06	5.33495e+06	5.94966e+06	5.12726e+06	1.20505e+07	1.39932e+07	1.18412e+07	1.95915e+06	2.46105e+06	2.85421e+06	2.70473e+06	2.28551e+06	3.1411e+06	1.31065e+07	1.25691e+07	1.21152e+07	2.48203e+06	2.51597e+06	1.9236e+06	6.76284e+06
632	Butabarbital	C10 H16 N2 O3	Full match	No results	No results	No results	Full match	No results				-2.68	212.116	213.123	8.046	1.40971e+07	3	0				No matches found	No matches found	No MS2	[M+H]+1	391359	246788	1.74659e+06	1.59816e+06	2.16711e+06	1.48038e+06	1.22159e+06	1.42803e+06	9.50733e+06	7.28587e+06	7.53886e+06	1.15757e+07	1.20151e+07	9.19517e+06	3.00731e+06	3.24212e+06	2.8468e+06	1.10047e+07	1.05618e+07	9.67895e+06	587552	492212	556184	9.24757e+06
633	4-imidazolone-5-propanoate	C6 H8 N2 O3	Full match	No results	No results	Full match	Partial match	No results				0.15	156.054	155.046	7.103	1.40594e+07	4	0				No matches found	No matches found	DDA for preferred ion	[M-H]-1	52480.3	20622	4.77079e+06	4.77465e+06	5.53681e+06	4.54437e+06	4.1496e+06	4.74704e+06	1.40594e+07	1.2817e+07	1.26458e+07	866268	805856	1.17665e+06	111702	85390.4	123964	1.18924e+07	1.25832e+07	1.14473e+07	922631	671405	842136	499504
634	Sulfinpyrazone	C23 H20 N2 O3 S	No match	No results	No results	No results	Full match	No results				-2.79	404.118	405.126	8.24	1.39632e+07	1	0				No matches found	No matches found	No MS2	[M+H]+1	15608.4	78066.2	4.32709e+06	4.83105e+06	5.84192e+06	5.32725e+06	5.11137e+06	5.2203e+06	1.3241e+07	1.1711e+07	1.24878e+07	2.65096e+06	2.2886e+06	1.06987e+06	3.2499e+06	4.48002e+06	4.23892e+06	1.39632e+07	1.2705e+07	1.26185e+07	4.08092e+06	3.52833e+06	5.34531e+06	2.49907e+06
635	swainsonine	C8 H15 N O3	Full match	No results	No results	Full match	Partial match	No results				-1.56	173.105	156.102	7.094	1.39232e+07	5	0				No matches found	No matches found	DDA for other ion	[M+H-H2O]+1	670201	615010	1.39232e+07	1.1825e+07	1.31769e+07	1.11169e+07	1.255e+07	1.03464e+07	358342	361054	354720	372626	457417	396199	2.10287e+06	788573	557973	1.10292e+06	334788	317119	1.55181e+06	544233	753463	741562
636	Chloroform	C H Cl3	Full match	No results	No results	No results	Full match	No results				0.17	117.914	116.907	5.036	1.37588e+07	1	0				No matches found	No matches found	No MS2	[M-H]-1	104380	39970.4	1.38306e+06	1.24707e+06	1.46633e+06	1.15134e+06	1.2241e+06	1.16578e+06	101978	87895.1	95627.5	1.02816e+07	1.0536e+07	1.00732e+07	35584.8	43913.6	41238	87403.4	99141	89271.3	34256.2	35874.6	33279.4	34393
637	Thiophene	C4 H4 S	Full match	No results	No results	No results	Full match	No results				-2.55	84.0032	102.037	5.285	1.37505e+07	1	0				No matches found	No matches found	No MS2	[M+NH4]+1	11293.2	3850.8	3.42275e+06	3.33968e+06	3.37235e+06	2.56461e+06	2.79394e+06	2.24784e+06	220837	179015	236704	1.37505e+07	1.31118e+07	1.33069e+07	1.12565e+07	1.34466e+07	1.212e+07	945841	1.15327e+06	916575	6.8161e+06	5.9083e+06	7.51458e+06	978643
638	XJ4261470	C4 H7 N S	Full match	No results	No results	No results	Full match	No results				-2.17	101.03	102.037	5.286	1.37505e+07	1	0				No matches found	No matches found	No MS2	[M+H]+1	10835.1	3694.59	3.42275e+06	3.33968e+06	3.37235e+06	2.56461e+06	2.79394e+06	2.24784e+06	220837	179015	236704	1.37505e+07	1.31118e+07	1.33069e+07	1.12565e+07	1.34466e+07	1.212e+07	945841	1.15327e+06	916575	6.8161e+06	5.9083e+06	7.51458e+06	978643
639	L-2-aminoadipate	C6 H11 N O4	Full match	No results	Not the top hit	Full match	Full match	No results				-1.05	161.069	160.061	7.132	1.35731e+07	7	0				No matches found	No matches found	DDA for preferred ion	[M-H]-1	116835	40400.6	8.00247e+06	6.75735e+06	7.16533e+06	6.16634e+06	6.36489e+06	2.01913e+06	1.07515e+07	9.3235e+06	9.86246e+06	3.41944e+06	3.37153e+06	3.13964e+06	2.69807e+06	2.37891e+06	2.31759e+06	1.09644e+07	1.19147e+07	1.08922e+07	5.25734e+06	3.95884e+06	4.93738e+06	5.87957e+06
640		C10 H17 N3 O3 S	Full match	No results	No results	No results	No results	No results				-2.33	259.098	260.106	4.556	1.35406e+07	0	0				No matches found	No matches found	No MS2	[M+H]+1	19116.2	11624.4	2.93141e+06	2.59098e+06	2.80287e+06	2.33424e+06	2.40497e+06	2.40885e+06	9.99478e+06	8.4453e+06	8.89559e+06	638761	729805	663997	518210	520113	514305	1.11686e+07	1.35406e+07	1.09395e+07	1.24224e+06	1.00522e+06	1.4651e+06	1.32242e+06
641		C4 H15 N10 O3 P S3	Full match	No results	No results	No results	No results	No results				-2.64	378.022	377.015	5.299	1.35033e+07	0	0				No matches found	No matches found	No MS2	[M-H]-1	55009.4	20271.8	3.79416e+06	3.34287e+06	2.82943e+06	2.78351e+06	2.80024e+06	2.22027e+06	377010	230549	511053	9.17651e+06	8.50144e+06	9.16299e+06	1.12421e+07	1.31663e+07	1.35033e+07	849634	1.2683e+06	1.1751e+06	3.09592e+06	2.39245e+06	2.33769e+06	416915
642		C9 H18 O4	Full match	No results	No results	No results	No results	No results				-0.41	190.12	189.113	4.763	1.34086e+07	0	0				No matches found	No matches found	No MS2	[M-H]-1	163583	161067	3.12254e+06	3.39547e+06	3.65869e+06	3.04122e+06	3.02608e+06	2.96831e+06	1.34086e+07	1.25198e+07	1.28356e+07	2.17874e+06	2.47643e+06	2.4234e+06	6.88768e+06	6.96417e+06	6.65898e+06	9.8098e+06	1.33384e+07	9.41841e+06	1.64902e+06	1.43092e+06	1.73319e+06	851644
643	Val-Ser	C8 H16 N2 O4	Full match	No results	No results	No results	Full match	No results				-1.7	204.111	205.118	7.107	1.34062e+07	4	0				No matches found	No matches found	DDA for other ion	[M+H]+1	39118.3	38341.6	4.01196e+06	3.60372e+06	3.42518e+06	3.43844e+06	3.58924e+06	3.29e+06	1.30801e+07	1.21617e+07	1.34062e+07	1.11992e+06	1.06144e+06	1.04892e+06	814313	646089	591145	6.89873e+06	7.30944e+06	6.62198e+06	1.15636e+06	1.03233e+06	1.09622e+06	1.07191e+06
644		C10 H20 N4 O3	Full match	No results	No results	No results	No results	No results				-2.53	244.153	245.16	8.012	1.33385e+07	0	0				No matches found	No matches found	No MS2	[M+H]+1	19598.7	38220.1	3.05059e+06	3.13266e+06	3.18226e+06	2.47748e+06	2.52859e+06	2.65154e+06	1.33385e+07	1.31555e+07	1.31178e+07	3.44321e+06	4.48584e+06	3.16817e+06	3.51374e+06	3.52032e+06	3.18018e+06	1.11017e+07	1.25157e+07	1.06999e+07	460075	353803	733030	3.95803e+06
645		C4 H11 O8 P S	Full match	No results	No results	No results	No results	No results				-1.62	249.991	248.984	8.628	1.33292e+07	0	0				No matches found	No matches found	No MS2	[M-H]-1	60562.7	19084	1.61684e+06	1.41275e+06	2.12735e+06	2.75517e+06	3.57278e+06	4.3267e+06	1.85508e+06	1.98042e+06	1.73131e+06	2.57683e+06	2.49974e+06	1.27063e+06	5.21507e+06	6.1152e+06	1.33292e+07	3.58008e+06	2.39959e+06	3.00785e+06	2.96271e+06	4.91983e+06	4.24208e+06	5.62643e+06
646	gln-ser	C8 H15 N3 O5	Full match	No results	No results	No results	Full match	No results				-2.05	233.101	234.108	8.073	1.3297e+07	6	0				No matches found	No matches found	No MS2	[M+H]+1	18981.4	46445.7	1.90278e+06	1.75826e+06	2.12793e+06	2.60568e+06	2.08797e+06	2.37896e+06	1.3297e+07	1.3024e+07	1.23371e+07	492687	693368	422266	392666	378414	561928	8.16172e+06	8.46028e+06	7.65403e+06	343738	279987	488670	703356
647		C11 H16 N4 O7	Full match	No results	No results	No results	No results	No results				-4.64	316.1	315.093	9.12	1.32424e+07	0	0				No matches found	No matches found	No MS2	[M-H]-1	57919.8	15743.9	3.22658e+06	2.49322e+06	3.95321e+06	2.90347e+06	2.0722e+06	3.19508e+06	97262.1	113917	285886	598978	507139	106124	1.29744e+06	2.21479e+06	2.08223e+06	76124.1	249167	237930	6.23588e+06	1.24835e+07	1.32424e+07	183615
648	(2S)-2-Amino-5-({(2R)-3-[(2-amino-2-carboxyethyl)disulfanyl]-1-[(carboxymethyl)amino]-1-oxo-2-propanyl}amino)-5-oxopentanoic acid (non-preferred name)	C13 H22 N4 O8 S2	Not the top hit	No results	No results	No results	Full match	No results				-1	426.087	425.08	8.88	1.32267e+07	1	0				No matches found	No matches found	No MS2	[M-H]-1	65518.9	18857.2	2.21918e+06	2.07455e+06	2.89502e+06	2.31619e+06	2.6672e+06	2.44187e+06	5.94062e+06	5.52835e+06	5.18177e+06	386585	452083	313327	1.16213e+06	1.19237e+06	1.33035e+06	8.15584e+06	8.69396e+06	7.26463e+06	1.71808e+06	2.09363e+06	2.13653e+06	2.85815e+06
649	Glucoheptonic Acid	C7 H14 O8	Full match	No results	No results	No results	Full match	No results				-0.47	226.069	225.061	9.423	1.31408e+07	1	0				No matches found	No matches found	No MS2	[M-H]-1	76010.2	20143.2	1.67468e+06	1.327e+06	1.53876e+06	980091	1.43767e+06	1.03636e+06	1.31408e+07	1.1894e+07	9.64313e+06	311177	273302	227423	284228	363887	83107.2	1.01546e+07	1.20082e+07	1.12016e+07	292920	312774	336589	291652
650		C18 H26 O8	Full match	No results	No results	No results	No results	No results				-0.89	370.162	369.155	5.179	1.30778e+07	0	0				No matches found	No matches found	No MS2	[M-H]-1	80071.7	30547.9	2.42633e+06	2.40122e+06	2.40899e+06	2.28208e+06	2.14963e+06	2.07081e+06	71175.7	74597.9	48713.5	1.30778e+07	1.26573e+07	1.24376e+07	5.87991e+06	6.47423e+06	5.95621e+06	50560.6	64051.7	37825.5	463971	331665	484188	316212
651		C10 H12 N4 O9	Full match	No results	No results	No results	No results	No results				4.55	332.062	331.055	8.689	1.30642e+07	0	0				No matches found	No matches found	No MS2	[M-H]-1	47734.7	15323.2	3.08343e+06	2.7499e+06	956124	944023	176910	365263	33039.6	43471.6	585341	1.4347e+06	1.28375e+06	3.32538e+06	346427	194982	100444	358745	1.07495e+06	196883	1.2633e+07	1.60964e+06	2.69138e+06	1.39689e+06
652	Coprine	C8 H14 N2 O4	Full match	No results	No results	No results	Full match	No results				-2.37	202.095	203.102	7.352	1.30404e+07	4	0				No matches found	No matches found	No MS2	[M+H]+1	216212	11980.2	621104	499714	2.1199e+06	74743.2	580559	567129	1.30404e+07	1.15855e+07	1.25769e+07	1.09974e+06	1.18445e+06	683010	1.34535e+06	1.44224e+06	1.36578e+06	1.02386e+07	1.27464e+07	1.10478e+07	246625	1.21228e+06	1.4049e+06	4.69208e+06
653	L-2-Aminoadipate	C6 H11 N O4	Full match	No results	Not the top hit	Full match	Full match	Full match				-1.34	161.069	162.076	8.688	1.30094e+07	7	0				Single match found	No matches found	DDA for preferred ion	[M+H]+1	319262	184625	3.34875e+06	3.44839e+06	4.02425e+06	4.02229e+06	3.22272e+06	3.33091e+06	876405	847268	1.68629e+06	2.38664e+06	2.58994e+06	1.55496e+06	2.77525e+06	2.316e+06	3.03943e+06	1.7092e+06	1.62998e+06	3.00101e+06	5.61045e+06	5.46735e+06	6.42011e+06	3.77924e+06
654	4-Trimethylammoniobutanoate	C7 H15 N O2	Full match	No results	No results	Invalid mass	Partial match	Full match				-2.24	145.11	146.117	8.242	1.29535e+07	2	0				Single match found	Single match found	No MS2	[M+H]+1	1.06452e+06	71154.8	1.19065e+06	1.13753e+06	1.55595e+06	949267	1.14915e+06	1.08601e+06	309295	251425	420585	377249	345670	285538	238124	302048	262530	299606	275061	308400	8.50583e+06	3.49021e+06	1.04706e+07	212254
655		C12 H27 N O8	Full match	No results	No results	No results	No results	No results				-3.23	313.173	314.18	5.202	1.28644e+07	0	0				No matches found	No matches found	No MS2	[M+H]+1	13851.7	140756	2.28526e+06	2.18326e+06	2.32552e+06	2.00053e+06	2.18639e+06	2.09279e+06	1.59403e+06	1.48808e+06	1.63045e+06	841975	945247	841628	334095	419396	345432	1.66749e+06	1.91372e+06	1.63682e+06	714330	623303	731357	1.61153e+06
656	Leucylasparagine	C10 H19 N3 O4	Full match	No results	No results	No results	Full match	No results				-0.54	245.137	244.13	7.105	1.28247e+07	8	0				No matches found	No matches found	DDA for preferred ion	[M-H]-1	43089.9	22192.6	1.82324e+06	1.64146e+06	1.66353e+06	1.38788e+06	1.29977e+06	1.29384e+06	1.28247e+07	8.99031e+06	9.26652e+06	440247	522386	389564	203984	272142	287648	5.58238e+06	6.80569e+06	7.0022e+06	479781	391067	338854	453700
657			No results	No results	No results	No results	No results	No results					137.042	136.034	8.221	1.2823e+07	0	0				No matches found	No matches found	No MS2	[M-H]-1	74574.7	28028.9	5.08055e+06	5.15133e+06	5.22567e+06	4.6737e+06	4.63747e+06	4.48069e+06	5.07552e+06	4.7375e+06	5.659e+06	4.70756e+06	4.85481e+06	3.99454e+06	3.87046e+06	4.02695e+06	3.84161e+06	6.99034e+06	7.20231e+06	6.68633e+06	4.86305e+06	4.43199e+06	4.7932e+06	3.40161e+06
658	3-dehydro-β-D-galactose	C6 H10 O6	Full match	No results	Partial match	Full match	Not the top hit	No results				-0.68	178.048	177.04	8.383	1.26969e+07	6	0				No matches found	No matches found	No MS2	[M-H]-1	154794	29850.5	4.76973e+06	4.59337e+06	4.79467e+06	4.44152e+06	4.33998e+06	4.455e+06	1.06196e+07	1.05124e+07	1.02752e+07	9.64733e+06	1.12124e+07	7.11827e+06	2.52859e+06	2.62025e+06	2.97188e+06	1.02358e+07	9.91594e+06	9.37733e+06	460255	649002	705348	2.58641e+06
659	D-glucarate	C6 H10 O8	Full match	No results	Full match	Full match	Full match	No results				-0.47	210.037	209.03	9.5	1.26575e+07	3	0				No matches found	No matches found	DDA for preferred ion	[M-H]-1	78461	19862.7	7.93032e+06	4.58159e+06	5.72727e+06	2.22008e+06	3.27283e+06	1.73184e+06	6.51512e+06	1.26575e+07	8.30118e+06	6.82107e+06	4.04355e+06	5.63101e+06	2.47936e+06	2.87136e+06	1.72435e+06	7.96445e+06	5.37595e+06	7.66187e+06	3.35016e+06	2.12245e+06	5.96292e+06	2.22558e+06
660	gamma-Glu-gln	C10 H17 N3 O6	Full match	No results	No results	No results	Full match	No results				-1.55	275.111	276.118	8.602	1.26221e+07	5	0				No matches found	No matches found	No MS2	[M+H]+1	13501.5	76316	520334	326333	642505	638200	692973	879130	6.06111e+06	5.81409e+06	3.8435e+06	1.25012e+07	1.26221e+07	8.45795e+06	6.96615e+06	7.87643e+06	9.43227e+06	1.43507e+06	1.04853e+06	930672	3.3e+06	4.08681e+06	5.44841e+06	1.29574e+06
661	Diflubenzuron	C14 H9 Cl F2 N2 O2	Unused	No results	No results	No results	Full match	No results				-0.63	310.032	311.039	8.228	1.26199e+07	1	0				No matches found	No matches found	No MS2	[M+H]+1	19825.4	97868.7	5.94211e+06	5.43076e+06	1.3703e+06	962714	353555	373917	425415	409118	578487	3.94198e+06	2.92544e+06	6.62656e+06	1.62558e+06	1.06029e+06	328496	482178	420170	424183	6.9765e+06	417761	1.77498e+06	3.35648e+06
662		C7 H8 N2 O S	Full match	No results	No results	No results	No results	No results				-0.41	168.036	167.028	5.234	1.25405e+07	0	0				No matches found	No matches found	No MS2	[M-H]-1	60488.8	23201.9	1.48366e+06	1.41536e+06	1.36361e+06	1.2929e+06	1.24894e+06	1.09477e+06	40347.4	32047.8	35776.4	8.15645e+06	7.91928e+06	7.8137e+06	1.7375e+06	1.95099e+06	1.56824e+06	31556.7	33062.2	29845.8	20859.5	21482	23425.2	22281
663		C8 H16 O4	Full match	No results	No results	No results	No results	No results				-0.5	176.105	175.097	4.557	1.25283e+07	0	0				No matches found	No matches found	No MS2	[M-H]-1	176345	57401.6	2.89674e+06	2.78916e+06	3.03351e+06	2.47704e+06	2.51357e+06	2.43446e+06	1.25283e+07	1.1799e+07	1.13306e+07	1.62333e+06	1.5012e+06	1.65887e+06	3.2361e+06	3.40074e+06	3.27255e+06	9.53188e+06	1.15016e+07	1.00116e+07	1.23871e+06	1.14976e+06	1.2804e+06	1.03361e+06
664	N-acetyl-β-glucosaminylamine	C8 H16 N2 O5	Full match	No results	No results	Full match	Full match	No results				-2.5	220.105	221.113	7.53	1.24949e+07	2	0				No matches found	No matches found	No MS2	[M+H]+1	19604.9	13638.8	2.79346e+06	2.64298e+06	3.24063e+06	2.32983e+06	2.58753e+06	2.68953e+06	1.20394e+07	1.09764e+07	1.24949e+07	815510	858717	581353	554440	635108	620203	8.20769e+06	9.1023e+06	8.28412e+06	1.01595e+06	547374	1.20482e+06	813823
665	3-Mercaptolactic acid	C3 H6 O3 S	Full match	No results	No results	No results	Full match	No results				-0.35	122.004	123.011	7.143	1.24693e+07	1	0				No matches found	No matches found	DDA for preferred ion	[M+H]+1	11251.6	73970.4	1.0719e+07	5.01369e+06	3.39148e+06	7.6419e+06	4.99165e+06	4.89808e+06	7.80784e+06	6.33082e+06	1.16735e+07	8.44146e+06	5.11784e+06	5.92098e+06	6.06832e+06	5.5655e+06	7.71725e+06	6.46414e+06	6.4911e+06	9.61832e+06	1.14168e+07	5.87811e+06	9.3886e+06	6.62529e+06
666		C14 H31 N O9	Full match	No results	No results	No results	No results	No results				-2.74	357.199	358.206	4.918	1.23451e+07	0	0				No matches found	No matches found	No MS2	[M+H]+1	25406.1	143233	1.66928e+06	1.70077e+06	1.77103e+06	1.34477e+06	1.29802e+06	1.15531e+06	1.27689e+06	1.17218e+06	1.27538e+06	21324.3	20173	19240.9	18970	20106.5	16760.8	1.31293e+06	1.65941e+06	1.33801e+06	86129.1	74736.9	75908.3	1.4173e+06
667		C2 H3 N3 O2 P2	Full match	No results	No results	No results	No results	No results				1.11	162.97	163.978	9.458	1.23004e+07	0	0				No matches found	No matches found	No MS2	[M+H]+1	10375.8	5172.27	5.59316e+06	7.04372e+06	7.38942e+06	7.60486e+06	7.06745e+06	8.04273e+06	4.60154e+06	6.92412e+06	1.08437e+07	2.77502e+06	2.92808e+06	3.25457e+06	3.92345e+06	3.44221e+06	4.65041e+06	1.12094e+07	9.5305e+06	1.00608e+07	8.15068e+06	7.95764e+06	7.59652e+06	2.69004e+06
668	L-methionine-(R)-S-oxide	C5 H11 N O3 S	Full match	No results	Partial match	Full match	Full match	No results				-2.02	165.046	166.053	8.44	1.22847e+07	2	0				No matches found	No matches found	No MS2	[M+H]+1	26452.5	120810	3.57919e+06	3.89737e+06	6.39029e+06	4.91873e+06	6.08838e+06	5.38902e+06	9.89192e+06	9.99852e+06	9.32082e+06	5.64582e+06	6.5176e+06	2.98637e+06	9.77647e+06	1.1684e+07	1.22847e+07	8.60739e+06	8.72245e+06	7.50728e+06	1.97821e+06	1.54064e+06	3.84003e+06	3.2765e+06
669	1-Acetylcyclohexyl acetate	C10 H16 O3	Full match	No results	No results	No results	Full match	No results				-0.5	184.11	183.103	5.276	1.22651e+07	5	0				No matches found	No matches found	No MS2	[M-H]-1	1.68613e+06	482667	2.42279e+06	2.84011e+06	2.40461e+06	2.13464e+06	2.20656e+06	1.89395e+06	2.27807e+06	2.32555e+06	1.22651e+07	4.71013e+06	1.41409e+06	2.14695e+06	4.20005e+06	4.76674e+06	3.91918e+06	2.44059e+06	2.26123e+06	1.11313e+07	3.52192e+06	3.30868e+06	3.69644e+06	2.39719e+06
670		C7 H12 N2 O2 S	Full match	No results	No results	No results	No results	No results				-2.53	188.061	189.069	5.284	1.21954e+07	0	0				No matches found	No matches found	DDA for preferred ion	[M+H]+1	10757.8	3668.24	2.35364e+06	1.99741e+06	1.89802e+06	1.537e+06	1.61714e+06	1.48453e+06	165796	184196	193446	1.14285e+07	1.1377e+07	1.21954e+07	1.00069e+07	1.00122e+07	1.03175e+07	606159	605589	580100	4.74863e+06	4.02678e+06	4.31895e+06	749572
671	N-acetyl-DL-methionine	C6 H11 N O4 S	Full match	No results	No results	Full match	No results	No results				-0.24	193.041	192.034	7.098	1.21062e+07	0	0				No matches found	No matches found	No MS2	[M-H]-1	39525.2	20356.7	3.92287e+06	3.53035e+06	3.85933e+06	3.37389e+06	2.59763e+06	3.93533e+06	5.91341e+06	4.90411e+06	5.37618e+06	1.19703e+06	1.15707e+06	1.2353e+06	1.1613e+06	1.15649e+06	1.24591e+06	6.54947e+06	7.65115e+06	7.35583e+06	8.71293e+06	4.35299e+06	4.73536e+06	6.68236e+06
672	LU3453000	C4 H4 O2	Full match	No results	No results	No results	Full match	No results				-2.39	84.0209	85.0282	7.892	1.20809e+07	2	0				No matches found	No matches found	No MS2	[M+H]+1	15342.5	16165.1	4.29376e+06	3.54724e+06	4.28972e+06	3.44415e+06	3.5942e+06	3.53952e+06	3.89085e+06	3.05654e+06	3.62288e+06	9.50136e+06	1.20809e+07	9.4327e+06	4.84688e+06	4.94167e+06	4.81681e+06	2.94073e+06	3.15314e+06	2.57573e+06	5.19462e+06	3.42907e+06	6.58342e+06	3.14668e+06
673	8-Methyl-8-azabicyclo[3.2.1]octane-1,2,3,4,6-pentol	C8 H15 N O5	Full match	No results	No results	No results	Full match	No results				-2.12	205.095	206.102	7.726	1.19863e+07	1	0				No matches found	No matches found	No MS2	[M+H]+1	80520.2	38903.5	4.255e+06	3.68373e+06	4.19139e+06	3.15434e+06	3.55243e+06	3.16639e+06	1.19863e+07	1.13896e+07	1.19448e+07	3.07454e+06	3.63297e+06	2.80397e+06	2.46717e+06	2.96527e+06	3.20776e+06	1.0088e+07	1.07749e+07	9.34788e+06	3.01663e+06	1.52691e+06	3.24611e+06	3.53282e+06
674	Ethyl sulfate	C2 H6 O4 S	Full match	No results	No results	No results	Full match	No results				-0.17	125.999	124.991	8.108	1.19704e+07	2	0				No matches found	No matches found	DDA for preferred ion	[M-H]-1	70373.8	28925.3	4.78792e+06	4.34692e+06	6.10453e+06	5.20597e+06	5.59188e+06	5.47863e+06	1.03458e+07	9.73278e+06	9.74617e+06	9.10834e+06	1.19704e+07	6.67895e+06	5.18003e+06	6.21598e+06	6.2731e+06	9.69581e+06	8.59528e+06	8.939e+06	2.88997e+06	2.10182e+06	4.06767e+06	2.26817e+06
675	N6-Methyl-L-lysine	C7 H16 N2 O2	Full match	No results	No results	No results	Partial match	Full match				-1.45	160.121	161.128	12.352	1.19142e+07	2	0				No matches found	Single match found	DDA for preferred ion	[M+H]+1	141153	30158	7.21486e+06	6.60764e+06	7.06278e+06	6.31891e+06	6.87052e+06	6.1592e+06	8.37466e+06	8.78647e+06	8.53001e+06	3.80246e+06	3.72561e+06	4.36232e+06	4.78266e+06	5.35062e+06	5.56831e+06	8.80303e+06	7.25019e+06	7.92112e+06	6.96633e+06	6.81499e+06	6.82965e+06	1.01666e+07
676	D-Ribose 5-phosphate	C5 H11 O8 P	Full match	No results	Not the top hit	Not the top hit	Partial match	Full match				-0.89	230.019	229.012	8.635	1.18809e+07	8	0				Single match found	No matches found	No MS2	[M-H]-1	64091.3	20195.9	2.57092e+06	2.31935e+06	2.42329e+06	2.51818e+06	2.30026e+06	2.18594e+06	1.18809e+07	1.15669e+07	1.13136e+07	2.10125e+06	2.0682e+06	1.81172e+06	1.9092e+06	2.00934e+06	1.85364e+06	6.64709e+06	7.01433e+06	5.8196e+06	1.6122e+06	1.62247e+06	1.61228e+06	1.53233e+06
677	2-(Ornithylamino)ethanesulfonic acid	C7 H17 N3 O4 S	No match	No results	No results	No results	Full match	No results				0.34	239.094	240.101	7.302	1.18731e+07	1	0				No matches found	No matches found	DDA for preferred ion	[M+H]+1	15750.7	9889.02	4.24566e+06	4.10054e+06	4.69138e+06	3.66275e+06	3.79128e+06	3.67514e+06	1.02014e+07	8.37758e+06	9.48334e+06	7.76677e+06	9.02886e+06	7.46787e+06	1.42424e+06	1.48574e+06	1.51759e+06	8.03041e+06	9.05803e+06	7.68492e+06	1.58563e+06	1.22141e+06	1.76652e+06	2.29262e+06
678		C3 H9 O6 P S	Full match	No results	No results	No results	No results	No results				-1.48	203.985	202.978	8.096	1.18402e+07	0	0				No matches found	No matches found	No MS2	[M-H]-1	55634.6	22867.1	393837	320692	466060	517694	674395	753057	415942	490975	350397	189842	341050	175488	5.23021e+06	6.65981e+06	1.18402e+07	213770	88504.8	211348	24772.5	24913.6	26202.2	179476
679		C9 H11 N3 O4	Full match	No results	No results	No results	No results	No results				-3.3	225.074	226.081	7.974	1.18364e+07	0	0				No matches found	No matches found	No MS2	[M+H]+1	18361.5	27312.4	2.57559e+06	2.72183e+06	3.3325e+06	2.32592e+06	2.64736e+06	2.31089e+06	391220	560469	565630	1.29304e+06	1.41681e+06	942643	260561	372111	383944	394055	451436	347578	7.11437e+06	4.6832e+06	8.69224e+06	92157.4
680	4-Amino-2-methyl-5-(phosphooxymethyl)pyrimidine	C6 H10 N3 O4 P	Full match	No results	Full match	No results	No results	No results				-2.81	219.04	218.033	9.352	1.17989e+07	0	0				No matches found	No matches found	No MS2	[M-H]-1	82385.9	22170	5.40309e+06	4.0837e+06	4.31082e+06	2.48308e+06	5.08639e+06	2.7442e+06	1.17989e+07	1.02155e+07	7.70793e+06	2.88416e+06	2.25021e+06	1.9069e+06	1.84267e+06	2.52342e+06	2.1956e+06	9.23456e+06	9.89919e+06	9.48568e+06	1.3679e+06	1.62291e+06	2.18939e+06	1.39267e+06
681		C8 H17 N O2 S	Full match	No results	No results	No results	No results	No results				-2.24	191.098	192.105	7.576	1.17791e+07	0	0				No matches found	No matches found	No MS2	[M+H]+1	18342.5	13005.8	2.59987e+06	2.55778e+06	2.91065e+06	2.04625e+06	2.21001e+06	2.28061e+06	6.50158e+06	5.62491e+06	6.18178e+06	3.68258e+06	4.25866e+06	2.80763e+06	3.17222e+06	3.65392e+06	3.38331e+06	3.1253e+06	3.77545e+06	3.05544e+06	9.36564e+06	5.91804e+06	1.17791e+07	1.448e+06
682	Dibutyl malate	C12 H22 O5	Full match	No results	No results	No results	Full match	No results				-1.03	246.146	245.139	4.835	1.17642e+07	2	0				No matches found	No matches found	DDA for preferred ion	[M-H]-1	160119	52566.1	2.30419e+06	2.19686e+06	2.49009e+06	1.91543e+06	2.00079e+06	1.87193e+06	1.02854e+07	1.14346e+07	1.04072e+07	816815	808499	875229	1.49408e+06	1.48866e+06	1.49285e+06	1.03478e+07	1.17642e+07	1.06054e+07	852420	637189	1.22794e+06	892522
683	2-Ammonio-4-{4-[(2S)-2-ammonio-2-carboxylatoethyl]-1H-imidazol-2-yl}butanoate	C10 H16 N4 O4	Full match	No results	No results	No results	Full match	No results				-2.68	256.116	257.124	7.639	1.17583e+07	3	0				No matches found	No matches found	No MS2	[M+H]+1	28065.7	21104.8	1.62325e+06	3.17943e+06	3.55972e+06	2.72018e+06	2.92824e+06	3.04046e+06	1.15163e+07	1.0979e+07	1.17583e+07	3.93281e+06	4.62845e+06	2.24268e+06	2.33927e+06	2.69805e+06	2.57437e+06	8.85247e+06	9.472e+06	8.60989e+06	1.17228e+06	687948	1.58883e+06	1.63785e+06
684	gamma-Glutamylcysteinyl-beta-alanine	C11 H19 N3 O6 S	Not the top hit	No results	No results	No results	Full match	No results				-2.05	321.099	322.106	7.971	1.17164e+07	1	0				No matches found	No matches found	No MS2	[M+H]+1	16869.7	25093.4	1.8242e+06	1.64115e+06	1.99532e+06	1.62956e+06	1.83596e+06	1.8722e+06	1.17164e+07	1.11133e+07	1.07662e+07	158428	197097	180126	375847	401358	430984	9.06909e+06	1.0484e+07	9.12747e+06	488055	292966	687928	1.83467e+06
685	Glu-Glu	C10 H16 N2 O7	Full match	No results	No results	No results	Full match	No results				-1.34	276.095	277.103	8.955	1.1666e+07	4	0				No matches found	No matches found	No MS2	[M+H]+1	11761.2	10960.4	1.52155e+06	1.41108e+06	1.85049e+06	1.40384e+06	2.56065e+06	1.88407e+06	3.16421e+06	3.31162e+06	1.90004e+06	3.35033e+06	4.00124e+06	2.37028e+06	1.76397e+06	1.99932e+06	2.28457e+06	1.37453e+06	1.12732e+06	1.41688e+06	7.43594e+06	8.5719e+06	1.1666e+07	1.68433e+06
686	Linamarin	C10 H17 N O6	Full match	No results	Full match	No results	Full match	No results				-2.74	247.105	248.112	8.013	1.15819e+07	3	0				No matches found	No matches found	DDA for preferred ion	[M+H]+1	17500.7	34128.8	3.88868e+06	3.61422e+06	4.02767e+06	3.10197e+06	3.33293e+06	3.16672e+06	5.2187e+06	5.39979e+06	5.39861e+06	2.5389e+06	2.90446e+06	2.12711e+06	4.34255e+06	4.77437e+06	4.01474e+06	4.2876e+06	4.7414e+06	4.12177e+06	3.73626e+06	2.45055e+06	4.34281e+06	4.14801e+06
687		C8 H11 N O3 S	Full match	No results	No results	No results	No results	No results				-2.02	201.046	202.053	5.264	1.15147e+07	0	0				No matches found	No matches found	DDA for preferred ion	[M+H]+1	17450.9	7309.69	3.20326e+06	2.81425e+06	2.75536e+06	2.15382e+06	1.73185e+06	2.46128e+06	2.67424e+06	2.34489e+06	2.34371e+06	2.62137e+06	2.70144e+06	2.39542e+06	5.63822e+06	6.50084e+06	5.89871e+06	2.887e+06	3.36299e+06	3.08563e+06	9.77199e+06	8.46323e+06	9.8783e+06	1.20523e+06
688		C6 H12 N O7 P S	Full match	No results	No results	No results	No results	No results				-1.37	273.007	272	9.021	1.146e+07	0	0				No matches found	No matches found	No MS2	[M-H]-1	63101.9	18367	1.08062e+06	1.06827e+06	1.47294e+06	1.10147e+06	1.40259e+06	1.35213e+06	114052	135428	103776	634454	638866	541093	293011	379659	299582	341260	385326	371712	885165	1.15268e+06	1.13413e+06	490263
689		C6 H11 N O6 S	Full match	No results	No results	No results	No results	No results				-1.69	225.03	224.023	7.515	1.14151e+07	0	0				No matches found	No matches found	DDA for preferred ion	[M-H]-1	95818.9	39603.6	6.55663e+06	6.75336e+06	7.07747e+06	6.83279e+06	6.83863e+06	7.16938e+06	5.26329e+06	4.92395e+06	4.81147e+06	1.03972e+07	1.14151e+07	9.27276e+06	7.07099e+06	6.91961e+06	8.00501e+06	6.50289e+06	5.8652e+06	6.57199e+06	1.12258e+07	8.18468e+06	1.0819e+07	8.22941e+06
690		C13 H27 N O2	Full match	No results	No results	No results	No results	No results				-2.48	229.204	230.211	4.604	1.13327e+07	0	0				No matches found	No matches found	DDA for preferred ion	[M+H]+1	610180	486589	7.9834e+06	7.78214e+06	8.46658e+06	7.10099e+06	6.9772e+06	6.58491e+06	1.3064e+06	1.06099e+06	1.04901e+06	606656	608778	623003	838711	845877	834495	9.05042e+06	1.12731e+07	8.54792e+06	1.3994e+06	1.11715e+06	1.39488e+06	978914
691		C17 H23 N6 O8 P3 S3	Full match	No results	No results	No results	No results	No results				-0.15	627.995	626.988	5.213	1.12342e+07	0	0				No matches found	No matches found	No MS2	[M-H]-1	65307.3	25050.1	536373	519221	405041	469558	372902	289895	43561.5	32944.8	38626.3	4.96807e+06	4.23132e+06	4.71641e+06	950432	1.04672e+06	1.20045e+06	30384.5	35695.9	31018	22521.1	23594.7	21916.1	23603.4
692		C4 H O7 P S2	Full match	No results	No results	No results	No results	No results				-4	255.889	254.882	9.99	1.11842e+07	0	0				No matches found	No matches found	No MS2	[M-H]-1	67561.1	27472.6	3.6922e+06	3.70344e+06	4.2665e+06	3.14477e+06	3.48619e+06	2.6442e+06	1.26043e+06	1.14976e+06	1.18871e+06	4.98079e+06	4.97445e+06	4.30304e+06	3.65068e+06	3.78726e+06	2.92576e+06	1.22496e+06	1.49152e+06	1.17413e+06	2.47839e+06	2.47094e+06	3.36859e+06	662842
693	2-Oxoglutarate	C5 H6 O5	Full match	No results	Full match	Full match	Full match	Full match				-0.12	146.022	145.014	9.112	1.10867e+07	2	0				Single match found	No matches found	DDA for preferred ion	[M-H]-1	185884	28422.2	4.9846e+06	4.69794e+06	7.04125e+06	5.4017e+06	7.74821e+06	7.15642e+06	7.35775e+06	2.74559e+06	5.94675e+06	1.05059e+07	1.10867e+07	7.07528e+06	1.42553e+06	2.07359e+06	2.10181e+06	5.73273e+06	6.6e+06	3.72511e+06	2.24049e+06	2.86283e+06	2.86671e+06	514002
694	Azidocillin	C16 H17 N5 O4 S	No match	No results	No results	No results	Full match	No results				2.14	375.101	376.108	4.904	1.10182e+07	1	0				No matches found	No matches found	No MS2	[M+H]+1	27648.8	6651.23	274066	231378	355146	277471	226731	231948	1.10182e+07	9.2093e+06	9.44135e+06	23206.7	26744.6	20939.4	20644.6	21881.4	18240.3	7.88429e+06	9.51482e+06	7.64219e+06	93732.1	81334.2	85308.3	58146.3
695	Lysophosphatidylinositol	C29 H49 O12 P	No match	No results	No results	No results	Full match	No results				-0.47	620.296	619.289	4.099	1.10095e+07	2	0				No matches found	No matches found	No MS2	[M-H]-1	225821	76006.1	5.60458e+06	5.47149e+06	5.60978e+06	4.87926e+06	4.62133e+06	4.23323e+06	9.87011e+06	8.52542e+06	9.76104e+06	4.07041e+06	7.4045e+06	7.18894e+06	2.24143e+06	2.45364e+06	2.1241e+06	8.89537e+06	1.10095e+07	8.86494e+06	1.1342e+06	1.60357e+06	2.04767e+06	2.74876e+06
696	cis-3-Hexenyl Pyruvate	C9 H14 O3	Full match	No results	No results	No results	Full match	No results				-2.12	170.094	171.101	5.145	1.07831e+07	2	0				No matches found	No matches found	DDA for preferred ion	[M+H]+1	1.86766e+06	1.13838e+06	4.54462e+06	2.18274e+06	3.86327e+06	3.51623e+06	2.07851e+06	3.28336e+06	3.41211e+06	2.99477e+06	3.67338e+06	2.74221e+06	2.47618e+06	2.71576e+06	6.06288e+06	6.61443e+06	5.24766e+06	3.22138e+06	4.2306e+06	3.41859e+06	6.42367e+06	5.39614e+06	5.94293e+06	2.8652e+06
697		C4 H11 N7 O8 S3	Full match	No results	No results	No results	No results	No results				4.44	380.985	379.978	7.526	1.07659e+07	0	0				No matches found	No matches found	No MS2	[M-H]-1	109123	53651.2	4.78456e+06	4.35595e+06	5.57539e+06	5.22345e+06	6.22994e+06	6.37608e+06	3.94659e+06	2.65808e+06	3.69821e+06	8.47695e+06	9.76354e+06	6.11329e+06	8.92308e+06	8.5704e+06	1.07659e+07	4.38582e+06	1.28379e+06	4.364e+06	7.71277e+06	6.56296e+06	9.2935e+06	7.04003e+06
698	(2R,3S)-3-Hydroxy-8-methyl-8-azabicyclo[3.2.1]octane-2-carboxylic acid	C9 H15 N O3	Full match	No results	No results	No results	Full match	No results				-1.84	185.105	186.112	7.361	1.07558e+07	6	0				No matches found	No matches found	No MS2	[M+H]+1	794436	1.49235e+06	1.88018e+06	1.33578e+06	1.44525e+06	1.2868e+06	1.46467e+06	1.30158e+06	801421	728237	964749	654014	1.06213e+06	615471	533882	1.41375e+06	1.1884e+06	565773	466976	695155	386414	389291	591086	758302
699		C13 H23 N O5	Full match	No results	No results	No results	No results	No results				-2.69	273.157	274.164	7.254	1.06839e+07	0	0				No matches found	No matches found	No MS2	[M+H]+1	164485	86156.4	1.72524e+06	1.51586e+06	1.87632e+06	1.46126e+06	1.46448e+06	1.53371e+06	2.05206e+06	1.63525e+06	1.83982e+06	9.08924e+06	1.06839e+07	8.58103e+06	1.00663e+06	928261	870389	1.50477e+06	1.56616e+06	1.58622e+06	1.46587e+06	1.18499e+06	1.7822e+06	1.24663e+06
700			No results	No results	No results	No results	No results	No results					109.909	108.902	9.351	1.06058e+07	0	0				No matches found	No matches found	No MS2	[M-H]-1	87525.2	23553	2.42463e+06	2.81794e+06	2.83105e+06	3.796e+06	1.82547e+06	3.22356e+06	398544	538246	1.78435e+06	4.91514e+06	5.71154e+06	7.63594e+06	2.19228e+06	1.68e+06	2.42432e+06	1.79834e+06	1.41174e+06	1.36379e+06	2.74021e+06	2.15703e+06	1.78671e+06	537126
701	Hydroxyhexanoycarnitine	C13 H25 N O5	Full match	No results	No results	No results	Full match	No results				-2.7	275.173	276.18	7.49	1.04726e+07	1	0				No matches found	No matches found	DDA for preferred ion	[M+H]+1	56897	11650.5	3.07473e+06	3.03263e+06	3.52286e+06	2.35686e+06	2.57919e+06	2.51001e+06	5.23637e+06	4.89498e+06	4.899e+06	4.00111e+06	4.82481e+06	3.05737e+06	1.13805e+06	1.23845e+06	1.26882e+06	3.74618e+06	4.63478e+06	3.66648e+06	2.66009e+06	1.82732e+06	3.0056e+06	2.86966e+06
702	1-(sn-glycero-3-phospho)-1D-myo-inositol	C9 H19 O11 P	Not the top hit	No results	No results	Full match	Full match	No results				-0.64	334.066	333.059	8.968	1.04324e+07	1	0				No matches found	No matches found	No MS2	[M-H]-1	64813.8	18774.7	1.1384e+06	1.02951e+06	1.56192e+06	1.20101e+06	2.20863e+06	1.88148e+06	1.04324e+07	1.04183e+07	6.05177e+06	243810	237615	173585	206655	230623	287066	6.0954e+06	5.1238e+06	6.98454e+06	426256	509329	597523	1.21657e+06
703	Nα-acetyl-L-asparagine	C6 H10 N2 O4	Full match	No results	No results	Full match	Partial match	No results				-1.51	174.064	175.071	7.799	1.0419e+07	2	0				No matches found	No matches found	DDA for preferred ion	[M+H]+1	16355.4	14072.4	2.33621e+06	2.04809e+06	2.42681e+06	1.78793e+06	2.19841e+06	1.85899e+06	1.01736e+07	8.78121e+06	9.98111e+06	271048	342341	300585	426089	385651	373482	1.0404e+07	1.0419e+07	8.15927e+06	681253	489703	769831	1.53601e+06
704		C21 H36 N3 O8 P S	Full match	No results	No results	No results	No results	No results				-2.37	521.195	522.202	9.248	1.0405e+07	0	0				No matches found	No matches found	No MS2	[M+H]+1	14072.3	8147.49	2.59714e+06	2.28807e+06	2.74069e+06	1.76266e+06	2.68081e+06	1.9859e+06	1.28233e+06	1.56602e+06	1.44672e+06	588098	361751	313186	3.95968e+06	5.17503e+06	4.58249e+06	1.77897e+06	1.69744e+06	1.74736e+06	3.74275e+06	4.65181e+06	6.44233e+06	635364
705		C8 H17 N O4	Full match	No results	No results	No results	No results	No results				-2.65	191.115	192.123	8.294	1.02755e+07	0	0				No matches found	No matches found	No MS2	[M+H]+1	492933	908883	1.44993e+06	2.27586e+06	1.79708e+06	2.31147e+06	1.4538e+06	1.50113e+06	3.65522e+06	3.34379e+06	3.07165e+06	348563	339007	273252	1.38105e+06	1.18244e+06	726059	3.33737e+06	2.8022e+06	2.37173e+06	5.25533e+06	5.69774e+06	6.21889e+06	622065
706	pyridoxal	C8 H9 N O3	Full match	No results	Full match	Full match	Full match	No results				-1.88	167.058	168.065	7.15	1.01985e+07	6	0				No matches found	No matches found	DDA for preferred ion	[M+H]+1	757167	771935	3.93584e+06	2.97577e+06	2.4972e+06	1.97635e+06	3.61365e+06	2.67869e+06	1.01985e+07	8.90122e+06	8.01301e+06	2.49824e+06	2.68579e+06	2.67099e+06	2.07919e+06	2.18077e+06	1.57962e+06	7.32343e+06	7.75294e+06	7.25528e+06	2.09617e+06	1.02106e+06	1.47202e+06	2.0244e+06
707		C16 H29 N O6	Full match	No results	No results	No results	No results	No results				-2.77	331.199	332.206	7.1	1.01463e+07	0	0				No matches found	No matches found	No MS2	[M+H]+1	8606.26	17280.9	2.04913e+06	1.79242e+06	2.00796e+06	1.613e+06	1.96238e+06	1.75497e+06	2.98245e+06	2.51874e+06	3.04647e+06	2.71638e+06	2.88388e+06	2.76604e+06	897529	883415	799057	3.09128e+06	3.19309e+06	2.87153e+06	5.81837e+06	5.26352e+06	9.75152e+06	2.33536e+06
708	MFCD03547962	C7 H12 N2 O3	Full match	No results	No results	No results	Full match	No results				-2.09	172.084	173.092	8.066	1.01274e+07	2	0				No matches found	No matches found	No MS2	[M+H]+1	430267	43935.9	2.4069e+06	2.01286e+06	2.62308e+06	2.18201e+06	2.18473e+06	2.0451e+06	6.23232e+06	5.7985e+06	5.98583e+06	4.60962e+06	5.67347e+06	3.10058e+06	3.08898e+06	3.40234e+06	3.14784e+06	7.76038e+06	7.46861e+06	6.9284e+06	1.50513e+06	971916	1.65736e+06	5.72892e+06
709		C10 H23 N O7	Full match	No results	No results	No results	No results	No results				-3.05	269.147	270.154	5.273	1.0088e+07	0	0				No matches found	No matches found	No MS2	[M+H]+1	83322.9	264145	1.8676e+06	2.1014e+06	2.15335e+06	1.79766e+06	1.86729e+06	1.78487e+06	807344	697826	745759	755364	662247	628260	380951	411333	469448	825115	739514	744721	732090	701681	804821	1.68914e+06
710		C7 H15 O8 P	Full match	No results	No results	No results	No results	No results				-0.65	258.05	257.043	7.789	1.00734e+07	0	0				No matches found	No matches found	No MS2	[M-H]-1	78549	29853.3	1.21366e+06	1.12549e+06	1.28331e+06	1.12979e+06	1.05747e+06	1.12919e+06	330431	301236	345759	196095	223635	141165	9.80067e+06	1.00734e+07	9.98958e+06	172416	173185	58110.7	39594.6	64304.8	47093.9	62892.5
711	L-histidyl-L-leucine	C12 H20 N4 O3	Not the top hit	No results	No results	Full match	Partial match	No results				-2.12	268.153	269.16	7.112	1.00398e+07	4	0				No matches found	No matches found	No MS2	[M+H]+1	8981.97	7247.23	1.47323e+06	1.19503e+06	1.36721e+06	1.12737e+06	1.10904e+06	1.04556e+06	1.00358e+07	8.95437e+06	1.00398e+07	374657	356148	389511	388751	384705	331939	5.83482e+06	6.04977e+06	5.05893e+06	300378	299072	327293	297205
712		C10 H21 N5 O3	Full match	No results	No results	No results	No results	No results				-2.85	259.164	260.171	8.783	9.99682e+06	0	0				No matches found	No matches found	No MS2	[M+H]+1	18812.7	56373.7	2.42064e+06	1.9283e+06	2.17141e+06	1.7748e+06	1.61811e+06	1.7365e+06	500317	364524	478677	1.29707e+06	1.24491e+06	977082	359301	359334	352856	706726	953914	672425	802821	522631	732336	983958
713	N-acetyl-5-methoxykynurenamine	C12 H16 N2 O3	Full match	No results	Full match	Full match	Not the top hit	No results				-2.76	236.115	237.123	5.059	9.94948e+06	5	0				No matches found	No matches found	No MS2	[M+H]+1	245496	453477	1.66491e+06	1.03446e+06	1.18148e+06	985196	1.56569e+06	1.32867e+06	9.65616e+06	8.54761e+06	9.94948e+06	1.59399e+06	1.84614e+06	1.57162e+06	1.42363e+06	1.45331e+06	1.43393e+06	6.4986e+06	8.35294e+06	6.59335e+06	698122	1.16402e+06	1.46786e+06	1.25799e+06
714	alliin	C6 H11 N O3 S	Full match	No results	Full match	No results	Full match	No results				-2.31	177.046	178.053	7.134	9.94105e+06	4	0				No matches found	No matches found	No MS2	[M+H]+1	16684.4	13462	3.06845e+06	2.91655e+06	2.74587e+06	2.5004e+06	2.50124e+06	2.25467e+06	1.47081e+06	1.15275e+06	1.33064e+06	2.31217e+06	2.37645e+06	2.13946e+06	3.91097e+06	3.74088e+06	3.64998e+06	4.75676e+06	5.36553e+06	4.917e+06	9.94105e+06	8.21213e+06	8.5585e+06	1.87787e+06
715		C5 H20 N5 O4 P3 S	Full match	No results	No results	No results	No results	No results				-2.54	339.044	338.037	7.718	9.89509e+06	0	0				No matches found	No matches found	DDA for preferred ion	[M-H]-1	95808.8	37198.7	7.5309e+06	7.00042e+06	7.19782e+06	6.66525e+06	7.82163e+06	7.86431e+06	8.19128e+06	8.54787e+06	8.82513e+06	5.06051e+06	5.35735e+06	4.81497e+06	4.96134e+06	5.8065e+06	6.80562e+06	9.04654e+06	7.18128e+06	8.43225e+06	3.48218e+06	2.46886e+06	3.33571e+06	3.83216e+06
716	DMBA	C20 H16	No match	No results	No results	No results	Full match	No results				-4.55	256.124	257.131	4.254	9.85398e+06	1	0				No matches found	No matches found	No MS2	[M+H]+1	25396.7	13653.5	1.48448e+06	1.39612e+06	1.41329e+06	1.29344e+06	1.17556e+06	1.23768e+06	7.74998e+06	6.83589e+06	7.14365e+06	21267.7	55415.1	34709.9	59080.7	94178.8	46095.7	8.52201e+06	9.85398e+06	8.78322e+06	31034.1	25802.6	30815.4	38266.1
717	MFCD00025555	C9 H18 N2 O3	Full match	No results	No results	No results	Full match	No results				-2.28	202.131	203.139	5.028	9.82694e+06	5	0				No matches found	No matches found	No MS2	[M+H]+1	335326	516538	3.92006e+06	4.03726e+06	4.23274e+06	3.99263e+06	3.73096e+06	3.63335e+06	6.39868e+06	5.86609e+06	6.15104e+06	1.45525e+06	3.49898e+06	3.28221e+06	2.38747e+06	2.93985e+06	917686	7.40427e+06	8.81027e+06	7.61193e+06	1.34322e+06	1.13411e+06	1.28791e+06	1.76982e+06
718	Paracetamol-cysteine	C11 H14 N2 O4 S	Not the top hit	No results	No results	No results	Full match	No results				-2.67	270.067	271.074	5.293	9.71997e+06	1	0				No matches found	No matches found	No MS2	[M+H]+1	12622.1	4303.94	35670.8	149459	559833	2.1736e+06	2.34613e+06	3.6028e+06	7.17023e+06	7.40705e+06	7.60591e+06	297024	584990	56791.3	449643	487946	1.15266e+06	9.66962e+06	2.70954e+06	9.71997e+06	91623.4	1.11828e+06	255340	86228.2
719		C11 H10 N2 O2 S	Full match	No results	No results	No results	No results	No results				-0.4	234.046	233.039	4.685	9.71719e+06	0	0				No matches found	No matches found	DDA for preferred ion	[M-H]-1	190913	68020.7	2.00365e+06	1.88426e+06	1.90708e+06	1.73723e+06	1.70161e+06	1.53531e+06	9.43473e+06	8.5054e+06	8.87786e+06	62342	58312.9	64587.1	62406.9	65604.1	64556.7	8.38572e+06	9.71719e+06	8.96205e+06	342315	442867	621434	1.85087e+06
720		C28 H45 N O5	Full match	No results	No results	No results	No results	No results				-2.08	475.329	476.336	7.108	9.70561e+06	0	0				No matches found	No matches found	No MS2	[M+H]+1	10773.8	8693.02	953694	790329	835935	805989	703792	790225	65545.3	60544.7	49210.3	72241.5	73674.7	66145.1	51006.7	46987.2	46704.1	68548.5	86516.3	65025.3	62208.8	53041.3	59003.4	1.69356e+06
721		C7 H11 N O4 S	Full match	No results	No results	No results	No results	No results				-2.25	205.04	206.048	5.278	9.70142e+06	0	0				No matches found	No matches found	No MS2	[M+H]+1	13981.8	5856.6	4.05636e+06	1.25707e+06	3.61017e+06	1.38345e+06	3.29392e+06	1.45521e+06	2.26876e+06	1.72426e+06	3.90814e+06	951826	2.91196e+06	3.02075e+06	4.32937e+06	5.01772e+06	4.61222e+06	2.7081e+06	3.29856e+06	2.70454e+06	5.14619e+06	4.44153e+06	4.63291e+06	1.04709e+06
722	hypaphorine	C14 H18 N2 O2	Full match	No results	No results	No results	Full match	No results				-2.73	246.136	247.143	7.453	9.65278e+06	1	0				No matches found	No matches found	No MS2	[M+H]+1	17071.8	12727	3.83088e+06	3.4942e+06	4.4251e+06	3.1327e+06	3.09004e+06	3.28555e+06	9.65278e+06	8.62735e+06	8.86645e+06	648168	782842	580226	6.51445e+06	6.84428e+06	6.28112e+06	6.80268e+06	8.93719e+06	6.75477e+06	2.94837e+06	1.98505e+06	3.45071e+06	2.61151e+06
723		C7 H2 N2 O2	Full match	No results	No results	No results	No results	No results				-4.14	146.011	147.018	9.112	9.64115e+06	0	0				No matches found	No matches found	DDA for preferred ion	[M+H]+1	7536.75	4365.97	2.676e+06	1.72541e+06	4.3179e+06	1.43974e+06	4.3503e+06	4.34398e+06	6.16718e+06	6.16158e+06	6.59515e+06	3.76538e+06	3.61619e+06	2.14512e+06	1.46887e+06	2.15786e+06	1.37747e+06	6.21125e+06	9.64115e+06	6.97064e+06	1.14862e+06	1.34982e+06	1.79571e+06	1.74992e+06
724	Methyl-N,N-diethylthiocarbamate	C6 H13 N O S2	Full match	No results	No results	No results	Full match	No results				-2.6	179.043	180.051	4.919	9.51732e+06	2	0				No matches found	No matches found	No MS2	[M+H]+1	31528.3	7733.84	1.15854e+06	1.2178e+06	1.12956e+06	1.02681e+06	981153	890367	850636	297885	723933	810506	855921	796235	88374.4	92889.3	86449.5	93729.7	383485	234750	106884	92746.4	97278.1	321141
725	Succinyladenosine	C14 H17 N5 O8	Full match	No results	No results	No results	Full match	No results				-1.88	383.107	382.1	8.487	9.51143e+06	1	0				No matches found	No matches found	No MS2	[M-H]-1	53070.8	19554.7	2.5239e+06	2.69437e+06	4.12138e+06	3.74453e+06	4.21867e+06	4.70574e+06	5.11885e+06	4.76717e+06	4.49374e+06	738677	1.00188e+06	382945	1.35913e+06	1.44179e+06	2.04496e+06	4.64401e+06	4.54446e+06	4.72788e+06	894613	827898	1.27914e+06	7.18894e+06
726		C14 H20 Cl N3 O4 S	Full match	No results	No results	No results	No results	No results				-2.96	361.085	362.093	4.993	9.47151e+06	0	0				No matches found	No matches found	No MS2	[M+H]+1	23594.3	5787.65	223510	237696	325791	210467	227333	222042	9.47151e+06	7.76232e+06	9.04499e+06	15686.7	15673.9	14986.7	14429.1	14887.1	15131.4	6.43349e+06	7.75361e+06	6.28113e+06	62690.8	69407.2	68825.2	34984.6
727			No results	No results	No results	No results	No results	No results					903.582	904.589	3.639	9.39436e+06	0	0				No matches found	No matches found	No MS2	[M+H]+1	25658.2	10686.2	3.18341e+06	3.12198e+06	3.00863e+06	2.54384e+06	2.53491e+06	2.34485e+06	147834	95329.1	133780	785480	774024	891251	986574	1.01073e+06	939102	9398.11	18314.3	9677.68	2.43335e+06	2.13651e+06	2.42442e+06	7.52926e+06
728	N-acetyl-5-methoxykynurenamine	C12 H16 N2 O3	Full match	No results	Full match	Full match	Not the top hit	No results				-1.89	236.116	237.123	5.261	9.19907e+06	5	0				No matches found	No matches found	No MS2	[M+H]+1	245496	164679	1.41728e+06	1.28076e+06	1.16381e+06	1.09025e+06	1.17325e+06	1.10003e+06	9.19907e+06	7.53365e+06	8.57351e+06	658816	606491	728950	559653	639929	477604	2.98434e+06	3.55298e+06	3.07074e+06	611891	401652	518363	660739
729		C5 H10 N4 O3	Full match	No results	No results	No results	No results	No results				-1.54	174.075	175.082	9.691	9.11197e+06	0	0				No matches found	No matches found	DDA for preferred ion	[M+H]+1	10150.9	5216.06	3.48239e+06	2.96821e+06	2.67971e+06	1.52691e+06	1.78389e+06	1.28773e+06	1.87404e+06	1.63298e+06	1.40021e+06	2.01953e+06	1.61832e+06	1.60192e+06	3.63478e+06	4.06444e+06	2.46677e+06	1.33729e+06	1.76566e+06	1.17515e+06	1.85774e+06	1.46429e+06	2.32087e+06	7.28013e+06
730	ala-met	C8 H16 N2 O3 S	Full match	No results	No results	No results	Full match	No results				-2.25	220.088	221.095	5.296	9.10263e+06	4	0				No matches found	No matches found	No MS2	[M+H]+1	13905.9	4741.71	1.78291e+06	1.91359e+06	1.98704e+06	1.61873e+06	1.46641e+06	1.47597e+06	8.86836e+06	7.6935e+06	9.10263e+06	328831	386345	427274	438387	447381	566141	4.20631e+06	4.09526e+06	3.95845e+06	1.9804e+06	1.71877e+06	2.18857e+06	3.99201e+06
731	Sulfurol acetate	C8 H11 N O2 S	Full match	No results	No results	No results	Full match	No results				-1.78	185.051	186.058	5.271	9.04136e+06	1	0				No matches found	No matches found	DDA for preferred ion	[M+H]+1	11601.2	4859.41	9.04136e+06	8.72578e+06	8.44883e+06	6.94974e+06	7.4674e+06	5.97717e+06	347787	334057	303371	276886	275970	242832	1.02147e+06	1.07156e+06	1.0166e+06	186692	990915	818783	3.12703e+06	3.05773e+06	3.2229e+06	911178
732		C10 H23 N O9	Full match	No results	No results	No results	No results	No results				-0.89	301.137	300.13	9.033	8.94659e+06	0	0				No matches found	No matches found	DDA for preferred ion	[M-H]-1	40031.6	10793	8.94659e+06	7.93345e+06	5.45193e+06	4.87126e+06	2.08031e+06	2.88512e+06	317498	328660	981636	1.66696e+06	1.3955e+06	1.73984e+06	2.4411e+06	2.25871e+06	1.75292e+06	669530	1.49666e+06	452880	2.66817e+06	1.80767e+06	1.97193e+06	1.8722e+06
733		C15 H27 N3 O17 P2	Full match	No results	No results	No results	No results	No results				-1.67	583.081	584.088	8.943	8.93648e+06	0	0				No matches found	No matches found	No MS2	[M+H]+1	15309.3	16120.3	926390	984087	1.29903e+06	993135	1.28954e+06	1.19032e+06	8.56246e+06	8.93648e+06	7.45895e+06	1.44418e+06	1.68795e+06	1.0074e+06	570741	648300	666278	7.45016e+06	6.34868e+06	6.80247e+06	48864.7	63930.4	71154.5	81275.9
734		C6 H13 N O9 S2	Full match	No results	No results	No results	No results	No results				-2	307.003	305.995	8.833	8.93273e+06	0	0				No matches found	No matches found	No MS2	[M-H]-1	62168.8	18036.9	151847	136586	936224	1.07504e+06	2.63336e+06	2.4754e+06	1.5958e+06	1.61804e+06	907476	185147	340051	19998.7	530948	917652	2.03045e+06	1.76961e+06	560050	1.90201e+06	60921.1	372042	248712	312699
735		C7 H15 N O8	Full match	No results	No results	No results	No results	No results				-0.32	241.08	240.072	9.422	8.90429e+06	0	0				No matches found	No matches found	No MS2	[M-H]-1	81361.8	21561.4	1.04627e+06	955584	1.03986e+06	651909	1.01134e+06	721687	8.42861e+06	8.90429e+06	7.59716e+06	164504	140500	121059	138864	174087	162724	7.76935e+06	6.74141e+06	8.12118e+06	93293.3	182974	278742	152874
736		C15 H27 N O5	Full match	No results	No results	No results	No results	No results				-2.43	301.188	302.195	7.114	8.90212e+06	0	0				No matches found	No matches found	No MS2	[M+H]+1	13204.9	83990.9	2.49134e+06	2.08988e+06	2.69022e+06	1.96763e+06	2.11674e+06	1.98445e+06	6.3983e+06	5.61416e+06	6.96337e+06	8.22192e+06	8.90212e+06	7.38686e+06	2.05708e+06	1.76143e+06	1.59291e+06	5.85124e+06	6.85058e+06	6.91369e+06	2.76207e+06	2.79248e+06	2.81488e+06	1.51874e+06
737		C15 H29 N O11	Full match	No results	No results	No results	No results	No results				1.1	399.175	400.182	8.233	8.88329e+06	0	0				No matches found	No matches found	No MS2	[M+H]+1	16917.1	84611.7	2.75475e+06	3.11042e+06	3.40341e+06	2.70661e+06	2.42776e+06	2.46153e+06	8.88329e+06	8.17946e+06	8.1003e+06	960053	1.15085e+06	458464	1.87077e+06	1.59816e+06	1.73724e+06	6.21889e+06	6.74615e+06	6.33399e+06	1.40279e+06	815416	1.90473e+06	984574
738	His-pro	C11 H16 N4 O3	Full match	No results	No results	No results	Full match	No results				-2.44	252.122	253.129	7.321	8.88244e+06	2	0				No matches found	No matches found	No MS2	[M+H]+1	22788.5	17080.3	53864.9	30910	45789.8	26317.8	45165.8	41749.2	8.88244e+06	7.99055e+06	8.33781e+06	477967	587767	390879	527211	525843	539847	7.72798e+06	8.19948e+06	6.82529e+06	39654.6	37576.8	41146.9	1.34929e+06
739		C17 H38 O16 P2 S2	Full match	No results	No results	No results	No results	No results				-0.98	624.107	625.114	8.508	8.87198e+06	0	0				No matches found	No matches found	No MS2	[M+H]+1	17649.1	116908	2.10513e+06	2.23555e+06	2.81558e+06	1.85205e+06	1.8495e+06	1.99446e+06	7.43769e+06	6.89814e+06	8.87198e+06	642980	680133	649162	583103	587894	609486	7.88066e+06	7.24146e+06	7.28354e+06	922261	947749	1.12086e+06	1.29538e+06
740		C3 H11 N O5 P2	Full match	No results	No results	No results	No results	No results				-3.21	203.011	202.003	8.684	8.86383e+06	0	0				No matches found	No matches found	No MS2	[M-H]-1	73631.6	23636.3	2.43753e+06	2.64713e+06	4.726e+06	4.04782e+06	3.98423e+06	3.41574e+06	3.76709e+06	2.94064e+06	3.48778e+06	3.64354e+06	4.5984e+06	1.98904e+06	3.84712e+06	3.57301e+06	2.6201e+06	3.30909e+06	4.00877e+06	2.94642e+06	4.76885e+06	7.175e+06	8.86383e+06	2.56154e+06
741	5-(N,N-Dimethylcarbamimidamido)-2-oxopentanoic acid	C8 H15 N3 O3	Full match	No results	No results	No results	Full match	No results				-2.3	201.111	202.118	8.053	8.86082e+06	1	0				No matches found	No matches found	No MS2	[M+H]+1	40610.5	47830	1.63906e+06	1.94538e+06	2.15135e+06	1.66134e+06	1.62988e+06	1.58881e+06	8.86082e+06	8.48296e+06	8.31293e+06	4.79369e+06	6.07388e+06	4.11732e+06	297154	251029	360660	6.76684e+06	7.3419e+06	6.71432e+06	283574	237710	428571	204021
742	melilotate	C9 H10 O3	Full match	No results	Partial match	Full match	Partial match	No results				-0.93	166.063	165.056	5.163	8.85154e+06	41	0				No matches found	No matches found	No MS2	[M-H]-1	477799	47391.3	1.62653e+06	1.56192e+06	1.62206e+06	1.50331e+06	1.37509e+06	1.32597e+06	601905	436717	441901	593730	492307	554871	490086	461858	492234	449474	523570	519971	1.28436e+06	1.03431e+06	1.28066e+06	533265
743	4'-phosphopantetheine	C11 H23 N2 O7 P S	Not the top hit	No results	Full match	Full match	Full match	No results				-1.16	358.096	357.089	7.121	8.72702e+06	1	0				No matches found	No matches found	No MS2	[M-H]-1	69910.5	34682.4	1.04633e+06	1.21298e+06	1.16456e+06	1.08853e+06	941078	1.02794e+06	1.90316e+06	1.58057e+06	1.72659e+06	1.97898e+06	1.97465e+06	2.0219e+06	1.18034e+06	1.18908e+06	1.24996e+06	2.91879e+06	3.45948e+06	3.2859e+06	1.37593e+06	988521	1.15527e+06	1.62629e+06
744		C11 H19 N2 O10 P	Full match	No results	No results	No results	No results	No results				-1.15	370.077	369.07	8.082	8.69458e+06	0	0				No matches found	No matches found	No MS2	[M-H]-1	48153.5	19792.2	300309	267977	482471	442902	627046	700687	704640	805060	581066	187795	362968	152840	4.13674e+06	5.78255e+06	8.69458e+06	470443	203035	372814	21441.4	21563.5	26472	104430
745		C8 H13 N O3 S	Full match	No results	No results	No results	No results	No results				-1.55	203.061	204.069	5.093	8.65864e+06	0	0				No matches found	No matches found	No MS2	[M+H]+1	22129.4	5193.01	1.3502e+06	1.54297e+06	2.21067e+06	1.23727e+06	2.24578e+06	1.85823e+06	1.26072e+06	1.11041e+06	1.19561e+06	1.45737e+06	1.55487e+06	1.40448e+06	3.2354e+06	3.54423e+06	6.52054e+06	998299	1.24335e+06	1.03451e+06	7.74087e+06	7.22673e+06	7.9524e+06	2.0805e+06
746	4-[(2-Aminoethyl)sulfanyl]-2-(3,4-dihydroxyphenyl)-5,7-dihydroxy-3,4-dihydro-2H-chromen-3-yl 3,4,5-trihydroxybenzoate	C24 H23 N O10 S	No match	No results	No results	No results	Full match	No results				-0.7	517.104	518.111	4.644	8.65078e+06	1	0				No matches found	No matches found	No MS2	[M+H]+1	24887.4	12252.2	1.005e+06	891795	1.01873e+06	929520	877968	736225	310988	156224	214357	133758	248885	245100	326753	380702	257293	293551	181489	154121	119568	124604	154882	7.03415e+06
747		C13 H23 N3 O7 S	Full match	No results	No results	No results	No results	No results				-2.45	365.125	366.132	7.657	8.64954e+06	0	0				No matches found	No matches found	No MS2	[M+H]+1	19749.8	14851.4	774522	852686	1.12754e+06	1.08805e+06	1.37907e+06	1.47287e+06	7.87299e+06	7.28483e+06	8.16297e+06	505123	571657	293313	528883	607699	787400	8.63306e+06	6.39997e+06	8.64954e+06	381578	362896	488223	1.22422e+06
748	acetyltaurine	C4 H9 N O4 S	Full match	No results	No results	No results	Full match	No results				-0.81	167.025	166.018	7.229	8.64381e+06	2	0				No matches found	No matches found	DDA for preferred ion	[M-H]-1	99046.1	43300.3	2.62329e+06	2.3538e+06	2.43729e+06	2.10001e+06	2.25474e+06	2.15147e+06	1.09326e+06	1.05271e+06	1.20238e+06	862685	886276	869437	2.43405e+06	2.25146e+06	2.20216e+06	1.60318e+06	1.55701e+06	1.57525e+06	2.66373e+06	1.63241e+06	2.56171e+06	2.40591e+06
749		C9 H13 N O8 S	Full match	No results	No results	No results	No results	No results				-0.44	295.036	294.029	8.731	8.62211e+06	0	0				No matches found	No matches found	No MS2	[M-H]-1	71694.4	23014.5	436932	925606	1.58688e+06	1.65804e+06	2.18754e+06	1.90336e+06	882684	716386	808871	1.53129e+06	1.85593e+06	807100	1.2112e+06	1.25399e+06	1.66467e+06	1.81145e+06	1.44321e+06	1.7298e+06	2.95295e+06	5.14043e+06	5.0899e+06	583601
750		C7 H12 N3 P3	Full match	No results	No results	No results	No results	No results				4.86	231.026	230.018	9.209	8.61194e+06	0	0				No matches found	No matches found	No MS2	[M-H]-1	54443.5	14358.7	4.56979e+06	5.41073e+06	3.9652e+06	5.01962e+06	2.16103e+06	3.99427e+06	1.04436e+06	2.08301e+06	8.61194e+06	4.2462e+06	4.78723e+06	6.56498e+06	3.11399e+06	2.16778e+06	2.38722e+06	6.5676e+06	6.06551e+06	4.31311e+06	3.80743e+06	1.87876e+06	1.8302e+06	4.18758e+06
751	O-succinyl-L-homoserine	C8 H13 N O6	Full match	No results	Full match	Full match	No match	No results				-0.94	219.074	218.067	8.361	8.56708e+06	1	0				No matches found	No matches found	No MS2	[M-H]-1	59339	22447.5	2.55199e+06	2.60035e+06	4.09457e+06	3.40533e+06	3.5552e+06	3.80048e+06	7.20325e+06	7.22246e+06	6.38366e+06	543201	946746	367500	913582	912059	1.33074e+06	6.65314e+06	6.18761e+06	6.05857e+06	2.20292e+06	1.70179e+06	3.7148e+06	5.56523e+06
752		C8 H17 N O3	Full match	No results	No results	No results	No results	No results				-2.21	175.12	176.128	7.846	8.56294e+06	0	0				No matches found	No matches found	No MS2	[M+H]+1	903916	1.17448e+06	3.02263e+06	2.38587e+06	2.99135e+06	2.00011e+06	2.08582e+06	1.74071e+06	8.56294e+06	7.40841e+06	7.89116e+06	1.22041e+06	752065	882657	1.19718e+06	1.39375e+06	1.65135e+06	7.35012e+06	7.68656e+06	6.48403e+06	3.198e+06	1.96604e+06	3.59444e+06	1.39932e+06
753	Valyl-4-hydroxyproline	C10 H18 N2 O4	Full match	No results	No results	No results	Full match	No results				-1.82	230.126	231.133	5.264	8.51681e+06	2	0				No matches found	No matches found	DDA for preferred ion	[M+H]+1	1.18243e+06	625464	1.19641e+06	1.18277e+06	1.23668e+06	1.05049e+06	1.09705e+06	948801	955796	996659	850182	557239	332732	300855	795689	722904	859644	1.13893e+06	1.16795e+06	979774	936115	707636	902447	1.95683e+06
754		C8 H12 N2 O4	Full match	No results	No results	No results	No results	No results				-2.12	200.079	201.087	7.602	8.50161e+06	0	0				No matches found	No matches found	No MS2	[M+H]+1	54559.4	24996.6	1.43158e+06	1.50301e+06	1.56136e+06	1.13723e+06	1.13355e+06	1.23308e+06	8.50161e+06	7.54045e+06	8.15743e+06	882567	1.10142e+06	529132	2.51304e+06	3.19131e+06	2.85994e+06	6.26908e+06	6.44316e+06	5.95732e+06	616528	343383	788734	496745
755	carnosine	C9 H14 N4 O3	Not the top hit	No results	No results	Full match	Not the top hit	No results				-2.68	226.106	227.113	7.807	8.49612e+06	5	0				No matches found	No matches found	No MS2	[M+H]+1	20409.7	19318.6	1.50781e+06	1.84597e+06	2.55535e+06	1.87341e+06	2.23356e+06	2.22088e+06	8.49612e+06	8.05895e+06	8.49007e+06	1.47815e+06	2.06358e+06	1.00701e+06	908913	931870	892022	5.79652e+06	5.80781e+06	5.32517e+06	914225	574907	1.19113e+06	502450
756	4-guanidinobutanoate	C5 H11 N3 O2	Full match	No results	No results	Full match	Full match	No results				-1.74	145.085	146.092	9.351	8.39243e+06	1	0				No matches found	No matches found	No MS2	[M+H]+1	311406	116292	2.42753e+06	2.22103e+06	2.73458e+06	1.65081e+06	2.16616e+06	1.9262e+06	1.30883e+06	1.28479e+06	1.26126e+06	2.18822e+06	1.95135e+06	1.7906e+06	2.68842e+06	2.70915e+06	2.81719e+06	1.15346e+06	1.20029e+06	1.0707e+06	1.29597e+06	1.26473e+06	1.4892e+06	1.02192e+06
757	Gabapentin	C9 H17 N O2	Full match	No results	No results	No results	Full match	No results				-2.59	171.125	172.133	8.434	8.38536e+06	1	0				No matches found	No matches found	No MS2	[M+H]+1	932116	324622	4.33787e+06	7.44828e+06	4.01478e+06	5.73766e+06	2.85187e+06	2.62553e+06	6.74951e+06	6.68733e+06	5.64767e+06	506003	755415	464646	927795	919810	873353	5.85898e+06	6.43349e+06	5.0179e+06	1.67696e+06	330060	1.58449e+06	740000
758	leu-gln	C11 H21 N3 O4	Full match	No results	No results	No results	Full match	No results				-0.73	259.153	258.146	5.277	8.30247e+06	9	0				No matches found	No matches found	No MS2	[M-H]-1	51184.9	18862.4	1.03032e+06	909448	1.00174e+06	846753	832016	701634	8.30247e+06	6.97132e+06	8.16772e+06	284952	325567	269567	210651	188410	215032	3.78237e+06	4.17945e+06	3.74416e+06	222205	222172	272147	261948
759		C17 H30 N3 O P3 S	Full match	No results	No results	No results	No results	No results				-3.48	417.131	418.138	8.268	8.29044e+06	0	0				No matches found	No matches found	No MS2	[M+H]+1	14802.6	88414.3	1.70428e+06	2.08681e+06	2.1947e+06	2.12513e+06	2.13326e+06	2.3918e+06	7.95433e+06	7.46046e+06	8.29044e+06	634699	675893	382647	880695	1.26155e+06	861855	5.47373e+06	4.70537e+06	5.68887e+06	801238	449840	1.30228e+06	995133
760	L-methionine	C5 H11 N O2 S	Full match	No results	Full match	Full match	Full match	No results				-1.8	149.051	150.058	7.108	8.24787e+06	3	0				No matches found	No matches found	No MS2	[M+H]+1	224508	198859	3.55421e+06	3.35213e+06	3.35522e+06	2.98974e+06	2.54898e+06	2.15943e+06	3.03224e+06	2.76485e+06	3.16909e+06	3.48095e+06	3.8643e+06	3.24254e+06	4.49033e+06	4.37795e+06	3.66344e+06	3.50486e+06	2.64419e+06	3.73105e+06	4.25762e+06	3.98152e+06	3.73557e+06	5.86219e+06
761	urocanate	C6 H6 N2 O2	Full match	No results	No results	Full match	Full match	No results				-1.62	138.043	139.05	7.204	8.18621e+06	6	0				No matches found	No matches found	DDA for preferred ion	[M+H]+1	783129	808914	2.41208e+06	2.04783e+06	2.3318e+06	1.85674e+06	1.96287e+06	1.90978e+06	625535	682380	687806	1.86444e+06	714005	1.54682e+06	1.35706e+06	1.32352e+06	1.24997e+06	1.71408e+06	1.93789e+06	1.55792e+06	3.19632e+06	2.37923e+06	3.67797e+06	3.16055e+06
762		C7 H13 N3 O3	Full match	No results	No results	No results	No results	No results				-2.2	187.095	188.103	7.096	8.15246e+06	0	0				No matches found	No matches found	DDA for preferred ion	[M+H]+1	24830.1	3352.64	727539	635031	636917	574669	630484	682535	27870.9	28705.7	32016.2	35192.8	36958.8	35343.3	15835.6	16462	21012.7	44597.7	41829.9	31372.4	6.64277e+06	5.87289e+06	7.02061e+06	36783.8
763		C12 H22 N2 O5	Full match	No results	No results	No results	No results	No results				-3.28	274.152	275.159	7.909	8.13846e+06	0	0				No matches found	No matches found	No MS2	[M+H]+1	69894.2	17899.8	2.90005e+06	2.49904e+06	2.84999e+06	2.56071e+06	2.63973e+06	2.24223e+06	4.27646e+06	3.72943e+06	3.91323e+06	2.62821e+06	3.26643e+06	2.72695e+06	2.83177e+06	3.06437e+06	2.90837e+06	3.13385e+06	3.75219e+06	2.92377e+06	1.33726e+06	1.05875e+06	1.75807e+06	5.0875e+06
764		C8 H19 N O7 S2	Full match	No results	No results	No results	No results	No results				-2.25	305.06	304.052	8.011	8.1139e+06	0	0				No matches found	No matches found	No MS2	[M-H]-1	85829.8	34358.8	3.43953e+06	3.02683e+06	3.95311e+06	4.67584e+06	5.81437e+06	6.19467e+06	4.00259e+06	4.2434e+06	4.0044e+06	2.37768e+06	3.22777e+06	1.65064e+06	2.52965e+06	4.0402e+06	6.35386e+06	4.54185e+06	2.4215e+06	4.13245e+06	2.49197e+06	1.99332e+06	3.19561e+06	5.61957e+06
765	Methyl (2R,3S)-3-hydroxy-8-methyl-8-azabicyclo[3.2.1]octane-2-carboxylate	C10 H17 N O3	Full match	No results	No results	No results	Full match	No results				-1.76	199.12	200.128	7.857	8.10953e+06	8	0				No matches found	No matches found	No MS2	[M+H]+1	790317	296509	3.66715e+06	3.01357e+06	3.58244e+06	2.61336e+06	2.84864e+06	2.60344e+06	8.10953e+06	7.05178e+06	7.76116e+06	3.95114e+06	4.34693e+06	3.49559e+06	2.15124e+06	2.12793e+06	2.06865e+06	6.26112e+06	6.87567e+06	5.94229e+06	1.93703e+06	1.34665e+06	2.07558e+06	1.4171e+06
766		C13 H23 N3 O4 S	Full match	No results	No results	No results	No results	No results				-2.63	317.14	318.147	5.12	8.08859e+06	0	0				No matches found	No matches found	DDA for preferred ion	[M+H]+1	20812.1	5323.88	7.29401e+06	7.64696e+06	8.08859e+06	7.66798e+06	7.64529e+06	6.42111e+06	64647.2	130443	160555	13143	22230.8	21219.2	31190.4	18526.3	13275.7	313232	354313	270894	25211.8	35048.6	26898.5	26417.2
767	Anigorufone	C19 H12 O2	No match	No results	No results	No results	Full match	No results				-2.81	272.083	271.076	7.156	8.04944e+06	1	0				No matches found	No matches found	No MS2	[M-H]-1	89923.9	35905.3	1.44565e+06	1.37452e+06	1.33335e+06	1.33209e+06	1.15192e+06	1.1884e+06	6.41718e+06	5.82511e+06	6.20231e+06	54576.1	56640.7	52735.7	51409.3	47509.1	49136.4	7.59201e+06	8.04944e+06	7.56273e+06	44865.2	38364.4	49919	48804.9
768	L-Rhamnose	C6 H12 O5	Full match	No results	Partial match	Partial match	Partial match	Full match				-0.33	164.068	163.061	8.633	7.99868e+06	14	0				Single match found	No matches found	No MS2	[M-H]-1	106095	67546.3	3.14158e+06	3.05038e+06	3.20008e+06	2.89691e+06	2.66616e+06	2.72426e+06	7.23057e+06	6.70278e+06	7.43209e+06	1.74553e+06	1.79057e+06	1.75335e+06	828445	956990	726338	7.57977e+06	7.73057e+06	7.21498e+06	1.71052e+06	1.7474e+06	1.8795e+06	1.88501e+06
769		C8 H10 N3 O2 P S	Full match	No results	No results	No results	No results	No results				0.57	243.023	242.016	5.309	7.9649e+06	0	0				No matches found	No matches found	No MS2	[M-H]-1	68953.2	24722.7	1.95004e+06	1.64086e+06	1.27433e+06	1.13891e+06	1.37392e+06	1.02076e+06	33749.6	31917.4	33712.1	7.58378e+06	7.19303e+06	7.9649e+06	4.83477e+06	5.77579e+06	6.19663e+06	195718	327086	250655	3.79365e+06	3.41476e+06	3.42615e+06	524142
770		C3 H4 N4 S	Full match	No results	No results	No results	No results	No results				0.05	128.016	127.008	5.234	7.876e+06	0	0				No matches found	No matches found	DDA for preferred ion	[M-H]-1	61481.4	23582.6	843675	828205	854933	802874	752028	681703	41009.5	32573.7	36363.5	4.94726e+06	5.04271e+06	4.79345e+06	999105	1.1607e+06	995861	32074.6	33604.8	30335.6	22795.5	21834.5	23809.6	22646.6
771		C3 H3 N2 O6 P3	Full match	No results	No results	No results	No results	No results				0.2	255.92	254.913	9.087	7.84834e+06	0	0				No matches found	No matches found	No MS2	[M-H]-1	65179.5	17717.3	646956	527300	1.17318e+06	701245	2.19424e+06	1.45635e+06	7.84834e+06	7.50666e+06	4.72765e+06	420651	376058	134029	159683	361720	332699	5.12088e+06	3.46105e+06	5.65473e+06	80857	273953	363651	305767
772		C6 H14 O10 S2	Full match	No results	No results	No results	No results	No results				-2.3	310.002	308.995	8.382	7.84343e+06	0	0				No matches found	No matches found	No MS2	[M-H]-1	86515.2	32728.1	2.82721e+06	2.71534e+06	4.1129e+06	4.04403e+06	4.38218e+06	2.86878e+06	1.51811e+06	1.53212e+06	1.50291e+06	3.11043e+06	5.65114e+06	2.0269e+06	5.68432e+06	5.67485e+06	7.75766e+06	1.79942e+06	1.33648e+06	1.84449e+06	1.21514e+06	1.99602e+06	1.80411e+06	3.13049e+06
773	L-isoglutamine	C5 H10 N2 O3	Full match	No results	Partial match	Full match	Partial match	No results				-1.58	146.069	145.062	7.921	7.78318e+06	4	0				No matches found	No matches found	No MS2	[M-H]-1	131141	48469.5	2.44448e+06	2.38566e+06	2.32688e+06	1.81692e+06	1.94892e+06	2.00175e+06	7.59391e+06	7.68673e+06	7.78318e+06	1.13974e+06	1.16709e+06	1.083e+06	482015	283046	124770	6.60209e+06	6.46084e+06	6.08216e+06	569006	522708	665409	959819
774		C4 H15 N7 O5 P2 S2	Full match	No results	No results	No results	No results	No results				1.54	367.006	365.998	7.859	7.73682e+06	0	0				No matches found	No matches found	No MS2	[M-H]-1	101109	36847.7	2.8008e+06	1.85206e+06	3.03305e+06	3.07123e+06	2.93465e+06	3.62972e+06	3.14971e+06	2.95883e+06	3.02315e+06	1.73955e+06	2.20473e+06	1.42205e+06	1.08266e+06	1.16817e+06	1.18938e+06	5.16426e+06	3.48029e+06	5.03788e+06	4.90314e+06	3.5678e+06	5.99492e+06	2.54694e+06
775	glycocholate	C26 H43 N O6	Not the top hit	No results	No results	Full match	Full match	No results				-0.97	465.309	464.301	7.086	7.73217e+06	2	0				No matches found	No matches found	No MS2	[M-H]-1	40348.1	22581.5	1.16563e+06	1.28721e+06	1.38445e+06	965668	1.00057e+06	933617	1.02802e+06	799181	954770	722905	786437	804886	152324	115648	129327	819892	912697	817943	5.63671e+06	4.06583e+06	5.95948e+06	3.27227e+06
776		C7 H10 N2 O3	Full match	No results	No results	No results	No results	No results				-0.23	170.069	169.062	5.275	7.66013e+06	0	0				No matches found	No matches found	DDA for preferred ion	[M-H]-1	209649	17181.3	1.43356e+06	1.60368e+06	1.64588e+06	1.31498e+06	1.4801e+06	1.49739e+06	412025	403100	433981	3.91639e+06	4.22686e+06	3.9894e+06	6.91653e+06	7.66013e+06	7.6472e+06	908600	1.02125e+06	779784	1.04186e+06	922028	1.03603e+06	177869
777	O-octanoyl-L-carnitine	C15 H30 N O4	No match	No results	No results	Invalid mass	No match	No results				-3499.85	287.209	288.216	5.273	7.56387e+06	1	0				No matches found	No matches found	No MS2	[M+H]+1	97298.7	31422.9	2.44214e+06	2.55107e+06	2.64071e+06	2.22055e+06	2.37737e+06	2.30048e+06	4.04959e+06	3.49025e+06	3.44487e+06	5.93082e+06	5.67833e+06	5.40261e+06	2.44317e+06	2.83899e+06	2.51589e+06	4.10517e+06	4.15298e+06	3.89604e+06	2.16675e+06	1.92054e+06	2.21569e+06	1.38902e+06
778	trimethadione	C6 H9 N O3	Full match	No results	No results	No results	Full match	No results				-1.44	143.058	144.065	7.127	7.47248e+06	4	0				No matches found	No matches found	No MS2	[M+H]+1	778391	347448	1.77385e+06	1.5064e+06	1.82865e+06	1.8192e+06	1.64519e+06	1.79273e+06	7.07959e+06	6.94845e+06	7.47248e+06	1.25249e+06	1.20104e+06	1.13664e+06	3.27013e+06	2.88909e+06	2.76943e+06	6.38629e+06	6.22299e+06	6.47426e+06	1.83955e+06	1.53228e+06	1.67157e+06	1.09464e+06
779		C10 H27 N7 O2 P2 S	Full match	No results	No results	No results	No results	No results				2.71	371.143	372.151	8.286	7.4018e+06	0	0				No matches found	No matches found	No MS2	[M+H]+1	19992.7	117215	2.71129e+06	3.12315e+06	2.99957e+06	2.64754e+06	2.83402e+06	2.75695e+06	7.19223e+06	7.23385e+06	7.4018e+06	1.77555e+06	1.7924e+06	908297	2.65968e+06	3.57327e+06	3.29179e+06	4.21083e+06	4.22603e+06	3.69676e+06	3.116e+06	1.47402e+06	3.23672e+06	2.14693e+06
780		C9 H26 N7 O7 P	Full match	No results	No results	No results	No results	No results				1.82	375.164	374.157	8.036	7.38213e+06	0	0				No matches found	No matches found	No MS2	[M-H]-1	70242	28118.8	4.14484e+06	4.04978e+06	3.57396e+06	3.08306e+06	3.43254e+06	3.41318e+06	5.53146e+06	5.46552e+06	6.15619e+06	3.33231e+06	3.0172e+06	2.77442e+06	1.99745e+06	2.59536e+06	2.34089e+06	6.64054e+06	5.31002e+06	6.21845e+06	1.92133e+06	1.15314e+06	1.65423e+06	2.62417e+06
781	2-Isopropyl-4,6-dimethyl-1,3,5-dithiazinane	C8 H17 N S2	No match	No results	No match	No results	Full match	No results				-4.94	191.079	190.072	7.127	7.3802e+06	2	0				No matches found	No matches found	No MS2	[M-H]-1	76565.5	37984	2.40744e+06	2.07883e+06	1.92758e+06	1.88824e+06	1.86207e+06	1.67204e+06	3.38265e+06	2.98326e+06	3.12748e+06	321329	311814	308018	285171	232399	302641	3.85694e+06	4.24282e+06	3.87666e+06	587952	492288	481188	2.08989e+06
782	4-Hydroxyprolylleucine	C11 H20 N2 O4	Full match	No results	No results	No results	Full match	No results				-1.72	244.142	243.135	4.933	7.37764e+06	4	0				No matches found	No matches found	No MS2	[M-H]-1	102430	42880.8	1.54578e+06	1.59282e+06	1.83321e+06	1.37574e+06	1.43065e+06	1.42855e+06	1.83033e+06	1.70103e+06	1.89119e+06	405077	476341	513384	846920	921559	833212	1.7723e+06	1.85449e+06	1.7624e+06	2.31501e+06	2.04497e+06	2.38046e+06	487724
783	Orotate	C5 H4 N2 O4	Full match	No results	Full match	Full match	Full match	Full match				-0.25	156.017	155.01	7.778	7.29996e+06	1	0				Single match found	Single match found	DDA for preferred ion	[M-H]-1	84399.9	32077	2.60935e+06	2.45542e+06	2.81484e+06	2.18361e+06	2.25827e+06	2.03441e+06	2.24651e+06	2.07893e+06	2.33814e+06	851274	1.00821e+06	812027	1.6276e+06	1.83092e+06	1.65346e+06	2.26757e+06	2.30557e+06	1.85916e+06	2.36035e+06	1.87157e+06	2.89357e+06	3.68078e+06
784	3-[(6-Oxodecanoyl)oxy]-4-(trimethylammonio)butanoate	C17 H31 N O5	Full match	No results	No results	No results	Full match	No results				-2.53	329.219	330.227	7.101	7.24008e+06	1	0				No matches found	No matches found	No MS2	[M+H]+1	7684.31	3675.42	1.35698e+06	1.10381e+06	1.28005e+06	1.07678e+06	1.12969e+06	1.09144e+06	1.55357e+06	1.56996e+06	1.78801e+06	4.44507e+06	4.53082e+06	4.00366e+06	1.53428e+06	1.54184e+06	1.42077e+06	1.84846e+06	1.8308e+06	1.6744e+06	2.29728e+06	2.54908e+06	2.71908e+06	528061
785		C11 H24 N2 O3	Full match	No results	No results	No results	No results	No results				-2.6	232.178	233.185	5.28	7.21205e+06	0	0				No matches found	No matches found	No MS2	[M+H]+1	12039.7	103791	7.21205e+06	5.04975e+06	5.18624e+06	5.12757e+06	4.1882e+06	3.64179e+06	35482.7	30647.7	30259.6	55641.7	56288.7	54170.9	48227.2	50912.3	62628.8	24841.5	29234.1	24713.4	52606.8	31880	43122.8	60964.9
786		C13 H23 N6 O5 P3	Full match	No results	No results	No results	No results	No results				4.41	436.096	435.089	8.068	7.20347e+06	0	0				No matches found	No matches found	No MS2	[M-H]-1	100058	40054.3	3.16142e+06	2.92413e+06	2.80522e+06	1.84215e+06	1.94772e+06	1.56664e+06	7.20347e+06	5.9484e+06	6.89393e+06	2.74817e+06	2.74157e+06	2.74222e+06	961624	1.18373e+06	721665	6.15207e+06	7.09945e+06	5.18651e+06	2.87259e+06	2.24533e+06	2.54334e+06	570088
787		C3 H9 O8 P S2	Full match	No results	No results	No results	No results	No results				-2.44	267.947	266.94	8.506	7.20202e+06	0	0				No matches found	No matches found	DDA for preferred ion	[M-H]-1	44970.5	16875.2	327627	437917	1.39407e+06	1.64568e+06	2.82811e+06	3.32262e+06	669764	764405	482055	360516	535684	75102.4	363286	464594	1.62865e+06	850222	602216	1.24696e+06	401293	512729	1.05705e+06	780219
788		C7 H11 N O4 S	Full match	No results	No results	No results	No results	No results				-2.64	205.04	206.048	8.313	7.19539e+06	0	0				No matches found	No matches found	No MS2	[M+H]+1	14361.5	88953.9	1.92206e+06	1.63995e+06	2.29873e+06	2.03357e+06	2.18402e+06	2.00299e+06	2.52251e+06	2.59864e+06	2.07971e+06	215017	336965	190865	134304	173325	337227	2.32901e+06	2.08253e+06	2.01212e+06	5.40952e+06	3.49826e+06	7.19539e+06	764230
789		C4 H11 N2 O8 P	Full match	No results	No results	No results	No results	No results				-0.45	246.025	245.018	9.142	7.12255e+06	0	0				No matches found	No matches found	No MS2	[M-H]-1	63143.2	17163.8	3.67655e+06	3.90495e+06	2.66988e+06	3.17427e+06	1.12609e+06	2.585e+06	512094	1.04207e+06	4.90658e+06	4.58119e+06	5.42352e+06	7.12255e+06	1.73209e+06	1.22252e+06	1.11801e+06	3.84175e+06	4.21434e+06	2.63659e+06	1.49244e+06	578977	657651	2.90765e+06
790		C5 H11 N O3 S2	Full match	No results	No results	No results	No results	No results				-0.5	197.018	196.011	4.984	7.07844e+06	0	0				No matches found	No matches found	No MS2	[M-H]-1	97187.1	37215.8	2.06942e+06	1.87406e+06	1.99856e+06	1.73494e+06	1.75604e+06	1.45782e+06	783715	702135	858563	3.15464e+06	3.21283e+06	3.04874e+06	3.22944e+06	4.00276e+06	3.53748e+06	1.08685e+06	1.05465e+06	909806	3.19784e+06	2.74493e+06	2.85098e+06	1.5267e+06
791		C4 H5 N O	Full match	No results	No results	No results	No results	No results				-2.25	83.0369	84.0442	7.916	7.07108e+06	0	0				No matches found	No matches found	No MS2	[M+H]+1	577743	100692	5.38523e+06	5.08503e+06	6.19603e+06	5.35481e+06	6.63609e+06	6.16159e+06	5.29566e+06	4.77951e+06	5.25277e+06	1.35258e+06	1.66262e+06	1.31861e+06	1.04417e+06	1.28584e+06	1.19149e+06	6.28888e+06	7.07108e+06	5.90667e+06	2.28443e+06	1.56185e+06	2.7236e+06	1.18787e+06
792		C12 H19 N5 O5 S	Full match	No results	No match	No results	No results	No results				-2.86	345.11	346.117	5.193	7.02335e+06	0	0				No matches found	No matches found	No MS2	[M+H]+1	13037.8	4882.6	891348	620528	477060	539476	479442	409684	481478	438538	486954	14849.6	18970.2	18643.9	12489.3	13067.3	9630.13	784745	1.37263e+06	878949	262668	334671	264814	837986
793		C3 H10 N O6 P S	Full match	No results	No results	No results	No results	No results				-3.19	218.996	220.003	8.941	6.98773e+06	0	0				No matches found	No matches found	No MS2	[M+H]+1	14297.3	20943.9	1.22056e+06	1.16439e+06	2.00112e+06	1.63382e+06	2.76991e+06	2.4656e+06	3.63051e+06	3.79439e+06	2.42142e+06	1.32278e+06	1.47274e+06	587267	554889	682790	875660	3.27222e+06	2.22838e+06	3.16972e+06	678157	643997	797645	784111
794		C7 H8 N3 O2 P S	Full match	No results	No results	No results	No results	No results				0.3	229.008	228	7.143	6.98649e+06	0	0				No matches found	No matches found	No MS2	[M-H]-1	81584.9	40474.1	3.16993e+06	2.9138e+06	3.35514e+06	3.04617e+06	3.62363e+06	4.44195e+06	3.0309e+06	3.10077e+06	2.71565e+06	6.6402e+06	5.28922e+06	4.72736e+06	280020	242962	508934	3.82925e+06	2.86727e+06	3.73589e+06	3.56563e+06	2.88169e+06	3.02605e+06	2.49398e+06
795	3'-dephospho-CoA	C21 H35 N7 O13 P2 S	Full match	No results	Full match	Full match	Full match	No results				-0.59	687.148	342.567	7.093	6.98213e+06	1	0				No matches found	No matches found	No MS2	[M-2H]-2	34932.7	17991.4	1.6301e+06	1.25297e+06	1.34438e+06	1.52625e+06	1.25596e+06	1.24839e+06	6.98213e+06	5.80972e+06	5.69982e+06	970667	701994	876789	583293	492148	554285	5.78752e+06	6.50003e+06	6.05833e+06	1.18868e+06	916805	1.0828e+06	1.19793e+06
796		C24 H25 N9 O4 S	Full match	No results	No results	No results	No results	No results				-4.3	535.173	536.18	7.107	6.84783e+06	0	0				No matches found	No matches found	No MS2	[M+H]+1	8079.14	6518.77	1.12788e+06	1.00774e+06	1.04662e+06	823139	899420	883010	768178	716934	843837	54172.9	42598.9	49601.3	38249.2	18974.2	24219.3	972749	1.19587e+06	943309	564890	533923	648226	4.36725e+06
797	hypotaurine	C2 H7 N O2 S	Full match	No results	No results	Full match	Full match	No results				-1.59	109.02	110.027	9.305	6.80866e+06	1	0				No matches found	No matches found	DDA for preferred ion	[M+H]+1	10071.1	5176.77	2.42602e+06	2.05419e+06	2.24617e+06	1.56512e+06	2.22669e+06	1.74246e+06	1.56e+06	1.53621e+06	910444	795184	574658	355814	287999	328432	318914	1.12511e+06	1.20787e+06	1.31167e+06	1.22242e+06	1.48861e+06	1.67907e+06	2.24458e+06
798	L-isoglutamine	C5 H10 N2 O3	Full match	No results	Partial match	Full match	Partial match	No results				-2.02	146.069	147.076	7.125	6.80735e+06	4	0				No matches found	No matches found	No MS2	[M+H]+1	271224	204306	2.01911e+06	2.03725e+06	1.95361e+06	1.80183e+06	1.94306e+06	1.98896e+06	6.51466e+06	6.02403e+06	6.80735e+06	1.65323e+06	1.45921e+06	1.61752e+06	1.11915e+06	1.10653e+06	1.01302e+06	6.42524e+06	6.19557e+06	6.10841e+06	1.90545e+06	1.67966e+06	1.87789e+06	1.6864e+06
799	Gly-DL-Phe	C11 H14 N2 O3	Full match	No results	No results	No results	Full match	No results				-1.78	222.1	223.107	7.102	6.69035e+06	2	0				No matches found	No matches found	DDA for preferred ion	[M+H]+1	14373.5	83834.4	1.47048e+06	1.2914e+06	1.58689e+06	1.19955e+06	1.35394e+06	1.15885e+06	5.75704e+06	5.59923e+06	6.69035e+06	694050	813912	691665	330949	384396	304171	4.53525e+06	4.63995e+06	4.25984e+06	278791	338822	432890	624066
800	D-octopine	C9 H18 N4 O4	Full match	No results	No results	Full match	No results	No results				-2.74	246.132	247.139	8.88	6.65776e+06	0	0				No matches found	No matches found	No MS2	[M+H]+1	14209	23043	1.32282e+06	1.30454e+06	1.44761e+06	1.19402e+06	1.41359e+06	1.38249e+06	513134	455654	532511	158059	163871	145043	218637	243862	240089	584313	516630	472820	332285	286613	336306	348835
801	.alpha.-Glucoheptitol	C7 H16 O7	Full match	No results	No results	No results	Full match	No results				2.06	212.09	211.082	8.92	6.61922e+06	1	0				No matches found	No matches found	No MS2	[M-H]-1	65900.3	19034.9	1.58476e+06	1.52367e+06	1.16842e+06	1.15853e+06	1.05844e+06	1.34052e+06	3.00261e+06	2.78672e+06	3.03639e+06	517695	482141	526387	25889.6	877379	1.10093e+06	3.66034e+06	3.53798e+06	3.47246e+06	547134	597092	598324	1.46517e+06
802		C17 H25 N O6	Full match	No results	No results	No results	No results	No results				-2.42	339.167	340.175	7.167	6.61637e+06	0	0				No matches found	No matches found	No MS2	[M+H]+1	15177.4	11812.4	1.4422e+06	1.27471e+06	1.42528e+06	1.17989e+06	1.2989e+06	1.15633e+06	5.33431e+06	4.63948e+06	5.24146e+06	2.56132e+06	2.7608e+06	2.31206e+06	1.78319e+06	1.68277e+06	1.48557e+06	5.76883e+06	6.61637e+06	5.97549e+06	2.10981e+06	1.60102e+06	2.13384e+06	100657
803	D-Fructose	C6 H12 O6	Full match	No results	Partial match	Partial match	Partial match	Full match				-0.62	180.063	179.056	8.155	6.55799e+06	30	0				Single match found	No matches found	No MS2	[M-H]-1	195858	157814	4.27754e+06	4.45284e+06	3.96249e+06	4.05104e+06	4.14407e+06	4.16301e+06	4.958e+06	5.84944e+06	4.92241e+06	3.83555e+06	4.04227e+06	3.15427e+06	3.13761e+06	3.54017e+06	3.71425e+06	4.58354e+06	5.81245e+06	4.4858e+06	4.73448e+06	4.39426e+06	4.54484e+06	1.9776e+06
804	O-heptanoylcarnitine	C14 H27 N O4	Full match	No results	No results	No results	Full match	No results				-2.87	273.193	274.2	7.096	6.52318e+06	1	0				No matches found	No matches found	No MS2	[M+H]+1	119528	48849	1.46e+06	1.25294e+06	1.38978e+06	1.16804e+06	1.07456e+06	1.08818e+06	2.16301e+06	1.99459e+06	2.21294e+06	888578	907322	883259	1.22931e+06	1.08122e+06	943349	2.25886e+06	2.32599e+06	2.04913e+06	1.67434e+06	1.61159e+06	1.93862e+06	841097
805			No results	No results	No results	No results	No results	No results					200.926	201.933	9.46	6.52149e+06	0	0				No matches found	No matches found	No MS2	[M+H]+1	11047.1	5506.89	1.12907e+06	2.0574e+06	2.3949e+06	4.82216e+06	2.31959e+06	5.21988e+06	350559	1.14889e+06	5.19375e+06	876747	1.27867e+06	1.64309e+06	1.52206e+06	1.05736e+06	2.28719e+06	5.36039e+06	2.08336e+06	3.67972e+06	3.2078e+06	3.38949e+06	1.81197e+06	828714
806	S-(4-hydroxy-nonenal-3-yl)-L-cysteinylglycine	C14 H26 N2 O5 S	Full match	No results	No results	Full match	No results	No results				-2.93	334.155	335.163	5.281	6.48948e+06	0	0				No matches found	No matches found	No MS2	[M+H]+1	7908.52	2696.68	6.35375e+06	6.48948e+06	5.62214e+06	4.72938e+06	4.62999e+06	4.0614e+06	84379.8	20131.5	34064.1	247643	123938	192897	134566	87954.2	114347	43890.2	23871.8	16233.5	154194	86345.4	128014	33556.7
807		C4 H12 N3 O6 P	Full match	No results	No results	No results	No results	No results				-0.16	229.046	228.039	9.189	6.47401e+06	0	0				No matches found	No matches found	No MS2	[M-H]-1	53758.5	14161.9	1.47346e+06	1.28189e+06	1.56972e+06	907791	1.48925e+06	1.08035e+06	6.47401e+06	6.16149e+06	5.46226e+06	1.05755e+06	917624	649200	482147	687377	599632	5.1657e+06	5.4045e+06	5.32487e+06	396482	376275	519250	826829
808		C3 H4 N4 O S	Full match	No results	No results	No results	No results	No results				-0.45	144.011	143.003	5.234	6.46563e+06	0	0				No matches found	No matches found	No MS2	[M-H]-1	60729.2	23294.1	689397	654063	712335	657751	597694	511649	40507.8	32175.2	35918.6	3.99001e+06	3.92586e+06	3.94932e+06	730470	931754	819060	31682.2	33193.6	29964.4	20942.4	21567.3	23518.3	22369.5
809	O-octanoyl-L-carnitine	C15 H30 N O4	No match	No results	No results	Invalid mass	No match	No results				-3499.59	287.209	288.216	7.105	6.44163e+06	1	0				No matches found	No matches found	No MS2	[M+H]+1	59275	76336.4	1.95332e+06	1.66533e+06	1.92274e+06	1.49815e+06	1.75055e+06	1.60084e+06	2.88803e+06	2.74416e+06	3.78641e+06	5.30705e+06	5.54339e+06	4.92291e+06	2.33785e+06	2.93237e+06	1.88147e+06	3.32474e+06	2.86299e+06	2.46022e+06	1.58373e+06	1.49534e+06	1.72521e+06	1.6907e+06
810		C5 H11 O6 P	Full match	No results	No results	No results	No results	No results				-0.7	198.029	197.022	8.717	6.3114e+06	0	0				No matches found	No matches found	No MS2	[M-H]-1	60906.4	19551.4	1.99363e+06	1.84469e+06	2.10907e+06	1.87127e+06	1.98742e+06	1.75026e+06	6.3114e+06	5.90693e+06	6.17232e+06	1.13567e+06	1.28019e+06	987795	1.93298e+06	1.76796e+06	1.64533e+06	5.87381e+06	6.07128e+06	5.10306e+06	766219	681175	748314	3.05741e+06
811		C2 H7 N O2 S2	Full match	No results	No results	No results	No results	No results				-0.14	140.992	139.985	9.824	6.31051e+06	0	0				No matches found	No matches found	No MS2	[M-H]-1	53081.7	17623.1	2.08685e+06	1.88059e+06	1.57628e+06	1.50324e+06	1.72239e+06	972240	6.07735e+06	5.8773e+06	4.29954e+06	3.53802e+06	3.17478e+06	4.13832e+06	698627	785945	944918	3.64255e+06	4.39861e+06	3.71676e+06	558290	491915	471654	841960
812	UMP	C9 H13 N2 O9 P	Not the top hit	No results	Full match	Not the top hit	Partial match	Full match				-0.85	324.036	323.028	8.558	6.27631e+06	4	0				Single match found	No matches found	No MS2	[M-H]-1	59842.8	18295.9	401883	345160	1.54702e+06	1.19689e+06	237681	1.21951e+06	6.27631e+06	5.85073e+06	5.89534e+06	364633	6.13992e+06	4.3213e+06	180139	814368	200198	2.93073e+06	3.07237e+06	2.74967e+06	203449	173186	220136	510123
813		C6 H16 N O9 P	Full match	No results	No results	No results	No results	No results				-2.02	277.056	278.063	9.122	6.264e+06	0	0				No matches found	No matches found	No MS2	[M+H]+1	13190.5	7364.75	1.97118e+06	1.68796e+06	2.3352e+06	1.55794e+06	2.31447e+06	2.17038e+06	1.51376e+06	1.31575e+06	1.20276e+06	1.30006e+06	1.43556e+06	909233	872535	1.16555e+06	1.20114e+06	1.38655e+06	1.37506e+06	1.57834e+06	1.86362e+06	2.34984e+06	2.92373e+06	549181
814	4-Sulfanyldihydro-3(2H)-furanone	C4 H6 O2 S	Full match	No results	No results	No results	Full match	No results				-1.84	118.009	119.016	8.298	6.18239e+06	1	0				No matches found	No matches found	DDA for preferred ion	[M+H]+1	17477	108251	2.67425e+06	2.79866e+06	3.68196e+06	2.66397e+06	3.06784e+06	2.54284e+06	4.54944e+06	4.5273e+06	3.75736e+06	1.73717e+06	1.75337e+06	1.11716e+06	2.49483e+06	3.47103e+06	3.2393e+06	4.47415e+06	5.18091e+06	4.037e+06	3.53193e+06	2.29484e+06	4.59533e+06	2.98761e+06
815	(14R,20S)-17,20,23,23-Tetrahydroxy-2-methyl-17,23-dioxido-11-oxo-12,16,18,22-tetraoxa-17lambda~5~,23lambda~5~-diphosphatricosan-14-yl 10-methylundecanoate	C30 H60 O13 P2	No match	No results	No results	No results	Full match	No results				-2.52	690.349	346.182	7.111	6.16903e+06	1	0				No matches found	No matches found	No MS2	[M+2H]+2	9544.95	7701.48	1.49135e+06	1.05078e+06	1.52811e+06	1.03491e+06	1.39984e+06	1.32568e+06	1.02465e+06	1.18753e+06	1.29011e+06	3.14478e+06	3.23596e+06	2.61302e+06	1.73587e+06	1.83707e+06	1.57738e+06	1.3389e+06	1.60371e+06	1.07315e+06	1.39045e+06	1.26106e+06	1.40034e+06	4.18341e+06
816	ACETYL ARGININE	C8 H16 N4 O3	Full match	No results	No results	No results	Full match	No results				-2.07	216.122	217.129	9.025	6.15145e+06	1	0				No matches found	No matches found	No MS2	[M+H]+1	12723.4	8849.3	1.95527e+06	1.66692e+06	2.2102e+06	1.74213e+06	1.82266e+06	1.83192e+06	4.70766e+06	4.67928e+06	4.83284e+06	2.00698e+06	2.01634e+06	1.61118e+06	1.19664e+06	1.22398e+06	1.19243e+06	4.30553e+06	4.58564e+06	3.69686e+06	265480	316338	405152	1.72148e+06
817		C6 H20 N9 O7 P	Invalid mass	No results	No results	No results	No results	No results				5.01	361.124	362.131	9.107	6.13204e+06	0	0				No matches found	No matches found	No MS2	[M+H]+1	8806.03	4916.72	558602	512479	967985	496527	892500	695505	5.53082e+06	6.13204e+06	4.38971e+06	450711	577990	138824	248370	382200	452243	4.31268e+06	5.1948e+06	4.60207e+06	73223.8	94961.2	129710	560534
818		C11 H20 N5 O5 P	Full match	No results	No results	No results	No results	No results				-4.56	333.119	332.111	8.61	6.07879e+06	0	0				No matches found	No matches found	No MS2	[M-H]-1	40322.7	12439.8	748161	732332	942453	899416	764550	860504	1.86048e+06	1.69975e+06	1.53164e+06	593240	612760	451412	559895	590451	645999	2.45648e+06	2.43964e+06	2.34097e+06	560530	556468	784362	1.58535e+06
819	Homoanserine	C11 H18 N4 O3	Full match	No results	No results	No results	Full match	No results				-2.47	254.137	255.145	7.113	6.07424e+06	4	0				No matches found	No matches found	No MS2	[M+H]+1	10570.5	8528.99	533622	1.6144e+06	1.38811e+06	1.21246e+06	1.39034e+06	1.25781e+06	6.07424e+06	5.19692e+06	5.49001e+06	476636	499314	523602	346096	214773	233400	4.33598e+06	5.02805e+06	4.04364e+06	202376	433128	528244	646531
820	Xanthosine	C10 H12 N4 O6	Full match	No results	Full match	Full match	Full match	Full match				-1.55	284.075	283.068	8.292	6.06489e+06	1	0				No matches found	Single match found	No MS2	[M-H]-1	70257.9	25638.8	2.12423e+06	1.88605e+06	2.2041e+06	1.87937e+06	1.79588e+06	1.84491e+06	5.58007e+06	5.16548e+06	5.2797e+06	2.60399e+06	3.28734e+06	2.31083e+06	1.88325e+06	1.85918e+06	2.1775e+06	5.21819e+06	6.06489e+06	5.07251e+06	625928	521034	696926	964915
821		C13 H21 N3 O3 S	Full match	No results	No results	No results	No results	No results				-2.59	299.13	300.137	7.131	6.05991e+06	0	0				No matches found	No matches found	No MS2	[M+H]+1	10529.7	8496.06	1.29883e+06	1.12958e+06	1.34527e+06	1.01321e+06	1.21864e+06	1.12861e+06	4.70258e+06	4.14509e+06	4.55983e+06	70604.8	72005.4	64646.5	56567.8	54493.6	45645.9	4.88855e+06	5.41521e+06	4.90779e+06	2.06147e+06	1.92689e+06	2.37857e+06	4.47779e+06
822		C11 H12 N4 O10	Full match	No results	No results	No results	No results	No results				-0.56	360.055	359.048	8.491	6.01138e+06	0	0				No matches found	No matches found	No MS2	[M-H]-1	59254.4	21833.1	1.14546e+06	1.20275e+06	2.21635e+06	1.5912e+06	1.71507e+06	1.70267e+06	6.01138e+06	5.42925e+06	5.39507e+06	1.46683e+06	1.79666e+06	423483	762020	831625	838158	4.44574e+06	4.91017e+06	4.66503e+06	854121	529793	1.32421e+06	584989
823		C12 H23 N3 O5	Full match	No results	No results	No results	No results	No results				-1.96	289.163	290.17	5.272	5.99301e+06	0	0				No matches found	No matches found	No MS2	[M+H]+1	11710.1	4905.05	819710	841963	766469	763369	668020	644907	5.99301e+06	5.52844e+06	5.85068e+06	331438	272541	283377	240798	269641	250868	3.28372e+06	3.54607e+06	3.18298e+06	198391	130810	183216	269674
824	3-O-methyl-D-mannose	C7 H14 O6	Full match	No results	No results	Full match	Partial match	No results				-1.06	194.079	193.072	8.103	5.98372e+06	9	0				No matches found	No matches found	No MS2	[M-H]-1	68881.1	28311.7	1.91124e+06	1.84346e+06	1.74243e+06	1.47835e+06	1.65433e+06	1.4781e+06	4.53536e+06	4.24879e+06	4.4499e+06	2.12095e+06	2.24103e+06	2.18892e+06	964397	1.08371e+06	921715	5.98372e+06	5.91842e+06	5.18165e+06	914865	828344	936809	369205
825	D-Glucosamine 6-phosphate	C6 H14 N O8 P	Full match	No results	Full match	Not the top hit	Full match	Full match				-2.2	259.045	260.052	9.069	5.87453e+06	3	0				No matches found	Single match found	No MS2	[M+H]+1	11741.7	7267.76	1.82095e+06	1.38945e+06	1.94504e+06	1.50565e+06	2.0942e+06	2.07924e+06	4.63713e+06	4.95248e+06	4.11819e+06	1.09401e+06	1.06235e+06	703640	1.3244e+06	1.57991e+06	1.28595e+06	4.45767e+06	3.67198e+06	4.65849e+06	523008	552350	666066	1.77832e+06
826		C13 H31 O3 P3	Full match	No results	No results	No results	No results	No results				-2.03	328.148	327.141	9.117	5.83736e+06	0	0				No matches found	No matches found	No MS2	[M-H]-1	47987.4	13044.1	2.25109e+06	2.12505e+06	1.56382e+06	1.70525e+06	1.10928e+06	1.362e+06	403353	328033	386619	632227	681840	1.52217e+06	1.20081e+06	877021	887726	416689	323595	384137	4.16875e+06	5.10499e+06	5.83736e+06	374285
827		C4 H6 N6 O7 S	Full match	No results	No results	No results	No results	No results				-0.71	282.002	280.994	9.134	5.80872e+06	0	0				No matches found	No matches found	No MS2	[M-H]-1	55252.1	15018.8	2.30993e+06	2.35448e+06	1.93398e+06	2.00833e+06	889827	1.62593e+06	789942	1.28135e+06	5.80872e+06	2.25774e+06	2.60255e+06	2.34165e+06	508674	457987	378457	4.49628e+06	5.60625e+06	3.16745e+06	254212	129067	146857	1.10279e+06
828	5-[4-(1,3-Benzodioxol-5-yloxy)tetrahydro-1H,3H-furo[3,4-c]furan-1-yl]-1,3-benzodioxole	C20 H18 O7	No match	No results	Partial match	No results	Full match	No results				-0.62	370.105	371.112	8.283	5.79344e+06	11	0				No matches found	No matches found	No MS2	[M+H]+1	15828.6	100010	3.08405e+06	3.18997e+06	3.5324e+06	3.16088e+06	3.37548e+06	3.59745e+06	4.98637e+06	5.54895e+06	4.79843e+06	3.45261e+06	3.99669e+06	2.11249e+06	3.60677e+06	4.33114e+06	4.67435e+06	5.79344e+06	5.44322e+06	5.09289e+06	3.23894e+06	1.91532e+06	3.86478e+06	3.9366e+06
829	Arg-Gly	C8 H17 N5 O3	Full match	No results	No results	No results	Full match	No results				-2.01	231.133	232.14	9.588	5.76605e+06	2	0				No matches found	No matches found	No MS2	[M+H]+1	12533.7	7190.02	2.02469e+06	1.61151e+06	1.82129e+06	905104	1.21828e+06	777054	5.28756e+06	4.64961e+06	3.49332e+06	3.07384e+06	2.60012e+06	2.52514e+06	674923	746999	476466	3.12629e+06	3.99875e+06	3.0358e+06	278920	224916	344554	839624
[truncated: 44 more rows]
[truncated: 41 more columns]

## Sheet: Significant metabolites
Annotation	Pathway	Fold change (Tumour) / (Non-tumour)	FDR corrected P-value	VIP value	Level of identification
[truncated: 96 more rows]

[truncated: 6 more sheets: Compounds, mass lists, Averaged areas of 3 injections, SIMCA, VIP, Pathway analysis]
